# Supplementary material for: Comparison of next-generation sequencing samples using compression-based distances and its application to phylogenetic reconstruction
Source: BMC Res Notes. 2014 May 29;7:320. doi: 10.1186/1756-0500-7-320 (PMC4057587; doi:10.1186/1756-0500-7-320)
Supplement: Additional file 1 — Table S1. Comparison of alignment-free distances and the benchmark MSA distance for 29 mtDNA sequences. Table S2. Comparison of alignment-free distances and the benchmark MSA distance for 29 mtDNA sequences and their short reads. Table S3. Comparison of alignment-free distances and the benchmark co-phylog distance for 29 Escherichia/Shigella genomes and their short reads. Table S4. The list of 70 genomes in the class Gammaproteobacteria, their orders, and their accession numbers. Table S5. Comparison of alignment-free distances and the benchmark MSA distance for 70 Gammaproteobacteria genomes and their short reads. Table S6. The list of 39 metagenomic samples and their host species’ diet and gut physiology. Table S7. The parsimony score of the clustering trees for 39 metagenomic samples. Table S8. Performance of the compression-based distances on 10 different random concatenations of the NGS short reads simulated from the mtDNA sequences using the Empirical (Illumina) model. [file 1756-0500-7-320-S1.zip › Table S2.xlsx]

## Sheet: mtDNA
Table S2. The tree symmetric differences and the correlation coefficients
between each distance measure and the benchmark MSA distance for 29
mammalian mtDNA sequences
(a) mtDNA sequences.
	symmetric difference	correlation coefficient
CO-phylog	46	0.0654913
d^{NCD}	10	0.697663
d	8	0.634182
d^{CDM}	8	0.708676
d2shepp (k=3)	38	0.408442
d2shepp (k=4)	26	0.555876
d2shepp (k=5)	22	0.671184
d2shepp (k=6)	18	0.81063
d2shepp (k=7)	8	0.872537
d2shepp (k=8)	8	0.875377
cvtree (k=3)	42	0.365558
cvtree (k=4)	30	0.474766
cvtree (k=5)	28	0.616029
cvtree (k=6)	28	0.756382
cvtree (k=7)	18	0.795178
cvtree (k=8)	12	0.795372
cvtree (k=9)	18	0.761338
cvtree (k=10)	6	0.707164
cvtree (k=11)	16	0.65653
cvtree (k=12)	22	0.584363
cvtree (k=13)	14	0.581901
cvtree (k=14)	40	0.463294
cvtree (k=15)	44	0.344842
cvtree (k=16)	48	0.323317
cvtree (k=17)	48	0.323317
cvtree (k=18)	46	0.292748
cvtree (k=19)	18	0.688214
cvtree (k=20)	36	0.530063
cvtree (k=25)	22	0.562512
cvtree (k=30)	28	0.531541

## Sheet: NGS_1x
(b) NGS short reads, 1x sampling depth.
symmetric difference
	454	Exact	Illumina	Sanger
CO-phylog	52	48	50	52
d^{NCD}	26	20	26	22
d	28	16	32	24
d^{CDM}	26	20	18	18
d2shepp (k=8)	18	14	16	20
cvtree (k=10)	38	26	32	22
correlation coefficient
	454	Exact	Illumina	Sanger
CO-phylog	0.0274801	0.140012	0.135585	0.0558736
d^{NCD}	0.634715	0.680848	0.651148	0.67091
d	0.523418	0.646765	0.570426	0.619657
d^{CDM}	0.702529	0.708565	0.670693	0.696079
d2shepp (k=8)	0.808418	0.86343	0.772115	0.868971
cvtree (k=10)	0.606336	0.6717	0.589734	0.675869

## Sheet: NGS_5x
(c) NGS short reads, 5x sampling depth.
symmetric difference
	454	Exact	Illumina	Sanger
CO-phylog	44	44	44	46
d^{NCD}	14	8	6	10
d	16	8	8	14
d^{CDM}	10	8	4	8
d2shepp (k=8)	6	8	12	8
cvtree (k=10)	10	8	8	14
correlation coefficient
	454	Exact	Illumina	Sanger
CO-phylog	0.156214	0.0663157	0.131106	0.153988
d^{NCD}	0.67793	0.693646	0.686378	0.673457
d	0.661212	0.6778	0.692836	0.670962
d^{CDM}	0.677036	0.68482	0.65915	0.653287
d2shepp (k=8)	0.877702	0.878039	0.808637	0.869894
cvtree (k=10)	0.74684	0.709847	0.687003	0.743816

## Sheet: NGS_10x
(d) NGS short reads, 10x sampling depth.
symmetric difference
	454	Exact	Illumina	Sanger
CO-phylog	46	46	42	44
d^{NCD}	8	10	10	12
d	8	14	12	10
d^{CDM}	10	10	8	10
d2shepp (k=8)	10	8	8	8
cvtree (k=10)	8	6	16	16
correlation coefficient
	454	Exact	Illumina	Sanger
CO-phylog	0.100213	0.0681784	0.136554	0.167934
d^{NCD}	0.661539	0.672113	0.647759	0.654636
d	0.640946	0.64574	0.632387	0.645243
d^{CDM}	0.658608	0.675847	0.657993	0.662671
d2shepp (k=8)	0.872833	0.871008	0.811989	0.879772
cvtree (k=10)	0.74463	0.703519	0.728564	0.74009

## Sheet: NGS_30x
(e) NGS short reads, 30x sampling depth.
symmetric difference
	454	Exact	Illumina	Sanger
CO-phylog	40	44	42	42
d^{NCD}	14	10	10	8
d	22	10	12	12
d^{CDM}	10	10	8	10
d2shepp (k=8)	10	10	4	8
cvtree (k=10)	18	6	22	30
correlation coefficient
	454	Exact	Illumina	Sanger
CO-phylog	0.23525	0.068715	0.18094	0.222329
d^{NCD}	0.619993	0.64799	0.602046	0.622472
d	0.59243	0.631796	0.57543	0.630721
d^{CDM}	0.623776	0.653921	0.614979	0.611208
d2shepp (k=8)	0.874151	0.873178	0.82401	0.868742
cvtree (k=10)	0.777866	0.706141	0.756027	0.761374
