# Supplementary material for: Comparison of next-generation sequencing samples using compression-based distances and its application to phylogenetic reconstruction
Source: BMC Res Notes. 2014 May 29;7:320. doi: 10.1186/1756-0500-7-320 (PMC4057587; doi:10.1186/1756-0500-7-320)
Supplement: Additional file 1 — Table S1. Comparison of alignment-free distances and the benchmark MSA distance for 29 mtDNA sequences. Table S2. Comparison of alignment-free distances and the benchmark MSA distance for 29 mtDNA sequences and their short reads. Table S3. Comparison of alignment-free distances and the benchmark co-phylog distance for 29 Escherichia/Shigella genomes and their short reads. Table S4. The list of 70 genomes in the class Gammaproteobacteria, their orders, and their accession numbers. Table S5. Comparison of alignment-free distances and the benchmark MSA distance for 70 Gammaproteobacteria genomes and their short reads. Table S6. The list of 39 metagenomic samples and their host species’ diet and gut physiology. Table S7. The parsimony score of the clustering trees for 39 metagenomic samples. Table S8. Performance of the compression-based distances on 10 different random concatenations of the NGS short reads simulated from the mtDNA sequences using the Empirical (Illumina) model. [file 1756-0500-7-320-S1.zip › Table S3.xlsx]

## Sheet: genome sequences
Table S3. The tree symmetric differences and the correlation coefficients
between each distance measure and the benchmark co-phylog distance for 29
Escherichia/Shigella genomes.
(a) Complete genome sequences.
	symmetric difference	correlation coefficient
d^{NCD}	16	0.97244
d	14	0.949351
d^{CDM}	12	0.987042
d2shepp (k=3)	48	0.424003
d2shepp (k=4)	48	0.45271
d2shepp (k=5)	44	0.370559
d2shepp (k=6)	42	0.24487
d2shepp (k=7)	32	0.176251
d2shepp (k=8)	24	0.197265
cvtree (k=3)	46	0.372812
cvtree (k=4)	42	0.205062
cvtree (k=5)	46	0.120029
cvtree (k=6)	32	0.130445
cvtree (k=7)	26	0.216452
cvtree (k=8)	28	0.480627
cvtree (k=9)	20	0.795169
cvtree (k=10)	22	0.845014
cvtree (k=11)	22	0.849331
cvtree (k=12)	22	0.822929
cvtree (k=13)	22	0.794986
cvtree (k=14)	22	0.777398
cvtree (k=15)	20	0.785536
cvtree (k=16)	22	0.8079
cvtree (k=17)	22	0.818337
cvtree (k=18)	22	0.804411
cvtree (k=19)	22	0.772083
cvtree (k=20)	18	0.834664
cvtree (k=21)	16	0.800826
cvtree (k=22)	24	0.689087
cvtree (k=23)	18	0.787896
cvtree (k=24)	16	0.800826
cvtree (k=25)	30	0.600715
cvtree (k=26)	30	0.690195
cvtree (k=27)	28	0.679748
cvtree (k=28)	26	0.471801
cvtree (k=29)	26	0.614669
cvtree (k=30)	30	0.674704

## Sheet: NGS_1x
(b) NGS short reads, 1x sampling depth.
symmetric difference
	454	Exact	Illumina	Sanger
d^{NCD}	16	12	16	12
d	14	10	12	10
d^{CDM}	12	10	14	10
d2shepp (k=8)	50	50	54	50
cvtree (k=9)	22	22	24	28
cvtree (k=15)	22	24	18	24
cvtree (k=21)	54	36	42	40
correlation coefficient
	454	Exact	Illumina	Sanger
d^{NCD}	0.964305	0.971535	0.955519	0.969153
d	0.96357	0.969566	0.955604	0.968351
d^{CDM}	0.966281	0.975076	0.958484	0.97161
d2shepp (k=8)	0.0395759	0.0483485	0.01	0.0375351
cvtree (k=9)	0.740691	0.824758	0.772084	0.775102
cvtree (k=15)	0.874699	0.816219	0.850931	0.860757
cvtree (k=21)	0.307384	0.605138	0.376785	0.362148

## Sheet: NGS_5x
(c) NGS short reads, 5x sampling depth.
symmetric difference
	454	Exact	Illumina	Sanger
d^{NCD}	12	12	12	12
d	12	12	12	12
d^{CDM}	12	12	10	12
d2shepp (k=8)	50	50	54	50
cvtree (k=9)	22	26	18	20
cvtree (k=15)	18	20	20	20
cvtree (k=21)	38	18	36	38
correlation coefficient
	454	Exact	Illumina	Sanger
d^{NCD}	0.975788	0.977607	0.975535	0.976617
d	0.975628	0.975334	0.976599	0.975114
d^{CDM}	0.977815	0.983523	0.976775	0.979587
d2shepp (k=8)	0.039899	0.0502051	0.00799525	0.0410709
cvtree (k=9)	0.737588	0.810775	0.784109	0.782516
cvtree (k=15)	0.895209	0.786101	0.88292	0.888039
cvtree (k=21)	0.617122	0.781725	0.547796	0.529747
