# Supplementary material for: Comparison of next-generation sequencing samples using compression-based distances and its application to phylogenetic reconstruction
Source: BMC Res Notes. 2014 May 29;7:320. doi: 10.1186/1756-0500-7-320 (PMC4057587; doi:10.1186/1756-0500-7-320)
Supplement: Additional file 1 — Table S1. Comparison of alignment-free distances and the benchmark MSA distance for 29 mtDNA sequences. Table S2. Comparison of alignment-free distances and the benchmark MSA distance for 29 mtDNA sequences and their short reads. Table S3. Comparison of alignment-free distances and the benchmark co-phylog distance for 29 Escherichia/Shigella genomes and their short reads. Table S4. The list of 70 genomes in the class Gammaproteobacteria, their orders, and their accession numbers. Table S5. Comparison of alignment-free distances and the benchmark MSA distance for 70 Gammaproteobacteria genomes and their short reads. Table S6. The list of 39 metagenomic samples and their host species’ diet and gut physiology. Table S7. The parsimony score of the clustering trees for 39 metagenomic samples. Table S8. Performance of the compression-based distances on 10 different random concatenations of the NGS short reads simulated from the mtDNA sequences using the Empirical (Illumina) model. [file 1756-0500-7-320-S1.zip › Table S4.xlsx]

## Sheet: 70_Gammaproteobacteria_genomes
Table S4. 70 genomes of the class Gammaproteobacteria
Name	Accession number	Order
Acidithiobacillus ferrooxidans	NC_011761.1	Acidithiobacillales
Acinetobacter ADP1	NC_005966.1	Pseudomonadales
Actinobacillus pleuropneumoniae	NC_010278.1	Pasteurellales
Aeromonas hydrophila 7966	NC_008570.1	Aeromonadales
Aggregatibacter actinomycetemcomitans	NC_013416.1	Pasteurellales
Alcanivorax borkumensis SK2	NC_008260.1	Oceanospirillales
Aliivibrio salmonicida LFI1238	NC_011312.1 NC_011313.1	Vibrionales
Alkalilimnicola ehrlichii MLHE-1	NC_008340.1	Chromatiales
Allochromatium vinosum DSM 180	NC_013851.1	Chromatiales
Alteromonas macleodii	NC_011138.1	Alteromonadales
Buchnera aphidicola 5A	NC_011833.1	Enterobacteriales
Cellvibrio japonicus Ueda107	NC_010995.1	Pseudomonadales
Chromohalobacter salexigens DSM	NC_007963.1	Oceanospirillales
Citrobacter koseri BAA-895	NC_009792.1	Enterobacteriales
Colwellia psychrerythraea 34H	NC_003910.7	Alteromonadales
Coxiella burnetii CbuG_Q212	NC_011527.1	Legionellales
Cronobacter sakazakii BAA-894	NC_009778.1	Enterobacteriales
Dichelobacter nodosus VCS1703A	NC_009446.1	Cardiobacteriales
Dickeya dadantii 3937	NC_014500.1	Enterobacteriales
Edwardsiella ictaluri 93-146	NC_012779.1	Enterobacteriales
Enterobacter 638	NC_009436.1	Enterobacteriales
Erwinia amylovora ATCC 49946	NC_013971.1	Enterobacteriales
Escherichia coli 536	NC_008253.1	Enterobacteriales
Ferrimonas balearica DSM 9799	NC_014541.1	Alteromonadales
Francisella tularensis novicida	NC_008601.1	Thiotrichales
Francisella tularensis holarctica	NC_009749.1	Thiotrichales
Haemophilus ducreyi 35000HP	NC_002940.2	Pasteurellales
Hahella chejuensis KCTC 2396	NC_007645.1	Oceanospirillales
Halomonas elongata DSM 2581	NC_014532.1	Oceanospirillales
Halorhodospira halophila SL1	NC_008789.1	Chromatiales
Halothiobacillus neapolitanus c2	NC_013422.1	Chromatiales
Idiomarina loihiensis L2TR	NC_006512.1	Alteromonadales
Kangiella koreensis DSM 16069	NC_013166.1	Oceanospirillales
Klebsiella pneumoniae 342	NC_011283.1	Enterobacteriales
Legionella pneumophila Alcoy	NC_014125.1	Legionellales
Mannheimia succiniciproducens	NC_006300.1	Pasteurellales
Marinomonas MWYL1	NC_009654.1	Oceanospirillales
Methylococcus capsulatus Bath	NC_002977.6	Methylococcales
Moraxella catarrhalis RH4	NC_014147.1	Pseudomonadales
Nitrosococcus halophilus Nc4	NC_013960.1	Chromatiales
Pantoea ananatis LMG 20103	NC_013956.1	Enterobacteriales
Pasteurella multocida Pm70	NC_002663.1	Pasteurellales
Pectobacterium atrosepticum	NC_004547.2	Enterobacteriales
Photobacterium profundum	NC_006370.1 NC_006371.1	Vibrionales
Photorhabdus asymbiotica	NC_012962.1	Enterobacteriales
Proteus mirabilis HI4320	NC_010554.1	Enterobacteriales
Pseudoalteromonas atlantica	NC_008228.1	Alteromonadales
Pseudomonas entomophila L48	NC_008027.1	Pseudomonadales
Pseudoxanthomonas suwonensis	NC_014924.1	Xanthomonadales
Psychrobacter arcticus 273-4	NC_007204.1	Pseudomonadales
Psychromonas ingrahamii 37	NC_008709.1	Alteromonadales
Rahnella Y9602	NC_015061.1	Enterobacteriales
Rickettsia africae ESF-5	NC_012633.1	outgroup
Saccharophagus degradans 2-40	NC_007912.1	Alteromonadales
Salmonella enterica RSK2980	NC_010067.1	Enterobacteriales
Serratia proteamaculans 568	NC_009832.1	Enterobacteriales
Shewanella amazonensis SB2B	NC_008700.1	Alteromonadales
Shigella boydii CDC 3083-94	NC_010658.1	Enterobacteriales
Sodalis glossinidius	NC_007712.1	Enterobacteriales
Teredinibacter turnerae T7901	NC_012997.1	Alteromonadales
Thioalkalivibrio HL-EbGR7	NC_011901.1	Chromatiales
Thiomicrospira crunogena XCL-2	NC_007520.2	Thiotrichales
Tolumonas auensis DSM 9187	NC_012691.1	Aeromonadales
Vibrio cholerae M66-2	NC_012578.1 NC_012580.1	Vibrionales
Wigglesworthia glossinidia	NC_004344.2	Enterobacteriales
Xanthomonas campestris 8004	NC_007086.1	Xanthomonadales
Xenorhabdus bovienii SS-2004	NC_013892.1	Enterobacteriales
Xylella fastidiosa M12	NC_010513.1	Xanthomonadales
Xylella fastidiosa Temecula1	NC_004556.1	Xanthomonadales
Yersinia enterocolitica 8081	NC_008800.1	Enterobacteriales
