# Supplementary material for: Comparison of next-generation sequencing samples using compression-based distances and its application to phylogenetic reconstruction
Source: BMC Res Notes. 2014 May 29;7:320. doi: 10.1186/1756-0500-7-320 (PMC4057587; doi:10.1186/1756-0500-7-320)
Supplement: Additional file 1 — Table S1. Comparison of alignment-free distances and the benchmark MSA distance for 29 mtDNA sequences. Table S2. Comparison of alignment-free distances and the benchmark MSA distance for 29 mtDNA sequences and their short reads. Table S3. Comparison of alignment-free distances and the benchmark co-phylog distance for 29 Escherichia/Shigella genomes and their short reads. Table S4. The list of 70 genomes in the class Gammaproteobacteria, their orders, and their accession numbers. Table S5. Comparison of alignment-free distances and the benchmark MSA distance for 70 Gammaproteobacteria genomes and their short reads. Table S6. The list of 39 metagenomic samples and their host species’ diet and gut physiology. Table S7. The parsimony score of the clustering trees for 39 metagenomic samples. Table S8. Performance of the compression-based distances on 10 different random concatenations of the NGS short reads simulated from the mtDNA sequences using the Empirical (Illumina) model. [file 1756-0500-7-320-S1.zip › Table S5.xlsx]

## Sheet: 16s sequences
Table S5. The parsimony scores, the tree symmetric differences and the correlation coefficients
between each distance measure and the benchmark MSA distance for 70
Gammaproteobacteria genomes.
(a) 16S rRNA sequences.
	parsimony score	symmetric difference	correlation coefficient
clustalo	18	0	1
CO_phylog	25	108	0.645196
d^{NCD}	17	50	0.92828
d	18	52	0.902456
d^{CDM}	18	52	0.929935
d2shepp (k=3)	31	112	0.486364
d2shepp (k=4)	23	90	0.813053
d2shepp (k=5)	18	74	0.908229
d2shepp (k=6)	18	62	0.924577
d2shepp (k=7)	19	74	0.925994
d2shepp (k=8)	18	72	0.919869
cvtree (k=3)	29	104	0.492364
cvtree (k=4)	23	102	0.802637
cvtree (k=5)	21	78	0.853908
cvtree (k=6)	19	66	0.891177
cvtree (k=7)	17	50	0.924366
cvtree (k=8)	18	48	0.922335
cvtree (k=9)	20	56	0.895604
cvtree (k=10)	21	92	0.789404
cvtree (k=11)	28	112	0.638656
cvtree (k=12)	32	126	0.543328
cvtree (k=13)	25	100	0.232695
cvtree (k=14)	19	62	0.764971
cvtree (k=15)	19	62	0.867352
cvtree (k=16)	18	54	0.922591
cvtree (k=17)	18	54	0.918617
cvtree (k=18)	18	54	0.915108
cvtree (k=19)	18	54	0.911413
cvtree (k=20)	18	54	0.907827
cvtree (k=25)	19	58	0.89288
cvtree (k=30)	19	62	0.881431
cvtree (k=31)	19	62	0.879089
cvtree (k=32)	19	62	0.876762

## Sheet: genome sequences
(b) Complete genome sequences.
	parsimony score	symmetric difference	correlation coefficient
CO_phylog	26	110	0.447674
d_prime	22	80	0.465991
d_star	22	78	0.464792
d_half	21	76	0.470343
d2shepp (k=3)	28	118	0.48303
d2shepp (k=4)	31	114	0.488083
d2shepp (k=5)	31	116	0.493292
d2shepp (k=6)	33	112	0.495516
d2shepp (k=7)	31	110	0.496973
d2shepp (k=8)	31	110	0.499364
cvtree (k=3)	31	116	0.478978
cvtree (k=4)	30	118	0.433476
cvtree (k=5)	30	110	0.495414
cvtree (k=6)	30	108	0.548384
cvtree (k=7)	31	116	0.486364
cvtree (k=8)	28	112	0.60128
cvtree (k=9)	26	104	0.671826
cvtree (k=10)	25	88	0.697214
cvtree (k=11)	25	82	0.708272
cvtree (k=12)	21	84	0.665292
cvtree (k=13)	25	82	0.624687
cvtree (k=14)	24	88	0.574448
cvtree (k=15)	24	92	0.514598
cvtree (k=16)	27	100	0.477959
cvtree (k=17)	29	100	0.450988
cvtree (k=18)	33	110	0.45904
cvtree (k=19)	35	120	0.245821
cvtree (k=20)	30	118	0.174587
cvtree (k=25)	39	128	0.106776
cvtree (k=30)	42	130	0.16391

## Sheet: NGS_Exact_1x
(c) NGS short reads, Exact model, 1x sampling depth.
	parsimony score	symmetric difference	correlation coefficient
CO_phylog	28	116	0.423912
d_prime	21	90	0.598497
d_star	19	70	0.582102
d_half	23	84	0.533513
d2shepp (k=8)	32	114	0.483897
cvtree (k=12)	24	88	0.634209
