# Supplementary material for: Comparison of next-generation sequencing samples using compression-based distances and its application to phylogenetic reconstruction
Source: BMC Res Notes. 2014 May 29;7:320. doi: 10.1186/1756-0500-7-320 (PMC4057587; doi:10.1186/1756-0500-7-320)
Supplement: Additional file 1 — Table S1. Comparison of alignment-free distances and the benchmark MSA distance for 29 mtDNA sequences. Table S2. Comparison of alignment-free distances and the benchmark MSA distance for 29 mtDNA sequences and their short reads. Table S3. Comparison of alignment-free distances and the benchmark co-phylog distance for 29 Escherichia/Shigella genomes and their short reads. Table S4. The list of 70 genomes in the class Gammaproteobacteria, their orders, and their accession numbers. Table S5. Comparison of alignment-free distances and the benchmark MSA distance for 70 Gammaproteobacteria genomes and their short reads. Table S6. The list of 39 metagenomic samples and their host species’ diet and gut physiology. Table S7. The parsimony score of the clustering trees for 39 metagenomic samples. Table S8. Performance of the compression-based distances on 10 different random concatenations of the NGS short reads simulated from the mtDNA sequences using the Empirical (Illumina) model. [file 1756-0500-7-320-S1.zip › Table S6.xlsx]

## Sheet: 39_mammalian_gut_samples
Table S6. 39 mammalian gut metagenomic samples.
Name	Diet	Digestive Physiology
African Elephant	Herbivore	Hindgut
Armadillo	Carnivore	Simple‐gut
Baboon 1	Omnivore	Simple‐gut
Baboon 2	Omnivore	Simple‐gut
Bighorn Sheep 1	Herbivore	Foregut
Bighorn Sheep 2	Herbivore	Foregut
Black Bear	Omnivore	Simple‐gut
Black Lemur	Omnivore	Simple‐gut
Balck Rhinoceros	Herbivore	Hindgut
Bush Dog	Carnivore	Simple‐gut
Callimicos	Omnivore	Simple‐gut
Capybara	Herbivore	Hindgut
Chimpanzee 1	Omnivore	Simple‐gut
Chimpanzee 2	Omnivore	Simple‐gut
Colobus	Herbivore	Foregut
Echidna	Carnivore	Simple‐gut
Gazelle	Herbivore	Foregut
Giraffe	Herbivore	Foregut
Gorilla	Herbivore	Hindgut
Horse	Herbivore	Hindgut
Hyena	Carnivore	Simple‐gut
Rock Hyrax 1	Herbivore	Foregut
Rock Hyrax 2	Herbivore	Foregut
Kangaroo	Herbivore	Foregut
Lion 1	Carnivore	Simple‐gut
Lion 2	Carnivore	Simple‐gut
Okapi 1	Herbivore	Foregut
Okapi 2	Herbivore	Foregut
Orangutan	Herbivore	Hindgut
Polar Bear	Carnivore	Simple‐gut
European Rabbit	Herbivore	Hindgut
Ring‐tailed Lemur	Omnivore	Simple‐gut
Saki	Omnivore	Simple‐gut
Spectacled Bear	Omnivore	Simple‐gut
Springbok	Herbivore	Foregut
Squirrel	Omnivore	Simple‐gut
Transcaspian Urial sheep	Herbivore	Foregut
Visayam Warty Pig	Herbivore	Foregut
Zebra	Herbivore	Hindgut
