# Supplementary material for: Comparison of next-generation sequencing samples using compression-based distances and its application to phylogenetic reconstruction
Source: BMC Res Notes. 2014 May 29;7:320. doi: 10.1186/1756-0500-7-320 (PMC4057587; doi:10.1186/1756-0500-7-320)
Supplement: Additional file 1 — Table S1. Comparison of alignment-free distances and the benchmark MSA distance for 29 mtDNA sequences. Table S2. Comparison of alignment-free distances and the benchmark MSA distance for 29 mtDNA sequences and their short reads. Table S3. Comparison of alignment-free distances and the benchmark co-phylog distance for 29 Escherichia/Shigella genomes and their short reads. Table S4. The list of 70 genomes in the class Gammaproteobacteria, their orders, and their accession numbers. Table S5. Comparison of alignment-free distances and the benchmark MSA distance for 70 Gammaproteobacteria genomes and their short reads. Table S6. The list of 39 metagenomic samples and their host species’ diet and gut physiology. Table S7. The parsimony score of the clustering trees for 39 metagenomic samples. Table S8. Performance of the compression-based distances on 10 different random concatenations of the NGS short reads simulated from the mtDNA sequences using the Empirical (Illumina) model. [file 1756-0500-7-320-S1.zip › Table S7.xlsx]

## Sheet: full
Table S7. The parsimony scores of the clustering trees for 39 metagenomic samples.
	full data set	omnivore samples excluded
d^{NCD}	9	6
d	12	7
d^{CDM}	12	5
d2shepp (k=3)	12	4
d2shepp (k=4)	11	3
d2shepp (k=5)	11	3
d2shepp (k=6)	11	3
d2shepp (k=7)	10	3
d2shepp (k=8)	11	4
cvtree (k=3)	13	4
cvtree (k=4)	12	3
cvtree (k=5)	14	5
cvtree (k=6)	10	5
cvtree (k=7)	12	4
cvtree (k=8)	12	5
cvtree (k=9)	12	6
cvtree (k=10)	15	7
cvtree (k=11)	12	6
cvtree (k=12)	12	6
cvtree (k=13)	12	7
cvtree (k=14)	13	8
cvtree (k=15)	11	5
cvtree (k=16)	10	5
cvtree (k=17)	13	7
cvtree (k=18)	12	9
cvtree (k=19)	14	7
cvtree (k=20)	19	7
cvtree (k=25)	18	11
cvtree (k=30)	21	11
