# Supplementary material for: Comparison of next-generation sequencing samples using compression-based distances and its application to phylogenetic reconstruction
Source: BMC Res Notes. 2014 May 29;7:320. doi: 10.1186/1756-0500-7-320 (PMC4057587; doi:10.1186/1756-0500-7-320)
Supplement: Additional file 1 — Table S1. Comparison of alignment-free distances and the benchmark MSA distance for 29 mtDNA sequences. Table S2. Comparison of alignment-free distances and the benchmark MSA distance for 29 mtDNA sequences and their short reads. Table S3. Comparison of alignment-free distances and the benchmark co-phylog distance for 29 Escherichia/Shigella genomes and their short reads. Table S4. The list of 70 genomes in the class Gammaproteobacteria, their orders, and their accession numbers. Table S5. Comparison of alignment-free distances and the benchmark MSA distance for 70 Gammaproteobacteria genomes and their short reads. Table S6. The list of 39 metagenomic samples and their host species’ diet and gut physiology. Table S7. The parsimony score of the clustering trees for 39 metagenomic samples. Table S8. Performance of the compression-based distances on 10 different random concatenations of the NGS short reads simulated from the mtDNA sequences using the Empirical (Illumina) model. [file 1756-0500-7-320-S1.zip › Table S8.xlsx]

## Sheet: full
Table S8. Performance of the compression-based distances
on 10 different random concatenations of the NGS short reads
simulated from the mtDNA sequences using Illumina model.
(a) comparison between 10 concatenations (for d^{CDM})
distance correlation
	run 1	run 2	run 3	run 4	run 5	run 6	run 7	run 8	run 9	run 10
run 1	1	0.984332	0.98575	0.986024	0.979155	0.980961	0.984944	0.980322	0.983604	0.987113
run 2		1	0.983445	0.98431	0.973588	0.979185	0.979723	0.96989	0.978471	0.984381
run 3			1	0.979984	0.975163	0.976928	0.977931	0.967769	0.979373	0.981544
run 4				1	0.970296	0.984881	0.977606	0.975137	0.986798	0.975966
run 5					1	0.973734	0.976391	0.969508	0.975995	0.977412
run 6						1	0.973726	0.978498	0.97436	0.982737
run 7							1	0.982904	0.987262	0.984246
run 8								1	0.973414	0.978093
run 9									1	0.97508
run 10										1
tree symmetric difference
	run 1	run 2	run 3	run 4	run 5	run 6	run 7	run 8	run 9	run 10
run 1	0	8	8	10	4	6	12	2	6	8
run 2		0	6	8	8	6	4	8	4	0
run 3			0	2	4	8	8	6	6	6
run 4				0	6	10	8	8	8	8
run 5					0	10	10	6	6	8
run 6						0	10	6	8	6
run 7							0	12	8	4
run 8								0	4	8
run 9									0	4
run 10										0
(b) comparison with the MSA distance
distance correlation
	run 1	run 2	run 3	run 4	run 5	run 6	run 7	run 8	run 9	run 10
d^{NCD}	0.6811	0.6813	0.6853	0.6921	0.6834	0.6902	0.6907	0.6856	0.6876	0.684
d	0.6806	0.6838	0.6784	0.6814	0.6878	0.6874	0.6824	0.689	0.677	0.6557
d^{CDM}	0.6663	0.6705	0.677	0.6799	0.6653	0.6684	0.6737	0.6581	0.6846	0.7085
tree symmetric difference
	run 1	run 2	run 3	run 4	run 5	run 6	run 7	run 8	run 9	run 10
d^{NCD}	6	8	10	10	8	10	10	12	10	14
d	10	10	14	10	8	12	10	10	12	10
d^{CDM}	8	6	6	6	8	6	8	8	8	6
