# Supplementary material for: Comparison of next-generation sequencing samples using compression-based distances and its application to phylogenetic reconstruction
Source: BMC Res Notes. 2014 May 29;7:320. doi: 10.1186/1756-0500-7-320 (PMC4057587; doi:10.1186/1756-0500-7-320)
Supplement: Additional file 3 — Perl scripts and the example data set of 29 mtDNA sequences. [file 1756-0500-7-320-S3.zip]

Archive with 36 entries (34 files):
- compression_phylo/
- compression_phylo/compress_distance.pl
- compression_phylo/FASTA/
- compression_phylo/FASTA/1.fasta
- compression_phylo/FASTA/10.fasta
- compression_phylo/FASTA/11.fasta
- compression_phylo/FASTA/12.fasta
- compression_phylo/FASTA/13.fasta
- compression_phylo/FASTA/14.fasta
- compression_phylo/FASTA/15.fasta
- compression_phylo/FASTA/16.fasta
- compression_phylo/FASTA/17.fasta
- compression_phylo/FASTA/18.fasta
- compression_phylo/FASTA/19.fasta
- compression_phylo/FASTA/2.fasta
- compression_phylo/FASTA/20.fasta
- compression_phylo/FASTA/21.fasta
- compression_phylo/FASTA/22.fasta
- compression_phylo/FASTA/23.fasta
- compression_phylo/FASTA/24.fasta
- compression_phylo/FASTA/25.fasta
- compression_phylo/FASTA/26.fasta
- compression_phylo/FASTA/27.fasta
- compression_phylo/FASTA/28.fasta
- compression_phylo/FASTA/29.fasta
- compression_phylo/FASTA/3.fasta
- compression_phylo/FASTA/4.fasta
- compression_phylo/FASTA/5.fasta
- compression_phylo/FASTA/6.fasta
- compression_phylo/FASTA/7.fasta
- compression_phylo/FASTA/8.fasta
- compression_phylo/FASTA/9.fasta
- compression_phylo/FASTA/example_sample_name
- compression_phylo/GenCompress
- compression_phylo/README
- compression_phylo/read_join.pl
