# Supplementary material for: Comparison of next-generation sequencing samples using compression-based distances and its application to phylogenetic reconstruction
Source: BMC Res Notes. 2014 May 29;7:320. doi: 10.1186/1756-0500-7-320 (PMC4057587; doi:10.1186/1756-0500-7-320)
Supplement: Additional file 3 — Perl scripts and the example data set of 29 mtDNA sequences. [file 1756-0500-7-320-S3.zip › compression_phylo/compress_distance.pl]

#!/nhtran/bin/perl

use strict;

use warnings;

use List::Util qw[min max];


my $file = "";
my $file_i = "";
my $file_j = "";
my $file_output = "";
my $file_handle;

my $string_i = "";
my $string_j = "";
my $string_cat = "";

my $nrSample = $ARGV[0];

my @C_vector = ();
my @C_matrix = ();
my @C_condition = ();

my @d_prime = ();
my @d_star = ();
my @d_half = ();

# initializing
foreach my $i (0..$nrSample-1){
	push @C_vector, 0;
	foreach my $j (0..$nrSample-1){
		push @{$C_matrix[$i]},0;
		push @{$C_condition[$i]},0;
		push @{$d_prime[$i]},0;
		push @{$d_star[$i]},0;
		push @{$d_half[$i]},0;

	}
}


##### UNCONDITIONAL COMPRESSION

	print "UNCONDITIONAL COMPRESSION";

	foreach my $j (1..$ARGV[0]){

		$file_j = $j . $ARGV[1]; # add file extension; for example ".fasta.str"

		system("./GenCompress $file_j -o 12 0"); # COMPRESS individual file


		open $file_handle, "<", $file_j or die "Cannot open $file_j";
			$string_j = <$file_handle>;
			chomp($string_j);
		close $file_handle;


		foreach my $i (1..$j-1){

			$file_i = $i . $ARGV[1];

			open $file_handle, "<", $file_i or die "Cannot open $file_i";
				$string_i= <$file_handle>;
				chomp($string_i);
			close $file_handle;
			


			$string_cat = $string_i . $string_j; # CONCATENATION "ij"

			$file_output = $i . "_" . $j; # output file "i_j"

			open $file_handle, ">", $file_output or die "Cannot open $file_output";
				print {$file_handle} $string_cat;
			close $file_handle;

			system("./GenCompress $file_output -o 12 0"); # COMPRESS "concatenation" file

			system("rm -f $file_output"); # REMOVE file after compression


			$string_cat = $string_j . $string_i; # CONCATENATION "ji"

			$file_output = $j . "_" . $i; # output file "j_i"

			open $file_handle, ">", $file_output or die "Cannot open $file_output";
				print {$file_handle} $string_cat;
			close $file_handle;

			system("./GenCompress $file_output -o 12 0"); # COMPRESS "concatenation" file

			system("rm -f $file_output"); # REMOVE file after compression
		}

	#	print "Collumn $j done: ", time - $exec_time, "seconds.\n";
	#	$exec_time = time;
	}


	##### RECORD THE SIZE OF COMPRESSED FILES
	foreach my $j (1..$nrSample){ # for each collumn

		$file = $j . ".GEN"; # name of compressed file
		$C_vector[$j-1] = -s $file; # size of compressed file

		foreach my $i (1..$j-1){

			$file = $i . "_" . $j . ".GEN"; # output file "i_j.GEN"
			$C_matrix[$i-1][$j-1] = -s $file; # size of compressed file

			$file = $j . "_" . $i . ".GEN"; # output file "j_i.GEN"
			$C_matrix[$j-1][$i-1] = -s $file; # size of compressed file
		}
	}


	##### OUTPUT: "C_vector" and "C_matrix"
	open $file_handle, ">", "C_vector" or die "Cannot open file C_vector!\n";
	foreach my $i (0..$nrSample-1){
		print {$file_handle} $C_vector[$i], "\n";
	}
	close $file_handle;

	open $file_handle, ">", "C_matrix" or die "Cannot open file C_matrix!\n";
	foreach my $i (0..$nrSample-1){
		foreach my $j (0..$nrSample-1){
			print {$file_handle} $C_matrix[$i][$j], "\t";
		}
		print {$file_handle} "\n";
	}
	close $file_handle;


	##### REMOVE ALL COMPRESSED FILES
	system("rm -f *.GEN");
	system("rm -f *.LOG");


##### CONDITIONAL COMPRESSION

	print "CONDITIONAL COMPRESSION";

	foreach my $j (2..$ARGV[0]){

		$file_j = $j . $ARGV[1]; # add file extension

		foreach my $i (1..$j-1){

			$file_i = $i . $ARGV[1];

			system("./GenCompress $file_i -c $file_j -o 12 0"); # conditionally COMPRESS "i | j"
			$file = $i . ".GEN";		
			$C_condition[$i-1][$j-1] = -s $file;

			system("./GenCompress $file_j -c $file_i -o 12 0"); # vice versa
			$file = $j . ".GEN";
			$C_condition[$j-1][$i-1] = -s $file;
		}

	#	print "Collumn $j done: ", time - $exec_time, "seconds.\n";
	#	$exec_time = time;
	}


	##### OUTPUT "C_condition"
	open $file_handle, ">", "C_condition" or die "Cannot open file C_condition!\n";
	foreach my $i (0..$nrSample-1){
		foreach my $j (0..$nrSample-1){
			print {$file_handle} $C_condition[$i][$j], "\t";
		}
		print {$file_handle} "\n";
	}
	close $file_handle;


	##### REMOVED COMPRESSED FILES
	system("rm -f *.GEN");
	system("rm -f *.LOG");


##### CALCULATE THE DISTANCES

	foreach my $x (0..$nrSample-2){
		foreach my $y ($x+1..$nrSample-1){

			my $C_xyyx = ($C_matrix[$x][$y] + $C_matrix[$y][$x]) / 2;

			$d_prime[$x][$y] = max($C_condition[$x][$y], $C_condition[$y][$x]) / max($C_vector[$x], $C_vector[$y]);

			$d_star[$x][$y] = ($C_condition[$x][$y] + $C_condition[$y][$x]) / $C_xyyx;

			$d_half[$x][$y] = $C_xyyx / ($C_vector[$x] + $C_vector[$y]);

			$d_prime[$y][$x] = $d_prime[$x][$y];

			$d_star[$y][$x] = $d_star[$x][$y];

			$d_half[$y][$x] = $d_half[$x][$y];
		}
	}


	##### OUTPUT DISTANCES
	open $file_handle, ">", "d_NCD" or die "Cannot open file d_NCD!\n";
	foreach my $i (0..$nrSample-1){
		foreach my $j (0..$nrSample-1){
			print {$file_handle} $d_prime[$i][$j], "\t";
		}
		print {$file_handle} "\n";
	}
	close $file_handle;

	open $file_handle, ">", "d" or die "Cannot open file d!\n";
	foreach my $i (0..$nrSample-1){
		foreach my $j (0..$nrSample-1){
			print {$file_handle} $d_star[$i][$j], "\t";
		}
		print {$file_handle} "\n";
	}
	close $file_handle;

	open $file_handle, ">", "d_CDM" or die "Cannot open file d_CDM!\n";
	foreach my $i (0..$nrSample-1){
		foreach my $j (0..$nrSample-1){
			print {$file_handle} $d_half[$i][$j], "\t";
		}
		print {$file_handle} "\n";
	}
	close $file_handle;


system("rm -f temp.temp");
system("rm -f *.str");


print "\n\nTotal execution time: ", time - $^T, "seconds.\n\n";
