# Supplementary material for: Comparison of next-generation sequencing samples using compression-based distances and its application to phylogenetic reconstruction
Source: BMC Res Notes. 2014 May 29;7:320. doi: 10.1186/1756-0500-7-320 (PMC4057587; doi:10.1186/1756-0500-7-320)
Supplement: Additional file 3 — Perl scripts and the example data set of 29 mtDNA sequences. [file 1756-0500-7-320-S3.zip › compression_phylo/FASTA/1.fasta]

>gi|4049475|emb|Y18001.1| Papio hamadryas mitochondrial DNA, complete genome
GTTTATGTAGCTTAAACATACCCAAAGCAAGACACTGAAAATGCCTAGATGGGTTCGCACGCCCCATAAA
CAAATAGGCTTGGTCCTGGCCTTTCTATTGACTCTTAGCAAGATTACACATGCAAGCATCCCCATTCCGG
TGAAGACGCCCTTCCCATCAACATGACCAGAAGGAGCAAGTATCAAGCACGCCCATGCAGCTCAAAACAC
TTTGCCCAGCCACACCCCCACGGGAGACAGCAGTGACAAACCTTTAGCAATGAACGAAAGTTTAACTAAG
CTATGCTATGCCAGGGTTGGTCAACTTCGTGCCAGCCACCGCGGTTATACGATTAACCCCAGCCAATAGA
AACCGGCGTAGAGGGTGTTTTAGATCTAGTCCAATAAAGCTAAACCCCATCTAAACTGTAAAACCCTAGC
TAACGTAAAATAAACTACGAAGGTGGCTTTATAATTCCTGAACACACAATAGCCAAGACCCAAACTGGGA
TTAGACACCCCACTATCGTTGGCCCTAAACCTCAATAGTTAAAATAACAAAACTATTCGCCAGAATACTA
CAAGCAACAGCTTAAAACTCAAAGGACTTGGCGGTGCTTCATACCCCCTAGAGGAGCCTGTTCTGTAATC
GATAAACCCCGATCCACCCCACCCTCTCTTGCTTAGTCTATATACCGCCATCTTCAGCAAACCCTGATGA
AGGCTACGAAGTGAGCGCAAATGCCCTCCCCCGCAAAAACGTTAGGTCAAGGTGTAACTTATGAGACGGT
AAAAATGGGCTACATTTTCTACTTCAGAAAACCCCACGATAGCTCTTATGAAATCTAGGAGCCCAAGGAG
GATTTAGCAGTAAATTAAGAATAGAGTGCTTAATTGAACTAGGCCATAAAGCACGCACACACCGCCCGTC
ACTCCCCTCAAATATATTTAAGGAATAACTTAACTAAATGCCCTAACATTTATATAGAGGGGATAAGTCG
TAACACGGTAAGTGTACTGGAAGGTGCACTTGGATAAATCAAGGTATAGCTTAATATAAAGCATCTGACT
TACACTCAGAAGATCTAACATTGCTTGGTGACCTTGAGCCAACACTAGCTCCAAGCACAACCAACACTAA
TATCAAACCCACATGTATACCAAACCATTAACCCATATTAAGTATAGGCGATAGAAATCTTAACCTGGCG
CTATAGATACAGTACCGTAAGGGAAAGACAAGAAAACCACCCAAGCACAAAACAGCAAGGACTAACCCCT
GTACCTTTTGCATAATGAATTAGCCAGAAACAATTTCACAAAGAGAACTGAAGCCAAATTCCCCGAAACC
AGACGAGCTACCCAAAAACAGCTGAAAGAGCGCACCCGTCTATGTGGCAAAATAGTGGGAAGATTTCTGG
GTAGAGGTGACAAGCCTACCGAGCCTGGTGATAGCTGGTTATCCAAGATAGAATCTTAGTTCAGCCTTAA
GTTTACCCACAGAATAACCCAATCCCAATCCCTCTGTAAACTTAATTGTTAGTCTAAAGAGGGACAGCTC
TTTAGACACTAGGAAAAACCTTACATAGAGAGTAAAAACCCCCGTCACCATAGTTGGCCTAAAAGCAGCC
ATCAATTAAGAAAGCGTTCAAGCTCAACATTAACCACCTAAAAAATCCCAAACATACTATTGAACTCCTT
AAATCACATTGGATTAATCTATCACCCCATAGAAGCAATAATGCTAGTATAAGTAACATGAACTCTCTCT
CTCCCTACTGCATAAGCCTAAACCAAACCAAAACCCCACTGATACTTAACAGCCCAGTACTAACAAACTC
AAACAAGTCCATACTACTCTTACTGTTAATCCAACACAGGCATGCTTTTAAGGAAAGGTTAAAAAAAGTA
AAAGGAACTCGGCAAACTTAGCCCCGCCTGTTTACCAAAAACATCACCTCTAGCATTACTAGTATTAGAG
GCACTGCCTGCCCAGTGACACACGTTTAACGGCCGCGGTACCCTGACCGTGCAAAGGTAGCATAATCACT
TGTTCTTTAAATAGGGACTCGCATGAATGGCAACACGAGGGTTCAGCTGTCTCTTACTTTTAACCAGTGA
AATTGACCTATCCGTGAAGAGGCGGACATGAAACAATAAGACGAGAAGACCCCATGGAGCTTCAATTTAC
TAATGTAGCTAAGAATCGTATAAATCCTCGGACTCTAAAACTTCTATGCCTACATTAAAAATTTTGGTTG
GGGCGGCCTCGGAGCACAAACAAACCTCCGAGTGATCCACGCCAAGGCCTCACAAGCCAAAGCGAACTAA
TATTCACAATTGACCCAATAATTTGATCAACGGAACAAGTTACCCTGGGGATAACAGCGCAATTCTATTC
TAGAGTCCATATCAACAATAGAGTTTACGACCTCGATGTTGGATCAGGACATCCTAATGGTGCAGCAGCT
ATCAAGGGTTCGTTTGTTCAACGATTAAAGTCCTACGTGATCTGAGTTCAGACCGGAGCAATCCAGGTCG
GTTTCTATCTATTCCACATTTCTCCCTGTACGAAAGGACAAGAGAAATAAGGCCCACTTCACAAAGCGCC
TTCACCATATAAATGACTTAGTCTTAATTTACCAAAATATTACACACCCTACCCGAGAACAGGGTTTGTT
AAGATGGCAGAGCCCGGTAATTGCATAAAACTTAAAACTTTACACCCAGAGGTTCAACCCCTCTTCTTAA
CACCATGACCACAATAAACCTCCTACTCCTTATTATATCCACACTAGCCGCCATGGCGTTTCTTACACTC
GTTGAACGAAAACTACTAGGATATATACAACTACGCAAGGGACCTAACATTGTAGGTCCCTACGGACTAC
TACAACCATTCGCCGATGCAATAAAACTCTTCACTAAAGAACCCCTAAAACCCTCAACATCCAGCACTAT
CCTTTATATCACAGCACCCGCCCTAGCCTTTTCCATTGCTCTCCTCCTGTGAACCCCCCTCCCTATACCC
AACCCTCTAATTAACTTTAACCTAGGACTCCTATTTATCCTGGCCACATCTAGCCTAACCGTCTACTCCA
TCCTATGATCTGGGTGGGCATCAAACTCAAACTACGCTCTAATCGGAGCCCTACGAGCCGTCGCCCAAAT
AATCTCATACGAAGTTACCCTCTCCATCATCCTATTATCAATCTTACTAACAAGTGGCTCATTCAACCTT
AACATACTCATTACAACACAAGAACACCTCTGACTCATCCTACCATCATGACCGCTAGCTATAATATGAT
TTACCTCTACACTAGCAGAAACAAACCGAACCCCTTTCGATCTTATAGAAGGCGAATCAGAACTAGTATC
AGGCTTCAACATTGAATATTCCGCAGGCCCATTCGCCCTATTCTTCATAGCCGAATACATAAACATTATC
ATAATAAATGCCCTAACAACCACAATCTTTCTAGGCACATTCTACCCCACTCACTCACCGGAACTATTCA
CAACATCCTTTACCATTAAAACACTCCTCCTAACTTCACTATTCCTATGAATCCGAGCAGCGTACCCCCG
ATTCCGCTACGACCAACTCATGCACCTACTATGAAAAAGTTTTCTCCCACTTACACTGGCACTCCTCATA
TGAAGTACCTCAATACCCATCGCAATCTCCAGCATCCCCCCTCAAACCTAGAAATATGTCTGACAAAAGA
GTTACTTTGATAGAGTAAACAATAGAGGCCCCAATCCTCTTATTTCTAGGATTACAGGCATCGAACCTGC
TCCTGAGAATCCAAACTTCTCCGTGCTACCCCTCACACTCCATCCTACAGTAAGGTCAGCTAAACAAGCT
ATCGGGCCCATACCCCGAAAATGTTGGTCACATCCTTCCCGTACTAATCAACCCACTAGCCCAACTCATT
ATCTACACTACAGTAATCACGGGTACACTCATTACAATACTAAGCTCACACTGATTCCTCGCCTGAGCAG
GCCTAGAAATAAACATATTAGCCTTCATCCCAACCCTAATCAAAAAAACGAATGCTCGCTCCACAGAAGC
CGCTACCAAGTACTTTCTAGCACAATCTACCGCATCCATAATCCTCATAATAGCAATTATTTCCAACAAC
TTATTATCAGGACACTGAACAACAACAACAAACTACACCAATCAATTCCCACCCCTAGCAATAACAATCG
CCCTTACCATAAAACTAGGGATAGCTCCTTTCCACTTTTGAGTCCCAGAAGTTACCCAAGGAACACCCCT
AACCTCTGGCTTACTCCTCCTCACATGGCAAAAACTAGCTCCAATCTCAATCATATACCAGATCCACCCA
TCAATCAACACCCACATTCTACTGATCCTCTCAACCCTATCCATTGCAGTAGGTAGCTGAGGAGGCCTCA
ATCAAACACAACTACGCAAGATCCTAGGGTACTCTTCAATCACCCACACGGGCTGAATAATAATAACACT
AACATACAACCCAACTATCACAACCCTCTATTTAATTACCTATATCACCTTAACAACTACAATATTCCTA
ACTCTCAACCTGAACTCAAGCACTACAACTCTCACACTATCTAATACCTGAAACAAATCAACCCACCTAA
TACCACTAATGACATCCACCCTCTTATCCCTGGGAGGCTTACCCCCTCTAACTGGCTTCCTGCCCAAATG
GGTCACTATTCAAGAACTCACAATAAACAACAACTTTATCATCCCAACTATCATAATCACCATAACTCTG
CTCAACCTATATTTCTACATACGCTTAATCTACACCATCTCCCTAACACTACTCCCCACGTCTAACAACA
CAAAAATAACATGACAATTCGAAAACACAAAACCCACACTCTTCATCCCTGCACTCATCACCATCTCCAC
CCTCCTACTACCAATCTCCCCCCTAATCCTATCCATTCCCTAGAAATTTAGGTTAGACAAGACCAAGAGC
CTTCAAAGCCCTTAGCAAGTAAAATTACTTAATTTCTGAAATACATAAGGACTGCAGACACCTACTCCGC
ATCAACTGAACGCAAATCAATCGCTTTAATTAAACTAAGCCCTTACTAGGTCAATGGGACTCGAACCCAC
AAAAATTTAGTTAACAGCTAAATACCCCAACCAACTGGCCTTGACCCACTTCTCCCGCCGCGGGAAAAAA
AGGCGGGAGAAGCCCCGGCAGAAACTTAAAGCTGCTCCTTCGAACTTGCAATTCAATGTGAAAATCACCT
CGGGGCTGGTAAAAAGAGGGTTAGACCTCTGTCTTTAGGTTTACAGCCTAATGCCTACTCAGCCATTTTA
CCATTTCTTCCACCCATGCTCATCAATCGTTGGCTGTTTTCAACAAACCACAAAGACATTGGAACTTTAT
ACCTGTTATTTGGTGCATGAGCCGGAGTTACAGGCATGGCCCTAAGTCTTCTCATTCGAGCCGAACTGGG
TCAACCCGGTAACCTACTAGGCAATGATCACATCTACAACGTCATTGTAACGGCCCATGCGTTCGTCATA
ATCTTTTTCATGGTTATACCTATTATAATCGGGGGTTTCGGAAATTGATTAGTGCCTCTAATAATTGGCG
CTCCTGATATAGCATTCCCCCGTTTAAACAACATAAGTTTCTGACTCCTTCCCCCCTCTTTCCTACTACT
AATAGCATCAACCGCAGTAGAAGCCGGTGCTGGGACAGGTTGAACAGTGTATCCTCCTTTGTCAGGGAAC
TTTTCCCACCCAGGGGCCTCCGTAGACCTAGTCATCTTCTCTCTTCACCTAGCGGGCATTTCCTCCATCC
TAGGAGCCATCAACTTCATTACCACTATCATCAACATAAAACCCCCTGCAATATCCCAGTATCAAACCCC
TTTATTTGTCTGATCAATCTTAATTACAGCAGTCCTCCTACTTCTCTCCCTACCAGTCCTAGCCGCCGGC
ATCACTATACTACTAACAGATCGCAATCTCAATACTACTTTCTTCGACCCTGTCGGAGGAGGGGACCCTA
TTCTATACCAACACCTATTTTGATTCTTCGGCCACCCCGAAGTTTACATCCTCATTCTCCCCGGGTTCGG
AATAATTTCTCACATCGTAACCCACTACTCTGGAAAAAAAGAGCCGTTCGGGTATATAGGTATAGTCTGA
GCTATAATATCAATCGGTTTCCTAGGCTTTATTGTGTGGGCCCATCATATGTTTACAGTAGGCATGGACG
TAGACACACGAGCCTACTTTACTTCTGCCACCATAATTATTGCAATCCCTACGGGCGTTAAAGTTTTCAG
CTGACTTGCCACACTCCACGGGGGCAACATTAAATGATCCCCTGCAATACTCTGAGCCCTAGGCTTTATT
TTTCTATTCACCATGGGGGGCCTGACCGGCATTATCCTGGCAAACTCATCTCTAGACATTGTACTACACG
ACACATACTACGTCGTTGCCCACTTCCACTATGTTTTATCGATAGGAGCCGTCTTTGCCATTATGGGAGG
CTTTATCCACTGATTCCCCCTATTTTCAGGTTATACATTAGACCAAACTTGCGCTAAAGCCCACTTTATT
ATTACATTCATGGGTGTAAACCTAACCTTTTTCCCACAACATTTCCTGGGCCTATCCGGAATACCCCGAC
GCTACTCCGACTACCCCGATGCCTATACCACATGAAATATCCTATCATCTATGGGTTCCTTTATTTCACT
AACAGCAACAATCCTGATAATCTATATAATCTGGGAAGCTTTTGCCTCAAAACGCAAAGTACTACTAACC
GAACACCCCTCCACTAGCCTAGAATGATTAAATGGATGTCCCCCACCCCACCACACATTTGAAGAACCAG
CCTATATTAAACTAAGCGAAAAAGGAGGGAGTCGAACCCCCTAAAACTGGTTTCAAGCCAGCCTTATAGC
CCCTATAACTTTTTCAACAAGATGTTAGAAAAATTATTTCATAGCTTTGTCAAAGCTAAATTATAGGTCA
AACCCTATATATCTTACATGGCTCATCCAGTGCAACTAGGCCTACAAGATGCCACATCCCCTGTCATAGA
AGAACTAATCACTTTTCTCGACCAAGCCCTTATAGCCATATTTTTAATTAGCTTTTTAATCTTATACGCC
CTATCCTCAACACTCACAACAAAACTAACCAACACTAACATCACGGACGCCCAAGAAATAGAAACTATCT
GAACCATTTTACCCGCGGTTATCTTAATCCTAATCGCCCTCCCATCCCTGCGCATCCTATACATGACAGA
CGAAATCAATAACCCCTCCTTTACTATCAAATCAATCGGACATCAATGATACTGAACCTACGAGTATACA
GATTACGGGGGCTTAATCTTCAACTCTTACATATTACCCCCCTTATTCCTAAATCCAGGTGACCTTCGAC
TTCTAGAAGTTGACTTCCGAGTGGTCCTCCCAATTGAAGCCCCAGTCCGTATAATAATCACATCTCAAGA
CGTACTACACTCATGAACTATCCCCACACTAGGCCTAAAAACAGACGCAGTGCCTGGACGCCTGAACCAA
ACCGTATTTACAGCCACACGACCAGGCGTCTATTATGGACAATGCTCAGAAATTTGCGGTGCAAACCACA
GCTTCATACCAATCGTCGCAGAGCTGATTCCACTAAAAATCTTTGAAATAGGACCTGTGTTCACCCTATA
ACCCCTAAAACACTTTGCAGACCCACTGTACAGCTATTCCAGCATTAACCTTTTAAGTTAAAGATTGAGG
GCATGCTCTCTGCAGTGAAATGCCCCAACTGGACACATCCACATGATTCACTATTATCATAGCAATACTT
CCCACACTATACCTTATCACACAGTTAAAACTGCTAAGCATAAACTACTATCAACCTCCCCTCACAAAAA
ACCCCAACTTACAAACCCACAACACCTGTTGACGGCCAAAATGAACGAAAACCTATTTACCTCATTCTCA
GCCCCAACAATCCTAGGACAACCAGCCACAATCCCCATCATCATATTCCCCACACTACTAATCCCGACCT
CTAAACATCTCATTAACAACCAACTAACCACCGTTCAACAAAACCTCATCAAACTTACCCTAAAACAAAT
AATAGCACCCCACAACGCTAAAGGACAATCCTGATCTCTAATACTAATATCCTTAATCACCTTTATTACC
ATGACTAACCTCCTAGGGCTCCTGCCTCACTCATTTACGCCAACCACCCAACTTTCTATAAACCTAGCCA
TAGCAATCCCCCTGTGGGCAGGCACGATCATCACTGGTCTCCGCTTTAAAACTAAAAACTTCCTAGCTCA
CATACTACCACAAGGTACACCCACACCCCTTATTCCCATACTAGTGATAATCGAAACCATTAGCCTACTT
ATCCAGCCAATAGCCCTAGCCGTACGACTGACTGCTAACATCACAGCCGGCCATCTATTAATACACCTAA
TCGGAAATACTATGCTAACACTATCAACCATCAACCTCTCCACCACCCTACTCACTTCTGTACTCCTAAT
ACTACTGACCATTTTAGAGATCGCGGTTGCCCTAATCCAGGCCTACGTCTTCACACTCTTAGTCAACCTG
TACCTACACAACAACACCTAATGACCCACCAACTCCATGCCTACCACATAGTTAAACCCAGCCCTTGACC
ACTAACAGGAGCCCTGTCAGCTTTTCTATTAACATCCGGCTTAATTATATGATTCCACTTTTACTCCACC
GCCCTACTAACACTAGGCCTGCTAACCAATGTACTAACCATATACCAATGATGGCGTGACATTATTCGAG
AAAGCACCTACCAAGGCCACCACACAACACCCGTCCAAAAAAGCCTTCGATACGGAATAACATTATTTAT
CATCTCAGAAGTCTTCTTCTTCGCCGGCTTCTTCTGAGCATTTTATCACTCAAGCCTCGCCCCAACACCT
CGCTTAGGGTGTCATTGACCACCAACAGGAATCACCCCCTTAAACCCCCTAGAAGTACCCCTTCTAAACA
CCTCCGTACTACTCGCATCAGGAGTCACGATCACCTGGGCTCACCACAGCCTCATAAACGGTAATCGAAA
ACAAACAATCCAAGCCTTACTTATTACAATTCTACTAGGCACCTACTTCACCCTCGTACAAATCTCGGAA
TACTTTGAAGCACCCTTTACCATTTCCGACGGTATTTATGGCTCAACATTTTTTGTCGCTACAGGTTTCC
ACGGACTTCACGTTATCATCGGATCTACATTCCTCCTCATTTGCCTTATTCGCCAATTATTCTACCACTT
CACACCAAGTCACCACTTCGGCTTTGAAGCCGCCGCCTGATATTGACACTTTGTAGATGTCATTTGACTG
TTCCTTTATATCTCTATTTACTGATGAGGGTCTTACTCTTTTAGTATAATTAGTACAATTGACTTCCAAT
CAATCAGCTTTGACAATATTCAAAAAAGAGTAATTAACCTGATACTAGCCCTAACAGTCAACACCCTTCT
AACCGCACTACTAACAATTATCATATTCTGATTACCCCAACTTAACTCCTACGCAGAGAAAGCTAACCCT
TACGAATGCGGGTTTGACCCCCTGAACCCCGCTCGCATCCCATTCTCAATAAAATTTTTCCTAGTCGCCA
TCACTTTCCTATTATTCGACCTGGAGATCGCCCTACTACTGTCCCTACCATGAGCACTCCAAACAGCAAA
CCTTCCAACAATAATCAAGACATCCATCATATTTATTACCATTCTAGCCCTCAGCCTGGCTTACGAATGA
ACTCAAAAGGGGCTAGACTGAACTAGATTGGTAAGTAGTTTAAACAAAACAAATGATTTCGACTCATTAA
ATTATGATAACCATACTAACCAAATGACCCCTACCCACATAAACATTACATTAGCATTCACCATTTCACT
TCTGGGCATACTGATCTACCGCTCACACTTAATAGCATCTCTCCTCTGCCTAGAAGGAATAATAATGTCG
CTCTTTATCATAACTGCCGTTATAGCCTCAAACGCACACTCCCCCCTAATCAATATTATACCCATCATTA
TGCTAGTATTTGCCGCTTGCGAAGCGGCAGTGGGCCTCGCCCTACTAGTTTCAATCTCCAACACATATGG
ACTAGATCACATCAACAACCTGAGCCTGCTCCAATGTTAAAAATAGTTATCCCCACAACTATACTACTAC
CAACAACATGACTCTCCAAAGACAGCACAATCTGAATCAATTTAACCACACACAGCCTAACCATCAGCCT
TATCCCCCTACTATTTTTTAACCAAACTGACAACAACCTCCTCAGCCACTCAATCCACTTATCTTCCGAC
CCACTAACAACACCCCTCCTAACATTAACTGCCTGACTGCTACCCCTTATAATCATAGCAAGCCAGTACC
ACCTACATAACGAACCCCCCTCACAAAAAAAACTCTACCTTTCCATAATAATCTTTCTACAAATTACCCT
AATCCTAACATTCATGGCCACAGAACTAATCATATTTTATATCCTGTTCGAAACCACTCTCATCCCAACC
CTTATTATCATCACTAAATGAGGCAACCAAGCAGAACGTCTCAACGCAGGTTCATACTTCCTATTCTATA
CCCTAACCGGCTCCTTACCACTGCTTATTATATTAATCTACACATACAACAAGACAGGCTCATTAAACAC
CACATTACTAACACTCACAGACCAAAAACTAACAACCACTTGATCCCATAACCTTACCTGACTAGCGTGC
ATAATAGCCTTTATAACAAAACTACCCCTATACGGCCTACACTTATGGCTCCCCAAGGCCCACGTCGAAG
CCCCCATTGCAGGCTCAATAGTACTTGCCGCAGTACTCCTAAAACTAGGCGGCTACGGAATAATACGGTT
TACCTCTATCCTCAACCCCCTAACAGAATATATAGCTTACCCATTCCTCATACTATCCCTATGAGGCATA
ATCATAACGAGCTCGACCTGCCTTCGACAAACAGACCTAAAATCACTTATCGCATACTCCTCCGTAAGCC
ACATAGCCCTAGTAATTGTAGCTTCCCTCATCCAAACCCCCTGAAGCTTCTCCGGTGCAACCATCCTTAT
GGTTGCCCACGGACTCACCTCTTCTATATACTTCTGCTTAGCTAACTCGAACTACGAACGCACTCACAGC
CGCATTATACTGTTATCCCGAGGACTCCAGATCCTACTCCCACTAATAACTTTCTGATGATTCATAGCAA
GCCTCACCAACCTTGCCCTACCACCCACCATCAACCTAATTGGGGAACTCTTCGTAATCGCAGCTTCATT
TTCCTGATCCAAAATTACCATAGTCCTAACAGGACTTAACATACTAATCACAGCCCTCTACTCTCTCCAC
ATATTCACCACAATACAACGAGGAGCGCTCACACACCATATAACCAACATAAAACCCCCCTTCACGCGAG
AAAATACACTAATATTTCTACACCTTGCCCCAACTATTCTCCTATCTCTCAACCCCAATACCATTCTAGG
ACTTACTCCTTGTAGACATAGTTTAATCAAAACGTTAGACTGTGAATCTAACTATAGAAGCCCACCACTT
CTTGTTTACCGAGAAAACCTGCAAGGACTGCTAACCCATGCTTTCGTATTTAAAACTACGACTTTCTCAA
CTTTTAAAGGATAACAGCTATCCATTGGTCTTAGGAACCAAAAACATTGGTGCAACTCCAAATAAAAGTA
ATAGCCATGTACACTTCCATTATACTAATAACCCTCGCCTCCCTAGCCCTTCCAATTTTTGCCACCCTTG
TCAACCCCAACAAAACACACTCATACCCAAACTATGTGAAAACAACTATAATATATGCCTTCATCACCAG
TCTTATTCCAACAACCTTATACATCTTCTCAAACCAAGAAACAACCATCTGGAGCTGACACTGAATAATA
ACCCAAACATTAGACCTAACACTAAGCTTTAAACTAGACTACTTTTCCATAATGTTTATCCCAATCGCAC
TATTCATTACCTGGTCTATCATAGAATTCTCACTGTGATATATAAGTTCAGACCCAAACATCAACCAGTT
CTTTAAATACCTCCTTATCTTTCTAATTACCATATTAATCCTTATTACCGCTAACAACCTCTTCCAGCTC
TTCATCGGCTGAGAAGGTGTAGGAATTATATCTTTTCTCCTAATTAGCTGGTGACACGCCCGAACAGATG
CCAACACAGCAGCCATCCAAGCAGTACTATACAACCGCATCGGCGACATTGGCCTCATTCTAGCCATAGT
ATGGTTCCTCCTCCACTATAACTCATGGGACTTCCAACAAATACTAGCCTTAAACCCCCACCCAAGCCCC
CTTCCACTAATAGGCCTCCTCTTAGCAGCAGTGGGGAAATCAGCCCAATTTGGCCTCCATCCTTGACTAC
CCTCTGCCATAGAAGGCCCGACCCCAGTTTCAGCCCTACTCCACTCCAGCACCATAGTCGTTGCCGGGGT
GTTCCTACTCATTCGCTTTCACCCTTTAATAGAAAACGACACATTAACCCAAAACCTCACACTATGCCTA
GGAGCTATTACTACCCTATTCATAGCCATATGCGCCCTCACACAAAATGACATTAAAAAAATCGTGGCCT
TCTCCACCTCAAGTCAACTAGGCCTGATAATAATTACTATCGGTATTAACCAACCATACCTAGCATTCCT
ACACATCTGCACCCATGCCTTCTTTAAAGCTATACTCTTTATCTGCTCCGGATCCATTATCCATAATTTA
AACAACGAACAAGACATCCGAAAAATAGGGGGCCTATTTAAAACAATACCTCTCACCTCAACTTCCCTAA
TTATTGGCAACTTAGCACTCACAGGAATTCCCTTCCTCACAGGCTTCTACTCAAAAGACCTCATTATTGA
AGCCACAAGCACGTCATATACCAACGCCTGAGCCCTATCCATCACCCTCATCGCCACCTCTCTAACAAGC
GCTTACAGTACTCGAACCATCCTCCTTACCCTAACAGGACAACCCCGCTTCCCGACCCTAACAAATATCA
ACGAAAACAACCCTGCCCTACTAAATCCAATTAAACGCCTTACAACAGCCAGCATAATTACAGGATTCCT
TATTACCAACAACATCCCCCCCACCTCACTCCCCCAACCAACAATACCACTCCACCTGAAGCTTTTAGCC
CTATACATAACTGCCCTAGGCTTCATTATCACCCTAGACCTTACCCTCATAACCAACAAATTAAAAGTAA
AGACCCCACCACAAACATTCAAATTCTCCAACATACTAGGCTACTTCCCCACCATCGCCCACCGCATAAT
TCCTCACCAAAACCTACTCATAAGCCAAAACTTAGCCCTTCTCTTACTAGACTCTATGTGACTGGAAAAA
TCAATACCCAAAATAATCTCACAAACACATATCACCGCCTCCACAACAGTAACCGCTCAGAAAAGCATAA
TCAAGCTCTACTTCCTCTCTTTCCTCATCCCCCTCGCCCTAGCTCTACTCCTAATAGTATAACCTATTAC
CCCGAGTAATCTCAATCACAACATATACACCAACAAATAACGTCCAACCAGCAACTACCACCAACCAACG
CCCATAATCATACAAAGCACCCGCACCAATAGAATCACTCCGAACTAACCCCGACCCCTCTCCCTCAAAA
ACTACCCAATTACCCATATCATTAAAACCGACTATCACTACCACCTCATCAAAATCCAGAACCCACAAAA
CCAACCCCACTTCCATCATCAGCCCCACCAAAAAACACGCTAAAACCTCAAACCCTGAACCCCATGTCTC
AGGGTACTCTTCAATAGCTATCGCCGCGGTATAACCAAAAACAACCATTATACCCCCCAAATAAATCAAA
AACATTACTAAACCCAGATAAGCCCCACCGTAATTCAAAATAATCATGCAACCAACCACACCACTAACAA
CCAATGCTAGCCCCCCATAAATAGGAGAGGGCTTGGAAGAAAAGCCCACAAACCCCATAACTAATATCAC
ACTCAATGTAAACAGAACGTATGTCATTGCTTTCATATGGACTCTAACCATAACCAATGATACGAAAAAC
CATCGCTGTATTTCAACTACAAAAGCACCTAATGACCCCAATACGCAAATCTAATCCCATCATAAAAATA
ATCAATCACTCCTTTATCGACCTACCTACCCCATCCAACATCTCCATCTGATGGAATTTCGGCTCACTTC
TTGCAACCTGTCTAATTCTACAAATCATCACAGGCCTATTCCTAGCAATACACTACTCACCAGACACCTC
CTCTGCCTTCTCTTCAATCGCACACATCACCCGAGACGTAAACTATGGCTGAACCATCCGCTACCTCCAC
GCTAACGGCGCCTCCATACTATTTATCTGCCTTTTCCTGCATGTAGGCCGAGGCCTCTACTACGGCTCAT
ACCTTCTCTTAAAAACCTGAAATATTGGCATCATACTACTGCTTATAACCATAACAACAGCCTTCATGGG
CTATGTACTCCCATGAGGCCAAATATCATTCTGAGGGGCAACGGTAATCACAAACTTACTCTCAGCAGTA
CCGTACATCGGAACCAACCTCGTTCAGTGGGTCTGAGGCGGACCCGCCATCGACAACCCAACTCTAATAC
GATTCTTCACCCTACACTTCATCCTACCATTCGGCATCGTCGCCCTCACAATCGTACACTTACTATTTCT
ACACGAAACAGGATCAAATAACCCTTGCGGAATCTCCTCGGACCCAGACAAAATCACCTTCCATCCCTAC
TACACAACTAAAGATATCCTGGGCGTAGCTCCCCTTCTCCTTGCCCTAATAACACTAACACTATTTTCAC
CCGACCTTCTAAATGACCCGGACAACTATACCCCAGCCGACCCACTAAATACCCCCCCACATATCAAGCC
AGAATGATACTTCCTATTCGCATATGCAATCCTACGATCCGTTCCTAACAAACTAGGAGGCGTACTAGCA
CTCTTCCTGTCAATCCTCATCTTAGCAGCCATCCCCATACTCCACAAATCCAAACAACAAAGCATAATAT
TCCGCCCACTCAGCCAATTCCTATTCTGACTTCTAGCCACAACCCTACTAACCCTTACCTGAATTGGAAG
CCAACCAGTAATCCAACCTCTTACTACTATCGGCCAAGTAGCATCCATAGTATACTTTTTAACAACCCTA
GTCTTAATACCACTAGCCGCCCAAGTCGAGAACAATTTACTCAAATGAACCTGCCCTTGTAGTACAAACT
AATACACTGGTCTTGTAAACCAGAAATGGAGCACCTCCCCAGGGTAATCAGAAAGGAAGCACCCAACTCC
GCCACCAGTACCCAAAACTGGCGTTCTAACTTAAACTACTTTCTGTATTTTATGTTGTACAAGCCCCACA
GTACAACCTTAGCACTAGCTAACTTTTAATGCCACTATGTAATTCGAGCATTACTGCTAGCCAACATGAA
TAATATATAGTACTATATATGCTTGACTGTACATAAAACATACTTTTACATACTTACCCTCAATCCATAA
ATGGCATGCTTACAAGCAAGAACTCTAATGGATAACCCAACAGTAATACATAACATGTCCTTCCAAAGTC
CATGTACTACCCCATGAATATCAACAGACCAAACCTGAGTTAATCGTACAGTATTACATAACGTTATTTA
TTGGACATAGCACATACTATCCAGGAAATTCAAAACACCACGGATGACCCCCCTCACTTAGGAGTCCCTT
GTTCACCATCCTCCGTGAAACCAACAACCCGCTCGGGTAATACTACTCTCCTCGCTCCGGGCCCATACCT
TGTGGGGGTAGCTATTGATGAACTGTATCCGGCATCTGGTTCTTACCTCAGGGCCATGGTCGTCAAGATC
GCCCACACGTTCCCCTTAAATAAGACATCTCGATGGATCACAGGTCTATCACCCTATTAACCAGTCACGG
GAGCTCTCCATGCATTTGGTATCTTTTATCTCTGGTCTGCACGCAACCCCATTGCAGTATGCTGACTCCC
ACCCCATCCCGCCCTGAATGCGCCTGTCTTTGATTCCTAGTACTATCCGTCATTCATCGCACCTACGTTC
AATATTCCAGTCCCCTGTCGGAGTTATTAAGGTGTTATTTAATTCATGCTTGTAGGACATAACAATAACT
ACTTTCCCCCCCCCGCCGCGACAGAAGCAAGCCCCGTTTCCCATTCAAACCCCCCCACCCCCATCTCCAG
CTTTTACCTAACCGCTCTCGCCAAACCCCAAAAACAAGAGCCTCAACCCACCCAACTGGAGCTCGTATTT
TCATCTTTCAGGTGTACATAACTCCAACTGCCACCCCCTCAACTAATATAAATTTACTTCACCAAATACT
CTTCATATCAACTTAGAAACCCCCCCCCCCCAACCCGAAAGAAGCTACCACACAACTACACCCGCACTAG
C
