# Supplementary material for: Comparison of next-generation sequencing samples using compression-based distances and its application to phylogenetic reconstruction
Source: BMC Res Notes. 2014 May 29;7:320. doi: 10.1186/1756-0500-7-320 (PMC4057587; doi:10.1186/1756-0500-7-320)
Supplement: Additional file 3 — Perl scripts and the example data set of 29 mtDNA sequences. [file 1756-0500-7-320-S3.zip › compression_phylo/FASTA/10.fasta]

>gi|643689|dbj|D38114.1|GORMTC Gorilla gorilla mitochondrial DNA, comlete genome
GTTTATGTAGCTTACCTCCCCAAAGCAATACACTGAAAATGTTTCGACGGGCTCACATCACCCCATAAAC
AAATAGGTTTGGTCCTAGCCTTTCTATTAACTCTTAGTAGGATTACACATGCAAGCATCCCCGCCCCAGT
GAATCACCCTCTAAATCACCACGATCAAAAGGAACAAGCATCAAGTACGCAGAAATGCAGCTCAAAACGC
TTAGCCTAGCCACACCCCCACGGGGGACAGCAGTGATTAACCTTTAGCAATAAACGAAAGTTTAACTAAG
CCATACTAACCCCAGGGTTGGTCAATTTCGTGCCAGCCACCGCGGTCACACGATTAACCCAAGCCAATAG
AAATCGGCGTAAAGAGTGTTTTAGATCAATCCCCAATAAAGCTAAAATTCACCTGAGTTGTAAAAAACTC
CAGCTGATATAAAATAAACTACGAAAGTGGCTTTAATATATCTGAACACACAATAGCTAGGACCCAAACT
GGGATTAGATACCCCACTATGCCTAGCCCTAAACTTCAACAGTTAAATTAACAAGACTGCTCGCCAGAAC
ACTACGAGCCACAGCTTAAAACTCAAAGGACCTGGCGGTGCTTCATATCCCTCTAGAGGAGCCTGTTCTG
TAATCGATAAACCCCGATCAACCTCACCACCTCTTGCTCAGCCTATATACCGCCATCTTCAGCAAACCCT
GATGAAGGCCACAAAGTAAGCACAAGTACCCACGTAAAGACGTTAGGTCAAGGTGTAGCCCATGAGGTGG
CAAGAAATGGGCTACATTTTCTACTTCAGAAAACTACGATAACCCTTATGAAACCTAAGGGTAGAAGGTG
GATTTAGCAGTAAACTAAGAGTAGAGTGCTTAGTTGAACAGGGCCCTGAAGCGCGTACACACCGCCCGTC
ACCCTCCTCAAGTATACTTCAAAGGACATTTAACTAAAACCCCTACGCATCTATATAGAGGAGATAAGTC
GTAACATGGTAAGTGTACTGGAAAGTGCACTTGGACGAACCAGAGTGTAGCTTAACACAAAGCACCCAAC
TTACACTTAGGAGATTTCAACTCAACTTGACCGCTCTGAGCAAAACCTAGCCCCAAACCCACCCCACATT
ACTACCAAACAACTTTAATCAAACCATTTACCCAAATAAAGTATAGGCGATAGAAATTGTAAATCGGCGC
AATAGATATAGTACCGCAAGGGAAAGATGAAAAAATATAACCAAGCACGACACAGCAAGGACTAACCCCT
GTACCTTCTGCATAATGAATTAACTAGAAATAACTTTGCAAAGAGAACCGAAGCTAAGACCCCCGAAACC
AGACGAGCTACCTAAGAACAGCTAAAAGAGCACACCCGTCTATGTAGCAAAATAGTGGGAAGATTCCTAG
GTAGAGGCGACAAACCTACCGAGCCTGGTGATAGCTGGTTGTCCAAGACAGAATCTTAGTTCAACTTTAA
ATTTACCCACAGAACCCTCCAAATCCTCCCGTAAATTTAACTGTTAGTCCAAAGAGGAACAGCTCTTTGG
ACACTAGGAAAAAACCTTGTAAAGTGAGTAAAAAATTTAATACCCATAGTAGGCCTAAAAGCAGCCACCA
ATTAAGAAAGCGTTCAAGCTCAACACTATCACCCAAAATAATCCCAAACACACAACTGAACTCCCTACAC
CCAATTGGACCAATCTATTACCCTATAGAAGAGCTAATGTTAGTATAAGTAACATGAAACCATTCTCCTC
CGCATAAGCCTACATCAGACCAAAATATTAAACTGACAATTAACAACTCAATATCTACAACTAACCAACA
AGCTATTATTACCCCCACTGTTAACCCAACACAGGCATGCCCACGAGGAAAGGTTGAAAAAAGTAAAAGG
AACTCGGCAAATTTTACCCCGCCTGTTTACCAAAAACATCACCTCTAGCATTACCAGTATTAGAGGCACC
GCCTGCCCAGTGACATGCGTTCAACGGCCGCGGTACCCTAACCGTGCAAAGGTAGCATAATCACTTGTTC
CTTAAATAGGGACTCGTATGAATGGCTCCACGAGGGTTCAGCTGTCTCTTACTTTTGACCAGTGAAATTG
ACCTGCCCGTGAAGAGGCGGACATAACATAACAAGACGAGAAGACCCTATGGAGCTTTAATTCATTAATG
CAAGCAACACTTAATAAACCCACAGGTCCTAAACTACCAAACCTGCATTAAAAATTTCGGTTGGGGCGAC
CTCGGAGTATAATCTAACCTCCGAACAACACATGCCAAGACTTCACCAGTCAAAGCGAGCTACCACATTT
AATTGATCCAATGACTTGACCAACGGAACAAGTTACCCTAGGGATAACAGCGCAATCCTATTCTAGAGTC
CATATCAACAGTAGGGTTTACGACCTCGATGTTGGATCAGGACATCCCGATGGTGCAGCCGCTATCAAAG
GTTCGTTTGTTCAACGATTAAAGTCCTACGTGATCTGAGTTCAGACCGGAGTAATCCAGGTCGGTTTCTA
TCTATTCCGTGTTTCTCCCTGTACGAAAGGACAAGAGAAACGAGGCCTACTTCACAAAGCGCCTCCCCCC
GTAAATGATACTATCTCAATTTAATATAGCGCCCACATCTACTCAAGAATAGGGTTTGTTAAGATGGCAG
AGCCCGGTAATCGCATAAAACTTAAAACTTTATAGTCAGAGGTTCAATTCCTCTTCTTAACAATATATCC
ATGGCTAACCTTCTACTCCTCATTGTACCTATCCTAATCGCCATAGCATTCCTAATGCTAACCGAACGAA
AAATTTTAGGCTATATACAACTACGTAAAGGCCCCAACGTCGTAGGCCCCTACGGGCTACTACAACCCTT
CGCTGACGCCATAAAACTCTTCACCAAAGAGCCCCTAAAACCCTCAACATCAACCATCACCCTCTACATC
ACCGCCCCAACCTTAGCTCTCACTATTGCCCTACTATTATGAACCCCCCTCCCCATACCCAACCCCCTAG
TCAATCTCAATCTAGGCCTCCTATTCATCCTAGCCACCTCTAGCCTAGCCGTTTACTCCATCCTCTGATC
AGGGTGGGCATCAAACTCAAACTACGCCTTGATCGGCGCACTACGAGCAGTAGCCCAAACAATCTCATAT
GAAGTCACCCTGGCCATTATCCTACTATCAACACTACTGATGAATGGTTCCTTTAACCTCTCCACCCTCA
TCATAACACAAGAACACCTCTGACTGCTCCTACCAACATGACCCTTAGCTATAATATGATTTATCTCCAC
ATTAGCAGAAACCAACCGGACCCCCTTCGACCTCGCTGAAGGAGAATCTGAACTAGTCTCAGGCTTTAAT
ATCGAATATGCCGCAGGCCCCCTCGCCCTATTTTTCATAGCCGAGTACATAAATATTATCATAATAAATA
CTCTCACCACTATAATTTTCCTAGGAACAACATACAATGCCCACTCCCCTGAACTCTACACAGTATGCTT
CATCACCAAAACCCTGCTTCTAACCTCTCTATTCCTATGAATTCGAACTGCATATCCTCGATTTCGCTAC
GACCAACTCATGCACCTCCTGTGAAAAAACTTCTTGCCACTCACCCTGGCACTACTCATATGATATATTT
CCATACCTACCACAATCTCCAGCATTCCCCCTCAAACCTAAGAAATATGTCTGATAAAAGAGTTACTTTG
ATAGAGTAAATAATAGAGGTTTAAACCCCCTTATTTCTAGGACTATGAGAATTGAACCCATCCCTGAGAA
TCCAAAATTCTCCGTGCCACCTGTCACACCCCATCCTAAAGTAAGGTCAGCTAAATAAGCTATCGGGCCC
ATACCCCGAAAATGTTGGTCACATCCTTCCCGTACTAATTAACCCCCTGGCCCAACCCATCATCTACTCT
ACCATCTTCGCAGGCACTCTTATTACAGCACTAAGCTCCCACTGATTTTTTGCCTGAGTAGGCCTAGAAA
TAAACATACTAGCTTTTATCCCAGTCCTAACCAAAAAAATAAATCCCCGCTCCACAGAAGCCGCCATCAA
ATATTTCCTCACACAAGCAACTGCATCCATAATCCTCCTAATAGCCATCCTCTCCAACAACATACTCTCC
GGACAATGAACCACAACCAATGCCACTAATCAATACTCATCATTAATGATCGTAGTAGCTATAGCTATAA
AACTAGGAATAGCCCCCTTTCACTTCTGAGTGCCAGAAGTCACCCAAGGCACCCCCCTAATGTCTGGCCT
ACTCCTCCTCACATGACAAAAACTAGCCCCTATGTCAATCATATACCAAATTTCCTCGTCAACAAATGTA
AGCCTTCTCCTCACTCTTTCAATCCTATCCATCCTAGCAGGCAGCTGAGGCGGACTAAACCAAACTCAAC
TACGCAAGATTCTAGCATACTCCTCAATCACCCATGTAGGATGAATAATAGCAGTTCTACCATATAACCC
TAATATAACTATTCTTAATCTGACCATTTATATTATCCTCACTACTACCACATTCCTATTACTCAACCTA
AGCTCCAGCACCACAACCTTACTACTATCTCGTACTTGAAATAAACTGACATGATTAACACCTCTAATCC
CCTCCACCCTCCTCTCCCTAGGAGGTCTACCCCCACTAACCGGCTTCCTACCCAAATGGCTTATTATCGA
AGAATTCACAAAAAATAACGACCTCATTACCCCCACCATTATGGCCATCATCACCCTCCTCAACCTCTAT
TTCTATCTACGCCTAATTTACTCCACCTCTATCACACTACTACCCATATCCAACAACGTAAAGATAAAAT
GACAGCTCGAATATACTAAACCCACTCCCTTCCTCCCTACACTTATCACACTCACCACCCTACTTCTACC
CATCTCCCCCTTCATACTAATAGTTCTATAGAAATTTAGGTTAAACATAGACCAAGAGCCTTCAAAGCCC
TTAGTAAGTTACAACACTTAATTTCTGCAACAACTAAGGACTGCAAAACCCTACTCTGCATCAACTGAAC
GCAAATCAGCCACTTTAATTAAGCTAAGCCCTTACTAGATCAATGGGACTCAAACCCACAAACATTTAGT
TAACAGCTAAACACCCTAGTCAACTGGCTTCAATCTACTTCTCCCGCCGCAAGAAAAAAAGGCGGGAGAA
GCCCCGGCAGGTTTGAAGCTGCTTCTTCGAATTTGCAATTCAATATGAAATTCACCTCGGAGCTGGTAAA
AAGAGGCCCAGCCTCTGTCTTTAGATTTACAGTCCAATGCCTTACTCAGCCATTTTACCTCCTTTTTTCC
ACTGATGTTCACCGACCGCTGATTATTCTCTACAAACCATAAAGATATTGGAACACTATATCTACTATTC
GGCGCATGAGCTGGAGTCCTAGGCACAGCCCTAAGTCTCCTTATTCGAGCAGAACTTGGTCAACCAGGCA
ACCTTCTAGGTAACGATCACATCTATAATGTTATCGTCACAGCCCATGCGTTCGTAATAATTTTCTTCAT
AGTAATGCCTATCATAATCGGAGGCTTTGGCAACTGGCTAGTACCCTTAATAATTGGTGCCCCCGACATG
GCATTCCCCCGCATAAACAACATAAGCTTCTGACTCCTTCCCCCTTCTTTCCTACTTCTGCTCGCATCCG
CTATAGTAGAAGCCGGCGCAGGGACTGGTTGGACAGTCTACCCTCCCTTAGCAGGAAATTATTCCCACCC
CGGAGCTTCTGTAGACCTAACCATTTTTTCCCTACACCTAGCAGGCATCTCCTCTATTCTAGGGGCCATC
AACTTCATTACAACAATCATCAATATAAAACCCCCCGCCATAACCCAATACCAAACACCCCTTTTCGTCT
GATCCGTCCTAATCACAGCAGTCTTACTTCTTCTATCTCTCCCAGTACTAGCTGCTGGAATTACCATATT
ATTAACAGACCGTAACCTCAACACCACCTTTTTCGACCCAGCCGGAGGAGGAGATCCTATCCTATACCAA
CACTTATTCTGATTTTTTGGACACCCCGAAGTTTACATTCTAATCCTACCAGGCTTCGGAATAATCTCCC
ACATTGTAACTTATTACTCCGGAAAAAAAGAACCATTCGGATATATAGGTATAGTCTGAGCTATAATATC
AATTGGTTTCCTGGGATTTATTGTGTGAGCCCACCACATATTTACAGTAGGAATAGACGTAGATACACGA
GCCTACTTCACCTCCGCTACCATAATCATCGCTATCCCCACCGGCGTCAAAGTATTCAGCTGACTCGCTA
CACTCCATGGAAGTAATACCAAATGATCTGCCGCAATGCTCTGAGCCCTAGGGTTCATTTTTCTCTTCAC
TGTAGGCGGCCTAACCGGCATCGTACTAGCAAACTCGTCATTAGATATCGTGCTGCACGACACATATTAC
GTCGTAGCTCACTTCCACTATGTCCTATCTATAGGAGCTGTGTTCGCCATCATAGGGGGCTTTATTCACT
GATTTCCCCTATTCTCAGGCTACACTCTAGATCAAACCTACGCCAAAATCCACTTTGCCATCATATTCAT
TGGCGTTAATCTAACCTTCTTCCCACAACACTTTCTTGGCCTATCTGGAATACCCCGACATTACTCGGAC
TACCCCGATGCATATACTACATGAAATATCCTGTCATCCGTGGGCTCATTCATTTCCCTAACAGCAGTAA
TATTAATAATTTTTATAATCTGAGAAGCCTTCGCCTCAAAACGAAAAGTCCTAATAATCGAAGAACCCTC
CACAAATCTGGAGTGACTGTATGGATGCCCTCCACCCTATCATACATTTGAAGAGTCTGTATATATAAAG
TCTAAACAAAAAAGGAAGGAATCGAACCCCCCAAAGCTGGTTTCAAGCCAACCCCATGACCTTCATGACT
TTTTCAAAAAGATATTAGAAAAACTATTTCATAACTTTGTCAAGGTTAAATTACGGGTTAAACCCCGTAT
ATCTTAATGGCACATGCAGCGCAAGTAGGTCTACAAGACGCTACTTCTCCTATCATAGAAGAACTAATCA
TCTTTCATGATCATGCCCTCATAATCATTTTTCTCATCTGCTTCTTAGTCCTGTACGCCCTTTTCCTAAC
ACTCACAACAAAGCTAACTAACAACAACATCTCAGACGCCCAAGAAATAGAGACCATCTGAACCATCCTG
CCCGCTATTATCTTAGTCCTGATCGCCCTCCCATCTCTACGAATCCTCTATATGACAGATGAAATCAATG
ACCCCTCCTTCACTATCAAATCAATCGGTCACCAATGATACTGAACCTACGAATACACCGACTATGGTGG
ATTGATCTTTAACTCCTATATACTCCCCCCATTATTCCTAGAACCAGGTGACCTACGACTCCTTGACGTC
GACAACCGAGTAGTCCTTCCAGTTGAAGCCCCCGTCCGTATAATAATTACATCCCAAGATGTCTTACACT
CATGAGCTGTTCCCACATTAGGCCTAAAAACAGACGCAATCCCCGGGCGCCTGAACCAAACCACATTCAC
CGCCACACGACCAGGAGTATACTACGGCCAGTGCTCAGAAATCTGTGGAGCCAACCACAGTTTTATGCCC
ATTGTTCTAGAGCTAATCCCCCTAAAAATCTTTGAAATAGGACCCGTATTCGCCCTATAATACCCCTCTC
ATCCCTCTCCAGAGCTCACTGTAAAGCTAACCTAGCGTTAACCTTTTAAGTTAAAGATTAAGAGTATCGG
CACCTCTTTGCAGTGAAATGCCCCAGCTAAATACCACCGTATGGCCCACCATAATTGCCCCAATACTCCT
CACACTATTTCTCATTACCCAACTAAAAGTTTTAAACACAAATTACCACCTACCCCCCTTACCAAAAACT
ATAAAAATAAAAAACTTCTGTAAACCCTGAGAACCAAAATGAACGAAAATTTATTCGCTTCATTCATTGC
CCCCACAATCCTAGGCTTACCCGCCGCAGTATTAATTATCCTACTTCCCCCTCTACTGATCCCCACCTCC
AAATATCTCATCAACAACCGACTGATTGCCACCCAACAGTGACTAATCCAACTAACCTCAAAACAAATAA
TAACTATACATAACGCCAAGGGACGAACCTGATCCCTTATGTTAATATGATTAATTATTTTTATTGCCAC
AACCAACCTCCTCGGACTCTTGCCCCACTCATTCACACCAACTACCCAGCTATCTATAAACCTGGCCATA
GCCATCCCCCTGTGAGCAGGCGCAGTAACTACAGGCTTTCGCTCCAAGACTAAAAATGCCCTAGCCCACC
TACTACCACAAGGCACCCCTACACCCCTTATCCCTATACTAGTCATCATTGAAACCATCAGCCTATTCAT
CCAACCAATAGCCCTAGCTGTACGCCTAACCGCTAACATCACTGCAGGTCACCTACTTATGCACCTAATC
GGAAGCGCCACACTAGCAATATCAACTACCAATCTTCCCTCAACACTCATTATCTTTACAGTCCTAATTT
TATTAACTATACTAGAAATCGCTGTCGCCCTCATCCAAGCCTACGTTTTCACACTTTTAGTGAGCCTCTA
CCTGCACGAGAACACATAATGATCCACCAATCACATGCCTATCACATAGTAAAACCCAGCCCATGACCCC
TAACAGGGGCCCTCTCAGCCCTCCTAATAACCTCAGGCTTAGCCATATGATTCCACTTCCACTCTACAAC
CCTACTCATACTAGGCCTACTAACCAACATACTAACTATATACCAATGATGACGTGATGTAATGCGAGAA
AGCACGTACCAAGGCCACCATACACTACCCGTCCAAAAAGGCTTACGATATGGAATGATCCTATTTATTA
CCTCAGAAGTCTTTTTCTTCGCAGGATTCTTCTGAGCTTTCTACCACTCCAGCCTAGCCCCTACCCCTCA
ACTAGGAGCACACTGACCCCCAACAGGCATCACCCCACTAAACCCCCTAGAAGTTCCACTTTTAAATACA
TCTGTACTGCTCGCATCAGGTGTCTCAATTACCTGAGCCCACCATAGCCTAATAGAAAATAACCGTAACC
AAATAATTCAAGCACTACTTATCACAATTTTACTGGGCCTCTACTTCACCCTCCTACAAGCCTCAGAGTA
CTTTGAAGCCCCCTTTACCATTTCCGATGGTATCTATGGCTCAACATTTTTTGTAGCCACAGGCTTTCAC
GGGCTCCACGTCATCATTGGGTCAACTTTCCTCACTATCTGTCTTATTCGCCAACTAATATTTCACTTTA
CATCCAAACACCACTTCGGCTTCGAAGCCGCCGCTTGGTATTGGCACTTCGTAGATGTAGTCTGACTATT
CCTATACGTCTCCATCTACTGATGAGGGTCCTACTCTTTTAGTATAATTAGTACCGTTAACTTCCAATTA
ACCAGTTTTGGTAGTACCCAAAAAAGAGTAATAAACTTCGCCCTGATCTTAATAACCAACACCCTTCTAG
CCCTACTACTAATAATTATTACATTTTGACTACCGCAACTTAACAGCTACATAGAAAAAACTAACCCCTA
CGAATGTGGTTTCGACCCCGTATCCCCCGCCCGCATTCCTTTCTCCATAAAATTTTTCCTAGTAGCCATC
ACTTTCTTACTATTTGACCTAGAAATTGCCCTCCTATTGCCCCTGCCATGAGCCCTACAAACAACCAACT
TACCACTAATAGTCATGTCATCCCTCTTATTAATCATTATCCTAACCCTAAGTCTAGCCTACGAATGACT
GCAAAAAGGACTAGACTGGACCGAATTGGTACATAGTTTAAACAAAACGAATGATTTCGACTCATTAAAT
TATGATAATCATATTTACCAAATGCCCCTTATTTACATAAACATTATACTAGCATTTACCATCTCACTTC
TAGGAATACTAGTGTACCGTTCACACCTAATATCCTCCCTACTATGCCTAGAAGGAATAATATTATCACT
ATTCATTATAGCTACTCTCATAACCCTCAATACCCACTTCCTCTTAGCTAACATTGTACCCATCACCATA
CTAGTCTTTGCTGCCTGTGAAGCAGCAGTAGGCCTAGCCCTACTAGTCTCAATCTCTAACACATATGGTC
TTGACTATGTACAAAACCTAAACCTGCTCCAATGCTAAAACTAATCGCCCCAACAATTATACTACTACCG
CTAACATGACTCTCCAAAAAACATATAATTTGAATCAACACAACCACCCACAGCCTAATCATCAGCATCA
TTCCCCTACTATTTTTTAACCAAATTAATAACAATCTATTTAGTTACTCCCTATCTTTTTCCTCCGACCC
CCTAACGACCCCCCTCCTAATATTAACTACCTGACTCCTACCCCTTACAATTATAGCAAGCCAGCGCCAC
CTATCCAACGAACCACTATCACGAAAAAAACTCTATCTCTCCATATTAATCTCCCTCCAAATCTCCTTAA
TCATAACATTCACAGCCACAGAACTAATCATATTCTATATCTTCTTCGAAGCCACACTTATCCCTACCCT
AGTTATCATCACCCGATGAGGCAACCAACCCGAACGTCTAAACGCGGGTACATACTTCCTATTCTACACC
CTAGTAGGATCCCTCCCCCTACTTATCGCATTAATCCACACTCACAACACCTTAGGCTCACTAAATATTC
TATTACTCACCCTTACTGCCCAAGAACTACCTAACTCCTGAGCCAACAACTTAATATGACTGGCATACAC
AATAGCCTTTATAGTGAAAATACCACTTTACGGGCTCCACCTATGACTCCCTAAGGCCCATGTTGAGGCC
CCCATTGCTGGCTCAATGATGCTCGCTGCAGTACTCTTAAAATTAGGTGGCTATGGCATAATACGCCTCA
TACTCATTCTTAACCCCCTAACAAAACACATAGCTTATCCTTTCCTCGCCCTATCTTTATGGGGTATAAT
CATAACAAGCTCCATCTCGCTACGGCAAACAGATTTAAAATCGCTCATTGCATACTCCTCAATTAGCCAC
ATAGCCCTTGTAGTAGCAGCTATCCTTATCCAAACCCCCTGAAGCTTCACCGGCGCAGTTGTTCTTATAA
TTGCCCACGGACTTACATCATCATTATTATTCTGCCTAGCAAACTCAAACTACGAACGAACCCACAGCCG
CATCATAATTCTCTCTCAAGGACTCCAAACCCTACTCCCACTAATAGCCCTTTGATGACTTCTGGCAAGC
CTCGCCAACCTCGCCTTACCCCCCACCATTAACCTACTAGGAGAGCTCTCCGTACTAGTAACCACATTCT
CCTGATCAAACACCACCCTTTTACTTACAGGATCTAACATACTAATTACAGCCCTGTACTCCCTTTATAT
ATTTACCACAACACAATGAGGCCCACTCACACACCACATCACCAACATAAAACCCTCATTTACACGAGAA
AACATCCTCATATTCATGCACCTATCCCCCATCCTCCTCCTATCCCTCAACCCCGATATTATCACCGGGT
TTACCTCCTGTAAATATAGTTTAACCAAAACATCAGATTGTGAATCTGATAACAGAGGCTCACAACCCCT
TATTTACCGAGAAAGCTCGTAAGAGCTGCTAACTCATACCCCCGTGCTTAACAACATGGCTTTCTCAACT
TTTAAAGGATAACAGCTATCCATTGGTCTTAGGACCCAAAAATTTTGGTGCAACTCCAAATAAAAGTAAT
AACTATGTACGCTACCATAACCACCTTAGCCCTAACTTCCTTAATTCCCCCTATCCTTACCACCTTCATC
AATCCTAACAAAAAAAGCTCATACCCCCATTACGTAAAATCTATCGTCGCATCCACCTTTATCATCAGCC
TCTTCCCCACAACAATATTTCTATGCCTAGACCAAGAAGCTATTATCTCAAGCTGACACTGAGCAACAAC
CCAAACAATTCAACTCTCCCTAAGCTTTAAACTAGATTATTTCTCCATAATATTTATCCCTGTAGCACTG
TTCGTCACATGATCCATCATAGAATTCTCACTATGATATATAAACTCAGACCCCAACATCAACCAATTCT
TCAAATACCTGCTCATCTTTCTAATCACCATACTAATCCTAGTCACCGCTAATAACCTGTTTCAACTCTT
TATCGGCTGAGAAGGTGTGGGAATTATATCTTTTCTACTCATTGGCTGATGATACGCTCGAACAGACGCC
AACACAGCAGCCGTCCAAGCAATTCTATACAACCGTATTGGTGACATTGGTTTTATCCTAGCCCTAGCAT
GATTTCTCCTACACTCCAACTCATGAGACCCACAACAAATATCTCTCTTAAACACCAACCCTAACCTTAT
CCCACTTCTAGGTTTCCTCCTAGCAGCAGCAGGCAAATCAGCTCAACTAGGCCTCCACCCCTGACTCCCC
TCGGCCATAGAAGGCCCCACCCCCGTCTCAGCCCTACTCCACTCAAGCACTATAGTCGTGGCAGGGGTCT
TCCTACTCATCCGCTTCCGCCATTTAGCAGAAAACAACTCACTAGCTCAAACTCTTACACTATGCCTAGG
CGCTATTACTACTCTATTCGCGGCAGTCTGCGCTCTCACACAAAATGATATCAAAAAAATCGTAGCCTTC
TCCACTTCAAGCCAATTAGGGCTCATAGTAGCCACAATTGGCATCGGCCAGCCACACCTAGCATTTCTAC
ACATCTGCACCCACGCTTTCTTTAAAGCCATATTATTTATATGCTCCGGATCCATTATCCATAACCTCAA
TAATGAGCAAGACATCCGAAAAATAGGAGGTCTGCTCAAAGCCATACCCCTTACTTCAACCTCCCTAGCC
ATTGGCAGCCTAGCACTAATAGGAATACCTTTTCTCACAGGCTTCTACTCCAAAGACCTCATCATCGAAA
CCGCAAACATATCACACACAAACGCCTGGGCCCTATCAATCATTCTCATCGCCACCTCTCTTACGAGTGC
CTACAGCACTCGAATAATCCTTCTCACCCTGACAGGTCAACCTCGCTTCCCAACCTTTGCCAACATCAAC
GAAAACTACTCCACCCTATTAAATCCTATTAAACGCCTAACAATTGGAAGCCTGTTTGCAGGATTCTTCA
TCACCAACAACATCCTCCCTACATCCGTACCCCAAATGACAATCCCACTTTACTTAAAACTTACAGCTCT
AAGCATCACTCTCCTAGGACTCCTGACAGCCCTAGACCTCAACTACCTCACCAACAAACTCAAAATAAAA
CACCCACCACACACATTTTACTTCTCCAACATACTCGGATTTTACCCCAACATCACACACCGCACAATTC
CCTATCTAGGCCTTCTCATAAGTCAAAATCTACCCCTACTCCTCCTAGACCTAATTTGACTAGAAAAACT
ACTACCCAAAACAATCTCACAGCATCAAATCTCAGCCTCCATCACTACCTCTACCCAAAAAGGTTTGATC
AAACTGTACTTCCTCTCTTTCTTCTTCCCTCTTCTTTTAATCCTTCTTCTAATCACATAACCTATTACCC
CGAGCAATCTCAATCACAATATATACACCAACAAATAACGTCCAACCAGTAACCACTACCAATCAACGCC
CATAATCATACAAAGCCCCCGCACCAATAGGATCTTCCCGAATTAACCCTGAACCTTCCCCCTCATAAAT
CATTCAACTCCCCACATTATTAAAATTCACCACAACCACCACCCCATCATACTCTTTCACCCACAACACC
AGCCCCACCTCCATTGCTAACCCCACTAAGACACTCACCAAGACCTCAACCCCAGACCCCCACGCCTCAG
GATACTCCCCAATGGCCATCGCTGTAGTATACCCAAAAACAACCATCATCCCCCCTAAATAAATTAAAAA
AACCATTAAACCCATATAACCTCCCCCACAGTTTAAAATAATAGCACACCCAACCACACCACTAACAATC
AACACTAAACCCCCATAAATAGGAGAAGGCTTAGAGGAAAACCCCACAAACCCCATTACTAAACCCACAC
TCAATAAAAATAAAACATATGTCATCATTCTCGCACGGACCACGACCGCGACTAATGATATGAAAAACCA
TCGTTGTACTTCAACTACAAGAACATCAATGACCCCTATACGCAAAACTAACCCACTAGCAAAACTAATT
AACCACTCATTCATTGACCTCCCTACCCCGTCCAACATCTCCACATGATGAAACTTCGGCTCACTCCTTG
GTGCCTGCTTAATCCTTCAAATCACCACAGGGCTATTCCTAGCCATACACTACTCACCTGATGCCTCAAC
CGCCTTCTCATCAATTGCCCACATCACCCGAGATGTAAACTATGGCTGAACCATCCGCTACCTCCACGCT
AACGGCGCCTCAATATTCTTCATTTGCCTCTTTCTACACATCGGACGGGGCCTATACTACGGCTCATTTC
TCCACCAAGAAACCTGAAACATCGGCATCATCCTCCTACTCACAACCATAGCAGCAGCCTTCATAGGCTA
TGTCCTCCCATGAGGCCAAATATCCTTCTGAGGAGCCACAGTAATCACAAACTTGCTATCCGCCATCCCG
TACATCGGAACAGACCTAGTCCAATGAGTTTGAGGTGGTTACTCAGTAGATAGCCCTACCCTTACACGAT
TCTTTACCTTCCACTTTATCCTACCCTTCATCATCACAGCCCTAACAACCCTCCATCTCCTATTTCTACA
CGAAACAGGATCAAACAACCCTCTAGGCATCCCCTCCCACTCTGACAAAATCACCTTCCACCCCTACTAC
ACAATCAAAGACATCCTAGGCCTATTCCTCTTTCTCCTGACCTTGATAACATTAACACTATTCTCACCAG
ACCTCCTAGGAGACCCAGACAACTACACCTTAGCCAACCCCCTAAGCACCCCACCCCACATCAAACCCGA
ATGATATTTCCTATTTGCCTACGCAATTCTCCGATCTGTCCCCAATAAACTAGGAGGCGTCTTAGCTCTA
TTACTATCTATTCTCATCCTAGCAATAATTCCTATTCTCCACATATCCAAACAACAAAGCATAATATTCC
GCCCATTAAGCCAACTACTCTACTGATTCCTAATCGCAGACCTCTTCACCCTAACCTGAATCGGAGGACA
ACCAGTAAGCTACCCCTTCATCACCATTGGGCAAGTAGCATCCGTACTATACTTCACGACAATCCTATTC
CTGATACCAATCACATCCCTGATCGAAAACAAAATACTCAAATGAACCTGCCCTTGTAGTACAGACCAAT
ACACCAGTCTTGTAAACCGGAAACGAAGACCTCCTTCCAAGGGCATATTCAGAGAAAAAGTCCTCGACTC
CACCATCAGCACCCAAAGCTAATATTCTAATTTAAACTATTCTCTGTTCTTTCATGGGGAGACAAATTTG
GGTACTACCAGTATTAGCTAACCCATCATAATTATCATGTATGTCGTGCATTACTGCCAGACACCATGAA
TAATGTACAGTACCATAAAACGCCCAATCACCTGTAGCACATCCCAACGGAATACCAACTAACCCATCCC
TCACAAAAAGTACATAACACATAAGATCATTTATCGCACATAGCACATCCCAGTTAAATCACCCTCGTCC
CCACGGATGCCCCCCCTCAGATGGGAATCCCTTGAACACCATCCTCCGTGAAATCAATATCCCGCACAAG
AGTGCACTCTCCTCGCTCCGGGCCCATAACACTTGGGGGTAGCTAAAGTGAACTGTATCCGGCATCTGGT
TCCTACTTCAGGGTCATAACACCTAAAGCGCTTCACACGTTCCCCTTAAATAAGACATCACGATGGATCA
CAGGTCTATCACCCTATTAACCACTCACGGGAGCTCTCCATGCATTTGGTATTTTTCGTCGGGGGGTGTG
CACGCGATAGTGAGACGCTGGAACCGGAGCACCACATGTCGCAGTATCTGTCTTTGATTCCTGCCCCATG
CTACCATTTATCGCACCTACGTTCAATATTACAGCCGAGCGCACAGTGTTCATGGTGTTAATTAATTCAT
GCTTGTTGGACATAAAACAACCAGGTGGACGTGAACACAACCACCCTTCACACCAAAAACACAACAAAAA
TCCAACCCCCCCCCCCGCACTAGAAAACAGCCCCACCAAACTCCAAATTTCATCTTTTGGCGGTATGCAC
TTTTAACAGTCACCCCTCAACTAACATAGTCAGCCCACCAGTACAACCCCCGCCCGCCCTAGCAACACAC
ACTGCTGCTGATCCTATACCCCGAATTAACCAAACCCCAAAGACACCCCACACA
