# Supplementary material for: Comparison of next-generation sequencing samples using compression-based distances and its application to phylogenetic reconstruction
Source: BMC Res Notes. 2014 May 29;7:320. doi: 10.1186/1756-0500-7-320 (PMC4057587; doi:10.1186/1756-0500-7-320)
Supplement: Additional file 3 — Perl scripts and the example data set of 29 mtDNA sequences. [file 1756-0500-7-320-S3.zip › compression_phylo/FASTA/11.fasta]

>gi|5679797|emb|AJ222767.1| Cavia porcellus complete mitochondrial genome
GTTGATGTAGCTTATATAAAGCAAGGCACTGAAAATGCCTAGATGAGTCATAGACTCCATAAACAACAGG
TTTGGTCCCGGCCTTTTTATTAGCTGTCTGCAGGATTATACATGCAAAAATCCCTACACCGGTGAGAATG
CCCTATGTACCACACTCAGGTTTAAAGGAGCAGACATCAAGCACACTGCTAAGTAGCTCACGACGTCTTG
CTTTGCCACACCCCCACGGGAAACAGCAGTAATAAAAATTAAGCAATAAACGAAAGTTTGACTAAGTTAT
GCAGCAATTAGGGTTGGTAAATCTCGTGCCAGCCACCGCGGTCATACGATTGACCCTAGTTAATAAACCC
CGGCGTAAAAAGTGTTTTGGAAATATAAAAAATAAGGCTAATCTTTGTCTAAGTTGTAGAAAACTCTAGA
CATGGTAGAAATCATAAACGAAAGTAGCTTTAATAAGTCCGACACACGAAAGCTAAGGCCCAAACTGGGA
TTAGATACCCCACTATGCTTAGCCATAAACATAAAAACTTATACAACAAAAGATTTCGCCAGAGAACTAC
TAGCAATAGCTTAAAACTCAAAGGACTTGGCGGTGCTTTATACCCACCTAGAGGAGCCTGTTCTATAATC
GATAAACCCCGATACACCTCACCTCTCCTTGCTAATTCAGCCTATATACCGCCATCTTCAGCCAACCCCA
TTATGGAAACAAAGTGAGCGCAAGTACACTACATAAAAACGTTAGGTCAAGGTGTAGCCAATGGAGTGGG
AAGAAATGGGCTACATTTTCTTACCCAAGAACATTAAACGCAAATCTTTATGAAATTCAAAGATCTAAGG
AGGATTTAGTAGTAAATTAAGAATAGAGAGCTTGATTGAACTAGGCCATGAAGCACGTACACACCGCCCG
TCACCCTCCTCAAGTATCCAAGGGTTTTGTACAAACTAATAAATATTAGAGGAGACAAGTCGTAACAAGG
TAAGCATACTGGAAAGTGTGCTTGGAAACAAAGTGTAGCTTAAATTAAAGCATCCGGCTTACACCCGGAA
GATTTCAGCCACCATTGACCACTTTGAACTAATTCTAGCCCTAAAAACATATAATCACAACTACACTGTA
AAAGTAAAACAAAACATTTATATTTAAAAGTATAGGAGATAGAACTTTCTTTTGGCGCTATAGAGGTAGT
ACCGCAAGGGAAAGATGAAAGATAAAATTGACAGTAAAAAAAAGCATAGATCACCCCTATTACCTTTTGT
ATAATGAGTTAACTAGAATAAATTTGGCAAAGAGGACTGAAGCCAACCACCCCGAAACCAAACGAGCTAC
TTTTAAACAGCTAACAGAGCAAACTCGTCTATGTAGCAAAATAGTGAGAAGATTTAGAAGTAGAGGTGAA
AAGCCAATCGAGCTTGGTGATAGCTGGTTATCCAAATAAGAATATCAGTTCAGCTTTAAGTTTTCCAAAA
ATATAACCAAATCAAATGAAAACTTAAAACTTAATCTAAAGAGGGACAGCTCTTTAAAATAAGGAAACAA
CCTCTAACAGTGGGTAAAAAATAAAAGCTCCATAGTTGGCCTAAGAGCAGCCATCAATTAAGAAAGCGTT
CAAGCTCGACAACCCATAAAATTTATAATACCAATAAAACTTAATGAACCCCTGATAAACAATTGGATTA
ATCTATATGTATATAGAAGAAATAATGTTAACATTAGTAACAAGAAATAATTCTCCTCGCACAAGCTTAA
ATCATTCACACATGATTGTTAACAACTCAATAAGACAAGACACCTCATTAATACTCTTATTAGACTAATT
GTTAACCCGACACAGGAGTGCTACTCAGGAAAGACAAAACAAAGCAAAAGGAACTCGGCAAACACAAATC
CCGCCTGTTTACCAAAAACATCACCTCTAGCATACTTAGTATTAGAGGCACTGCCTGCCCAGTGACATTC
GTTCAACGGCCGCGGTATCCTGACCGTGCAAAGGTAGCATAATCACTTGTTCTTTAAATAAGGACTAGTA
TGAATGGCAAGACGAGGGTTTATCTGTCTCTTGCTTTACGTCAGTGAAATTGATCTTCCCGTGAAGAAGC
GGGAATAATATAATAAGACGAGAAGACCCTATGGAGCTTTAATTTATTAGCTTACTTAACCAATTTTTAA
CCCATAAGGGCATAACACATACACTTAAACCTAAGCTAGTAATTTCGGTTGGGGTGACCTCGGAGTACAA
TAAAACCTCCGAATGATATTAGCCTAGATCCAACAAATCGAAGTTTAAATCACCAATTGACCCAAATTCC
TTTTGATCAACGGACCAAGTTACCCTAGGGATAACAGCGCAATCCTATTCTAGAGTTCATATCGACAATG
GGGTTTACGACCTCGATGTTGGATCAGGACATCCTAATGGTGCAGCAGCTATTAAGGGTTCGTTTGTTCA
ACGATTAATAGTCCTACGTGATCTGAGTTCAGACCGGAGTAATCCAGGTCGGTTTCTATCTATTATAAAC
TTCTCCTAGTACGAAAGGACAAGAGAAGTGAGGCCAATAAACCACTCATGCCTCGATAGCTAAAAAATGA
TGTCATATTAATTTTATAGTTTTCCAAATTATCTTTCCCTAAGAAAAAGGTTGTTAAGGTGGCAGAGCCG
GTAATTGCATAAAATTTAAGACTTTACTCTCAGAGGTTCAACTCCTCTCCTTAACACTTCATGTTTATAA
TCAACCTGTTATTATTAATTATCCCGATCCTCCTAGCTATAGCATTCTTAACCCTGACAGAACGCAAAAT
CCTTGGCTACATACAACTTCGTAAAGGACCTAACATCGTCGGCCCATATGGCATTCTCCAACCAATCGCA
GATGCCTTAAAATTATTCATTAAAGAACCCCTCCGCCCATCCACCTCCTCAGTTTTCCTTTTCGTCCTAG
CACCAACTTTAGCCCTTACCCTAGCTCTCTCAATATGAATTCCAATTCCAATGCCCTACCCATTAATCAA
CATAAATCTAGGGGTATTATTTATCCTAGCAACATCAAGCCTCGCTGTTCACTCCATCTTGTGGTCTGGA
TGAGCATCCAACTCCAACTACGCACTAATCGGGGCCCTCCGAGCAGTAGCCCAAACCATTTCATATGAAG
TAACCCTAGCAATCATCTTTCTATCTGTATTACTACTGAATGGCTCATTCTCCTTAGTAGGTTTAATAGA
AACACAAAAAAACACCTGACTCCTTCTTTCCACATGGCCATTGGCAATAATATGATTTGTTTCCACCCTG
GCAGAAACAAACCGAGCACCATTTGATCTAACAGAGGGTGAATCAGAACTAGTCTCAGGGTTCAACGTAG
AATACGCCGCTGGCCCATTCGCCCTATTTTTCATAGCTGAATATATAAATATCATTATAATAAATGCCTT
AACAACAATCATCTTCTTCAATGCTATACCAACGATCAACTCCCCTGAAATCTTCACAATGAACTTCATA
CTAAAAACCCTTGCGCTCACAGTACTATTTTTATGAGTCCGAGCCTCATACCCACGATTCCGATACGATC
AGCTAATACACCTACTATGAAAAAATTTTCTACCTTTAACATTAGCCCTATGTATATGACACATTTCCCT
TCCCATCATACTATCAGGTATTCCCCCCCAAACAACTTAGAAATATGTCTGATAAAAGAGTTACTTTGAT
AGAGTAAACAATAGGGGTTTAAACCCCCTTATTTCTAGAATCATAGGACTTGAACCTAATCTAAAGAACT
CAAACTTCTTTGTGCTACCATTACACTATATTCTAACAGTAAGGTCAGCTAAATAAGCTATCGGGCCCAT
ACCCCGAAAATGTTGGTTTATACCCTTCCCGTACTAATCAATTTCCTATCAAAACCAATCATTTATTCTA
CCCTTATCATAGGCACGCTAATCACATTATTCAGCTCACACTGATTACTAATATGGATCGGGCTAGAAAT
GAGTATGCTGGCCATAATTCCAATTATAATACCCAACTTCACTCCACGATCCACAGAAGCCGCAACTAAA
TATTTTCTAACCCAAGCATCAGCATCTATACTCTTACTATTCTCAATTATATTAACCATAACATATTCAG
GTCAATGAGCTATTATACAACACCAAAACCAAATAGCATCATTCATACTTACTATCTCCCTAATAATAAA
ACTAGGATTAGCCCCCTTCCACTTCTGAGTGCCTGAAGTACTACAAGGCATCCCATTACTACCTGGATTA
ATTTTATTAACCTGACAAAAAATAGCCCCCTTGGCCATCTTATTCCAATCATTCTCCACAATCAACAAAC
CTCTAATATTAACCTCAGCTATTCTATCAGTCCTTTTAGGTGGGTGAGGGGGACTAAACCAAACTCAACT
ACGAAAAATCATAGCATACTCATCAATCGCCCACATGGGATGAATGGCGGCCATTTTAATCTACAACCCA
TCAATTATAATAATAAACTATATCATTTATACCTTCCTCACAACCTCCATATTTTCTATATTCATTATAT
ATAATAATACAACAACCTCTTCACTGAGCCACACCTGAAACATCTCACCACTTCTAACTGCAATAATAAT
AATTACCCTTTTATCACTGGGAGGCCTCCCACCATTAACCGGATTCGCCCCTAAATGGCTAATTATTCAA
GAAATAATAAAAAACAACAATATCATCCTCCCTACTGCGATAGCCATAGTAACTCTACTCAACCTATACT
TTTACATACGACTGGTTTATTCAACATCACTAACTCTATTTCCCTCAAAAAACAACACAAAAATTAAATG
ACTCTACCAACACACAAAACATATCCCCCTGCTTCCTGTAACTCTGGTCCTTTCAGCGTTTCTACTTCCA
CTCACACCCATAACCAACATCTTATTCTAGAGGATTAGGTTAAACAGACCTAGAGCCTTCAAAGCTCTAA
GCAAATATTAGACAGTATTTATCCTCTGTTTAAAGGCTGCAAGCTTACATCTTGCATCAACTGAACGCAA
ATCAAACGCTTTAGTTAAGCTAAACCTTCACCTAGGTTGGTGGGATCCAACCCCACGAAACTTTAGTTAA
CAGCTAAACACCCTAGTCACCTGGCTTCAACCTACATCTCCCGCCCTTGAAAAAAAAAGAAAGGGCGGGA
GAAGCCCCGGCAGGATTGAAGCTGCTCCTTTGAATTTGCAATTCAATATGAATAATCACCTCGGGACTCT
GATAAGAAGAGGCCTTCAACCTCTGTACTTAGATTTACAGTCTAACGCCTACTCGGCCATCTTATCCTCC
CTATACTCATGTTAATTAATCGTTGATTATTTTCTACCAATCATAAAGACATTGGTACCCTATACCTCCT
GTTTGGTGCTTGAGCTGGTATAGTAGGTACTGCCCTAAGCTTGTTAATTCGAGCAGAACTGGGCCAGCCC
GGAACACTCTTAGGCGATGATCAAATTTATAACGTAATCGTCACGGCCCATGCTTTCGTAATAATTTTCT
TCATGGTTATACCAATTATAATTGGAGGCTTCGGAAACTGGTTAGTGCCCTTAATAATTGGTGCTCCAGA
CATAGCATTTCCGCGGATAAATAACATAAGCTTTTGACTCCTTCCCCCTTCATTTTTACTACTGTTATCC
TCATCTATAGTCGAAGCTGGTGCTGGAACCGGGTGGACTGTTTACCCTCCTTTAGCAGGAAACCTGGCAC
ATGCTGGGGCTTCCGTAGACCTAACTATTTTTTCACTTCACTTGGCAGGTGTCTCTTCAATCCTTGGAGC
AATCAACTTTATTACAACTATCATTAACATAAAACCACCTGCAATAACGCAATATCAAACACCATTATTT
GTTTGGTCGGTACTAATTACTGCCGTTCTCCTTCTTTTATCCTTACCAGTTCTAGCTGCAGGTATTACAA
TGCTATTAACAGATCGAAATTTGAATACAACCTTTTTCGATCCTGCTGGGGGAGGGGACCCTATTCTGTA
TCAACACTTGTTCTGATTTTTTGGTCACCCTGAAGTTTATATCCTCATTCTACCTGGCTTCGGGATGATT
TCACATATCGTTACATATTATTCAGGTAAAAAAGAACCTTTCGGTTATATGGGGATAGTATGGGCTATAA
TATCTATTGGATTTTTAGGGTTTATCGTATGAGCTCATCACATATTCACCGTTGGAATAGATGTCGACAC
ACGAGCATATTTCACGTCCGCCACAATAATCATTGCTATTCCTACAGGAGTGAAAGTATTTAGCTGGTTA
GCAACACTGCACGGAGGCAACATTAAATGGTCCCCTGCGATATTATGAGCTCTGGGGTTTATTTTCTTGT
TCACCGTAGGAGGTCTAACAGGAATTGTATTAGCCAACTCCTCACTAGACATTGTCTTACACGACACTTA
TTACGTGGTTGCTCATTTTCATTATGTATTATCCATAGGAGCTGTGTTCGCAATTATAGGCGGCTTTGCT
CACTGATTCCCGCTGTTCACCGGCTATACATTAAACGACACGTGAGCAAAAGTCCACTTCTTTGTAATGT
TTGTTGGAGTTAACTTAACCTTCTTCCCTCAACATTTCTTAGGATTGTCAGGAATGCCTCGTCGATATTC
CGACTACCCAGACGCCTATACATTATGAAATACAGTATCATCAATAGGCTCATTTATCTCTCTCACAGCC
GTTATAGTGATGGTCTTTATAATTTGAGAGGCCTTCGCATCAAAACGAGAGGTTATAGACATCGAATTAA
CATCTGTTAATCTTGAGTGGCTCCACGGCTGCCCTCCTCCATATCACACATTTGAAGAGCCCGCATATAT
TAAGTCTAGGTACAAGAGAGGAAGGAATTGAACCCCCTAAAGCTGGTTTCAAGCCAACCCCATAACCTTT
ATGACCCTCTTAACCATAAAGATATTAGTAAAAACATTACATAACTTTGTCAAAGTTAAATTATTGGTTA
AACTCCTATATATCTTCATGGCTTACCCTTATGAATTAGGCTTCCAAGATGCCTCTTCCCCTATCATAGA
GGAATTACTGCATTTCCACGACCATACACTAATAATCGTCTTCCTAATCAGCACACTAGTTTTATATCTT
ATCACAATTATGCTGACCACGAAACTTACCCACACTAGCACTATAGACGCCCAAGAAATTGAAACAATTT
GAACCGTTTTACCAGCTATCATCCTCATTCTAATTGCCCTCCCATCCCTTCGAATTTTATATATAATGGA
CGAAATTAACAACCCGTCTTTAACTGTAAAAACAATAGGCCACCAATGATATTGAAGTTACGAGTATACA
GATTATGAAGAACTTAATTTTGACTCTTATATAGTGCCTACAATAGACTTAAAGCCCGGGGAACTTCGAC
TACTTGAAGTAGACAATCGAGTTGTATTACCAATAGAAACACCAATTCGTATATTAATTTCATCAGAAGA
TGTACTCCATTCATGAGCTGTCCCATCACTAGGCTTAAAAACTGATGCAATCCCAGGGCGCCTAAACCAA
GCTACCCTGATATCATCACGTCCAGGTTTGTACTACGGACAATGTTCAGAGATCTGTGGCTCAAATCACA
GTTTTATACCTATTGTCCTTGAAATAGTACCTCTAAAAAATTTCGAAATCTGATCATCCTCAATACTATA
ACATTACGAAGCTAATTGCAGCGTTAACCTTTTAAGTTAAAGACCGGGGCCCAAATCCCCCGTAATGAAA
TGCCACAGTTAGATACATCTACATGATTCACCGTCATCTTATCGATAATCATCTCACTATTCATACTGCT
CCAATTAAAAATCTCATCCCACTCATTTTACTTAGACCCTAAAACAATATCCTTAAAAACCACAAAACAT
AATTTGCCTTGAGAAAATAAATGAACGAAAACCTATTTGCCTCTTTCATTACACCTACATTAATAGGACT
ACCTATTGTAACCATCATTATTATGTTCCCCATTATTCTTTTTCCCTCCCCCACACACTTAATCAATAAT
CGCCTAATCACTATTCAACAATGATTAGTTAAATTAGTCTTAAAACAAATGATGTCAATACATAACATCA
AGGGACGTACTTGATCGCTGATATTAACCTCCCTCATTTTATTTATTGGGTCCACCAACCTGTTAGGCCT
ATTACCCCACTCCTTTACCCCCACTACTCAGCTATCAATAAATCTAGCTATAGCCATCCCACTATGAGCA
GCAACTGTAATCTTAGGTTTCCGGTATAAAATAAAAGCATCCCTAGCCCACTTCCTCCCACAGGGAACAC
CCGGACCACTAATTCCAATACTAATCCTAATTGAAACCATCAGTCTATTCATCCAACCAATTGCCCTGGC
AGTCCGCTTAACCGCTAATATTACCGCCGGACACCTCCTCATGCACCTAATTGGAGGTGCCACACTAGTC
CTAACCACTATCAGCACTCCTACAGCTCTAATCACATTCATCATTTTACTCCTGCTAACAATACTAGAAA
TTGCCGTAGCAATAATTCAAGCTTACGTGTTCACCCTACTAGTAAGCCTATACCTTCATGATAACTCTTA
ATGACCCACCAAACACATGCCTACCATATAGTTAATCCCAGCCCATGACCGCTCACAGGAGCTTTGTCTG
CCCTTTTACTAACCTCAGGTATAATTATATGATTCCACTTCAACTCGAAGACATTACTAATATTAAGCTT
CTTAGCTAACGCTCTTACTATATATCAATGATGACGAGACATCGTACGAGAAGGAACATATCAAGGACAC
CATACAACAGTTGTACAAAAGGGGTTACGATACGGAATAATTTTATTTATCATTTCTGAAGTATTCTTCT
TCTCAGGATTTTTCTGAGCATTTTATCACTCTAGCCTAGCCCCTACGCCAGAACTGGGAGGATTTTGACC
ACCAGCAGGTATCAATCCTTTGAATCCCATAGAAGTTCCACTTTTAAATACATCAGTACTCCTAGCATCA
GGTGTATCCATCACTTGATCTCACCATAGCCTTATAGAAGGAAGCCGAAAACAAATAATCCAAGCATTGA
CCATCACAATTGCTCTGGGCATTTATTTCACCTTACTACAAGCTTCAGAATACTATGAAGCTTCGTTTTC
TATCTCAGATGGGGTTTATGGCTCAACTTTCTTTGTCGCAACAGGATTTCACGGCTTACATGTAATTATT
GGATCTTCATTCCTTGCGGTATGCCTCCTACGACAACTACTTTATCATTTCACATCCAAACATCACTTCG
GCTTTGAGGCAGCTGCTTGGTACTGACACTTCGTAGACGTAGTATGGTTATTCCTCTACGTTTCCATTTA
CTGATGAGGTTCATATTTTCTTAGTATAAATAGTATTGCTGACTTCCAATCAGCAGGTCCCGGATCCAGC
TGGGAGAAAATAATTAACATCGCAATCTCTCTACTAACAAACTGCTCACTAACCTTATTACTAATCACAA
TTGCATTCTGGCTACCTCAAATAAATACTTACACAGAAAAGACTAGCCCATATGAATGTGGGTTTGACCC
GACGGAATCTGCACGCCTACCATTCTCAATGAAATTCTTCCTTATTGCTATTACTTTTCTACTTTTCGAC
CTAGAGATCGCCCTCTTACTTCCACTCCCATGAGCATCTCAAATTAGCAATCTTAACCTTATACTATTAG
TAGCACTTATACTAATTTTAGTTCTATCATTAGGTCTGGCTTATGAGTGGACTCAAAAAGGCTTAGAATG
AGCTGAATATGGTAATTAGTTTAAATCAAAACAAATGATTTCGACTCATTAAATTGCGTCTAACACGTAA
TTACCAAAATGTCATCAATCCACTTCAATTTGATCATAGCCTTCACCATTTCATTTCTAGGGACAATATT
ATATCGATCTCACATGATATCAACACTGCTATGCCTAGAAGGCATAATACTCTCAACATTTATCTTTGGC
TCTTTAGTAATACTTAATTCCCACTATCTATTATCATTCGCCATTCCAATTATTATATTAGTATTTGCTG
CCTGCGAGGCAGCCGTAGGCCTAGCATTACTAGTTATAATCTCCAACACCTACGGAATTGATTACGTACA
AAACTTAAATCTGCTACAATGTTAAAAATTATCTTACCTACAGTCATACTCATCCCAACCATTTGATTAT
CCAGCAAACCAACGATATGAATTAATACAACATCACATAGTCTACTAATTACACTAATCGCATTAACAAC
TATCAACAAACTCGACACCACTGGACAAAACTACTCTGCAAATTTCTCATCCGATTCCCTATCCTCCCCT
CTCCTGATCCTAACAACATGACTTCTCCCATTAATAATTATCGCTAGCCAACATCACCTAAACAATGAAA
CAGAAATACGCAAAAAATTATACTTAACACTCATAGTGCTCCTTCAAATCTCATTAATCATAACCTTCTC
TGCTACTGAAATAATTATATTTTACATTTTATTTGAGACAACCTTGATCCCTACTTTAATCATTATCACC
CGGTGGGGAAATCAAGCAGAGCGGATAAAAGCTGGCCTATACTTCCTATTCTATACACTAGTAGGATCTC
TCCCACTATTAATTGCCTTAGTGTATTTACAAAACCTTTTAGGAACCATAAATTTCCTCCTATTTGATTA
TACTAACAAAATCCCCCCTACCACCTGATCCGCCAATATAATATGACTAGCATGTATTATAGCATTTATA
GTAAAAATACCCCTTTACGGCCTTCACTTATGATTGCCTAAAGCCCATGTTGAAGCACCAATCGCAGGCT
CAATAGTCTTAGCAGCAATCCTATTAAAACTTGGAGGCTACGGCATAATACGAATCCTTCAACTTTTAGA
ACCATTAACTAGCTATATAGCCTACCCTTTTATCCTACTGTCCCTATGAGGTATAATTATAACTAGTTCA
ATCTGTTTACGCCAAACAGATCTAAAATCTCTCATTGCATATTCATCCATTAGTCACATGGCGCTAGTAA
TCGTAGCAATTATAATTCAAACTCCGTTAAGCTTCATAGGGGCAACTGCCCTAATAATCGCCCACGGCCT
GACATCCTCCCTCCTGTTCTGTCTAGCAAATTCCAATTACGAACGAATTCACAGCCGTACTATAATTTTA
GCTCGAGGCCTTCAAACAGTCCTTCCATTAATAATAGTCTGATGACTACTATCAAGCTTAACTAACTTAG
CCTTACCGCCAACAATCAACCTGGTAGGAGAACTATATATTATTTTATCAACATTCTCTTGGTCAAATCT
AACCATTATCCTCACCGGCTTAAATATGCTTATTACAGCTCTATACACACTATACATATTTATTACAACA
CAACGAGGAAAGCTACCATACCACATCACCGATATAACCCCATCATTTACCCGAGAAAACTCCCTAATAG
TTCTACATATCATCCCGCTAATCCTCCTCAGCTTAAACCCAAAAATCATCCTAGGTAACATATACTGTAA
TTATAGTTTAACAAAAACATTAGATTGTGAATCTAACAATAGAAGATTAACCCTTCTTATTTACCCAAGA
GGAAGACAACTGGAACTGCTAATTCCTCCCTCCATATTTAAAAATATGGCTTCCTTAACTTTTATAGGAT
AGAAGTAATCCATTGGTCTTAGGAACCAAAAAATTGGTGCAACTCCAAATAAAAGTAATTAATATATCTA
TTACATTTTTCGTTCTAACACTATCTACCCTCTTATTACCTATTTTAACCTCTATAACTAACATCCACAA
CAAACTTCCATTTCCCATATATGTTAAGTCTCTTACCTCATTATCCTTCCTACTTAGCCTAATCCCCACT
CTTTCTTACCTCAACTCAAACCACGAGGCAGTAGTAACAACCTGAAATTGACTAACTATTCAGTCCTTAA
ACCTGTGCATAAGTTTTAAACTAGACTATTTCTCTATCCTATTTATATCCGTAGCCTTATTCGTAACATG
GTCCATTATGGAATTCTCCTTGTGGTATATATATTCAGACCCCAACATTGACAAATTCTTCAAATACCTC
CTGCTATTCTTAATTACTATAATAGTTCTAGTTACAGCTAACAATATATTTCAACTTTTCATCGGCTGGG
AAGGAGTTGGAATCATATCATTCCTTTTAATTGGGTGATGGTATGGACGAGCAGATGCAAATACAGCAGC
ACTCCAAGCAATTCTATACAATCGAATCGGAGACATTGGATTTGTACTATCAATAGCATGGTTCACCATA
TATTTTAACTCATGGGATTTACAGCAACTCTTCTCAATACAAAATAAAATCTCTTTACTTCCTCTTCTAG
GATTATTATTAGCAGCCACCGGAAAATCTGCCCAATTTGGACTTCACCCGTGACTCCCATCCGCAATAGA
AGGCCCAACACCAGTATCAGCCCTACTCCACTCAAGCACAATAGTGGTAGCCGGAGTTTTCCTACTAATC
CGCTTCTCCCCCCTAATACAAGACAACTACTTATTTCAAACATGCATTCTATGCACGGGGGCCATTACTA
CACTATTTGCTGCAATTTGCGCAATCACACAAAATGACATCAAAAAAATCGTAGCATTCTCCACCTCTAG
TCAACTGGGATTAATAATAGTAACAATCGGAATTAACCAACCACATTTAGCCTTCCTACACATTTGCACC
CACGCCTTCTTCAAAGCAATGCTCTTTATATGTTCAGGCTCAATTATCCATAGTCTAAATGATGAACAAG
ACATCCGAAAGATAGGAGGTCTATTTAAAGTTATGCCAATAACTTCATCCTGCCTAACTATTGGAAGCCT
TGCCCTAACAGGAATACCTTTTCTAACAGGATTTTATTCTAAAGACCTGATTATTGAAGCCGCCACTACA
TCCTACACCAACGCATGAGCACTAACCCTAACCTTAATTGCCACATCATTAACAGCAGCCTATAGCGTTC
GAATCTTATTCTTCACTATAATTGAAACCCCCCGATTTCACTCATCCGCCTCAATCAACGAAAACAACCC
TATATTAATCAACTCAATTAGCCGCCTGGCAGCAGGAAGCATTTTTGCAGGGTTTTTCATCTCAAACAGT
ATTCCACCCACAACTATATACCAAATGACCATACCAACCTACCTAAAAACCTCAGCCCTTCTAGTTACAA
TTATTGGACTTACAATCGCAATAGAACTAGCCTCTATAGCCTATAATTTAAAACTAAATTATTCAACAAA
GACCTTCAACTTCTCTAATATATTAGGCTACCATTCAGTTATTATGCACCGATCAGTTCCTTATAAAAAT
CTTTTAATGAGCCAGAACTTATCATCGGTCTTACTAGACTTAATTTGATTAGAAAAAGTAGCTCCAAAGG
GCATCTCAAGCATACAAGTTTCCGCAGCTATCAGTTCATCAACTCAAACAGGATTAGTAAAACTATATTT
CCTATCGTTCTTAATTTCTATTACTCTGGCTATCTTTATAGTAATCTAATTTCCACGAGTAATTTCAATA
GCAATAAAAATACCAACAAACATAGATCAGCCAGCTACAAATATTAATCAACAATTGTAACTATAAATGG
CTGCCACTCCTGCAGGATCTTCACTAAGAAAACCTACTGCACTTTCATCATCATAAATGATCCACTCTCC
TATATTATAGCAATCAACTAGGATTTCAATCTGATCATTACTTGCTCATCAATATAACAATAAAAACTCC
ATGATTAAACCTAGCAATAAAGTTCCTCAGATAATTATACTAGAGGCCCATGTTTCAGGGTAGCGCTCAG
TAGCTAAAGCTGTCGTATAACCAAACACCACCATCATACCGCCCAAATAAATTAAAAATACTATAAGACC
TAAAAATGATCCGCCTTGACTTAAAATAAGCATACAACCGATGCCTCCGCTGACAACCAATGTCAGACCG
CCATAAACAGGTGAGGGTTTTGCAGATAGGCACACAAAGCCTATAACGAATAAAATGCTTAGAAAGTACA
TTACATTCACAGCCACAATTCCTACATGGAGTTTAACCATGACTAGTGGTATGAAAAACCACTGTTGTAA
TTCAACTACAGAAACCAACACTAATGACCCACCTACGAAAATCACACCCACTCATCAAAATCATTAACCA
CTCCCTAATTGACCTCCCAGCTCCATCCAGCATTTCAACGTGATGAAACTTCGGCTCCCTCTTAGGCATC
TGTCTAGGCCTGCAAATTATTACAGGACTCTTCCTAGCAATACACTATACTGCAGACACTTCCACGGCAT
TCTCGTCTGTCGCCCACATTTGCCGAGACGTAAACTATGGCTGACTGATCCGATATCTACATGCCAACGG
AGCATCCATATTCTTTATTTTCCTATATCTACACATCGGACGAGGTATTTACTACGGATCATACACATTC
CTAGAGACATGAAATATTGGAATTGCTCTTCTGTTCACAGTTATGGCTACCGCATTCATAGGGTACGTAT
TGCCATGGGGTCAAATATCCTTTTGAGGTGCTACCGTTATTACTAATCTTCTATCAGCTATCCCCTACAT
CGGGACAACCCTTGTAGAGTGAATCTGAGGGGGGTTCTCAGTAGACAAAGCCACCCTAACACGATTCTTT
GCCTTCCACTTTATTCTTCCATTCATCATCACCGCCCTAGTGATAGTCCACCTCTTATTCCTCCACGAGA
CAGGATCAAACAACCCATCAGGACTAAACTCAGACTCCGACAAAATCCCATTCCACCCTTATTACACAAT
CAAAGACATTTTAGGAGCCTTATTTATAATACTAGCTCTTCTATGCCTAGTACTCTTTACACCCGACCTA
TTAGGAGACCCAGATAACTACACACCCGCCAACCCGCTGAATACGCCACCACACATTAAACCAGAGTGGT
ATTTCTTATTTGCCTACGCAATCCTCCGCTCTATCCCTAACAAACTAGGAGGGGTCCTAGCCCTAGTTCT
CTCTATTCTAATCCTAGCCCTATTCCCCATACTCCACACATCAAAACAACGTAGCATAGCATTCCGCCCC
CTCAGCCAATGCCTTCTATGATTACTAGCAGCCAATCTCCTCATCCTCACATGAATCGGAGGACAACCCG
TTGAGCATCCCTACATCACCATTGGCCAGTTGGCCTCCATCTCCTACTTCTTCATTATCCTAATCCTTTT
CCCCCTGACGAGCCTATTAGAAAACAAAATATTAAAATGAAGAGCCCTGGTAGTATAAACAATTATACTG
GTCTTGTAAGCCAGAGATGGGAAACAAATTCACCCTAGGGCACAATTCAAGGAAGAGATAAAAAAATCCC
ACCATCAGTACCCAAAACTGAAATTCTTATTAAACTATTCCCTGAAAGCTCACAACTCATATTCATATAG
TGTAAAAAACATTATCTTTTATGTAATTCGTGCATTAATGCTCGCCCACATTAATAATGTACCAGTACAT
AGTATGCATAATAGTACATAGACCATTACATGTATAATCAACATTAGAAGATTGCCCCCATGGATATCAA
GCACGCACCCATAACTCTTGTCGAGCATACACCATTCAAACCTTAACTCACATAAAATCCTAACACAACA
CGGCTATTCACTTCCTAAGAAAGCAGTTCCATCAGACATAAGACATTAAGTCCATCGTTAGACATACACC
ATTAAGTCAAATCAATTCTCTTCCATATGACTATCCCCTTCCCTTAATCAACCTCATAACCCAGCATCCT
CCGTGAAACCAGCAACCCGCTAGACAGGGATCCCTCTGCTCGCCCCGGGCCCATAGACCGTGGGGGTTAC
TAAAACTGCCTTTTAAGAGACATCTGGTTCTTTCTTCAGGGCCATAGCATTAACCTCGCTCATTCGTTCC
CCTTAAATAAGACATCTCGATGGACTAATTACTAGACTGGCCCATGACCAACATAACTGCAATTCCATGC
ATTTGGTATTTTTTAATTTTCGGGTTGCCTGGCATCACCATCGCGGAAAGGGGCCTGGTATCCTAACCAC
TTCAGTCAAGGTTGGACATATAAGGCAAGTATCCTCGCCCCACATAGAGTGGACCAGGACATAAAGATTG
GGGCTGATTATAGATGAAGTATCCTCGCTTCGCATAGGATTAAGCTGAGTATATTCTTTTAATGCTTGTA
GGACATAATCCTTAATATGTACGCACAGACGTGTGTACGCACAGACGTGTGTACGCACAGACGTGTGTAC
GCACAGACGTGTGTACGCACAGACGTGTGTACGCACAGACGTGTGTACGCACAGACGTGTGTACGCACAG
ACGTGTGTACGCACAGACGTGTGTACGCACAGACGTGTGTACGCACAGACGTGTGTACGCACAGACGTGT
GTACGCACAGACGTGTGTACGCACAGACGTGTGTACGCACAGACGTGTGTACGCACAGACGTGTGTACGC
ACAGACGTGTGTACGCACAGACGTGTGTACGCACAGACGTGTGCGCAAGTGTGACAACAAGTATCTATTA
ACAAACCCCCCTTACCCCCCGTTAAAATACTACTTATCGGAGCTCTACGCTCGCAAAATGTACGCCAGCC
CTTGCCAAACCCCAAAAACAAGAACCAACCCACATACATAGTATAATAACCCTACATGTGATCACACTTT
TCCCCACATTCATAGGATGTAAAAACCAAATCATTCTATGAACCAAGCTTCATAATGATATCCGCACCCC
G
