# Supplementary material for: Comparison of next-generation sequencing samples using compression-based distances and its application to phylogenetic reconstruction
Source: BMC Res Notes. 2014 May 29;7:320. doi: 10.1186/1756-0500-7-320 (PMC4057587; doi:10.1186/1756-0500-7-320)
Supplement: Additional file 3 — Perl scripts and the example data set of 29 mtDNA sequences. [file 1756-0500-7-320-S3.zip › compression_phylo/FASTA/12.fasta]

>gi|4127863|emb|AJ010957.1| Hippopotamus amphibius complete mitochondrial DNA sequence
GTTAACGTAGCTCAAACACCCAAAGCGAGGCACTGAAAATGCCTAGATGGGCTCACCCAGCCCCGTAAAC
ATACAGGTTTGGTCCCAGCCTTTCTGTTAATTTTTAATAGAATTACACATGCAAGTATCCACACCCCAGT
GAGAATGCCCTCTAAATCACCCAGATCAAAAGGAGCGGGTATCAAGCACACCATACACCGTAGCTCAAAA
CGCCCTGCTCAGCCACACCCCCACGGGAAACAGCAGTGACCAAAATTAAGCCATGAACGAAAGTTTGACT
AAGCCATATTAACCAGAGTTGGTAAATCTCGTGCCAGCCACCGCGGTCATACGATTGACTCAAACTAACA
GAAATACGGCGTAAAGCGTGTTAAAGAATTAAAAGTACAAATAAAGTTAAATTCTAACTAAACTGTAAAA
AGCCCTAACTAGAATAAAAATCTACTACAAAAGTGACTTTAACAATACTGACCACACGATAGCTAAGACC
CAAACTGGGATTAGATACCCCACTATGCTTAGCCCTAAACACAGATAATTCCAAAAACAAAACTATTCGC
CAGAGTACTACTAGCAACAGCTTAAAACTCAAAGGACTTGGCGGTGCTTCATACCCCTCTAGAGGAGCCT
GTTCTATAATCGATAAACCCCGATAAACCTCACCAACCCTTGCTAATCCAGTCTATATACCGCCATCTCC
AGCAAACCCTAAAAAGGACTAAAAGTAAGCTCAACTATTACACATAAAGACGTTAGGTCAAGGTGTAACC
TATGGGCTGGGAAGAAATGGGCTACATTTTCTAGAACAAGAACACAACCCACCCGAACGAAAACTCCTAT
GAAAGCTAGGAACTAAAGGAGGATTTAGTAGTAAATCAAGAGTAGAGTGCTTGATTGAACAAGGCTATGA
AGCACGCACACACCGCCCGTCACCCTCCTCAAATAACACAAACCCATAAACATAATAGCTAGACAAAACC
AAATGAGAGGAGACAAGTCGTAACAAGGTAAGCATACTGGAAAGTGTGCTTGGACAAATCAAAGCATAGC
TTAGATTTAAAGCATCTAGTTTACACCCAGAAGATTTCACAATAAGTGAATGCCTTGAACTAAAGCTAGC
CCAACTACCCCACCCCACTATAAATAAGATAAAGCATTTAACCACCAACTTAAAGTATAGGAGATAGAAA
TCTGAAACCATTTGGCGCAATAGAGATAGTACCGTAAGGGAATGATGAAAGAAGCAACAAAAGTATCAAA
AAGCAAAGATCACACCTTGTACCTTTCGCATAATGATTTAACTAGCAAAACCTTAGCAAAGAGAACTTAA
GCTAAGCCACCCGAAACCAGACGAGCTACTTATGAACAGTTTACCAGAACAAACTCATCTATGTGGCAAA
ATAGTGAAAAGATTTATAAGTAGAGGTGAAAAGCCTAACGAGCCTGGTGATAGCTGGTTGTCCAGAAAAA
GAATCTAAGTTCAATTTCAAAATTACCAAAAGCCCAAATCAAGCCTAATGTAATTTTAAAATTTAGTCTA
AAAAGGTACAGCTTTTTAGACAAAGGATACAACCTTGACTAGTGAGTAAATTCAAACAACACCATAGTTG
GCCTAAAAGCAGCCACCAATTAAGATAGCGTTCAAGCTCGACAATAAGCACAACCTAATTCCCATATCAA
GCAAACAACTCCTAGCCTAACTACTGGACTATTCTATTCAAACATAGAAGCAATACTGTTAATATGAGTA
ACAAGAAACAATTCTCCCAGCACAAGCCTACGTCAGCAACTGATAATATACTGACAGTTAACAACAAGTA
AATATAACCTAACACTAAAACATTTACCCCATACACTGTTAACCCAACACAGGCGTGCACCCAAGGAAAG
ATTAAAAAAAGCAAAAGGAACTCGGCAAACACAAACCCCGCCTGTTTACCAAAAACATCACCTCTAGCAT
CACTAGTATTAGAGGCACTGCCTGCCCAGTGACAACTGTTAAACGGCCGCGGTATCCTGACCGTGCAAAG
GTAGCATAATCATTTGTTCCTTAAATAGGGACTTGTATGAATGGCCACACGAGGGTTTTACTGTCTCTTG
CTTTCAATCAGTGAAATTGACCTTCCCGTGAAGAGGCGGGAATAATACAATAAGACGAGAAGACCCTGTG
GAGCTTCAATTAGCTGACTCAATAAAAACAAAATAAACCCGCAAGGCACAATAAAATCCTATATGAGTCA
GTAATTTTGGTTGGGGTGACCTCGGAGAAAAAAGAATCCTCCGAGTGATAAAAATCTAGACTCACCAGTC
AAAACATAACAACACTCATTGACCCAAAACCTTTGATCAACGGAACAAGTTACCCCAGGGATAACAGCGC
AATCCTATTCTAGAGTCCATATCGACAATAGGGTTTACGACCTCGATGTTGGATCAGGACATCCCAATGG
TGCAGCCGCTATTAAAGGTTCGTTTGTTCAACGATTAAAGTCCTACGTGATCTGAGTTCAGACCGGAGCA
ATCCAGGTCAGTTTCTATCTATTATACATTTCTCCCAGTACGAAAGGACAAGAGAAATGAGGCCTACTTC
CAATAAGCGCCTTAAAACTAATTAATGATATAGTCTTAACTTAATTAAATAGTATAAATATACCAGCCCT
AGACCAGGGCACAGTTGCGATGGCAGAGCCCGGTAATTGCATAAAACTTAAACCTTTACACCAGAGGTTC
AAATCCTCTTCACAACAAAATGTTTATCATCAACACCCTTATACTTGTCGCACCCATCCTTCTAGCCATA
GCATTCCTAACACTAGTCGAACGAAAAATCCTAGGGTATATACAACTCCGAAAAGGCCCAAACATTGTAG
GACCATACGGCCTACTACAACCCTTCGCCGATGCAATCAAGCTCTTCACAAAAGAACCCCTACGACCATC
CACCTCCTCTGTCTCCATATTCATCATCGCACCAATCCTAGCTCTAACTCTAGCCCTAACAATATGAATC
CCCCTACCCATACCATACCCCCTCATCAACATAAACTTGGGCGTACTATTTATACTAGCCATATCTAGCC
TAGCTGTATATTCCATCCTATGATCCGGATGAGCCTCCAACTCGAAATATGCATTAATTGGCGCCCTACG
AGCAGTAGCACAAACAATCTCATATGAAGTAACCCTAGCAATCATCCTCCTGTCCATTCTCCTAATAAAC
GGGTCCTTCACATTATCAACCCTCATCACAACACAAGAAAAACTGTGACTAATCTTCCCTTCATGACCAC
TGGCCATAATATGATTCATCTCGACCCTAGCAGAGACTAACCGAGCCCCATTCGACCTCACAGAAGGAGA
ATCCGAACTTGTATCAGGCTTCAACGTAGAGTATGCAGCAGGGCCATTCGCTATATTCTTCATAGCAGAA
TACATCAACATCATCATAATAAATGCCTTCACAACAGTCCTATTCCTAGGAACATGCTACAACCCATACT
TACCAGAACTCTACACAATCAACTTTACCATCAAAACACTACTACTAACAATATCCTTCCTGTGAATCCG
AGCATCCTACCCACGATTCCGATACGACCAACTAATGCACCTTCTATGAAAAAGCTTCCTACCATTAACA
CTAGCCCTGTGCATATGACACGTATCACTCCCCATTATAACATCAAGCATCCCCCCTCAAACATAAGAAA
TATGTCTGACAAAAGAATTACTTTGATAGAGTAAATAATAGAGGTTCAAGCCCTCTTATTTCTAGAACTA
TAGGAATCGAACCTACTCCTGAGAACTCAAAATTCCCCGTGCTACCAATCACACCCCGTTCCACAGTAAG
GTCAGCTAAACAAGCTATCGGGCCCATACCCCGAAAATGTTGGTTTAAACCCCTCCCGTACTAATAAATC
CCTTCGTCTCTGTCATTATCTACACAACCATCATCCTGGGGACCATAATTGTAATAACTAGCTCTCACTG
ACTATTAACTTGAACCGGGTTCGAAATAAACATGCTAGCTATTATCCCCATCATAATGAAATCACCCAAC
CCACGAGCCACAGAAGCCTCCGTTAAATACTTCATAACCCAAGCCACCGCCTCCATGCTACTCATACTAG
CAGTCATTATCAACCTACTATACTCCGGACAATGAACAGTCATAAAAATACTTAATCCAACAGCATCTAT
AATTATAACGATAGCTCTTGCCATAAAATTAGGACTATCCCCCTTCCACTTCTGAGTCCCTGAAGTAACA
CAAGGCGTCCCCTTAACAGCAGGCTTAATCTTACTGACATGACAAAAACTCGCACCCCTATCCATTCTCT
ACCAAATCTCCCCATCAATCAATCCAAACCTAATCCTAACTATATCAATGCTATCCATCCTAGTCGGCGG
ATGAGGCGGGCTAAACCAAACTCAATTACGAAAAATCATAGCGTACTCATCTATTGCCCATATGGGGTGG
ATAGCAGCCATCCTAATCTACAACCCAACCATAACCATCCTAAACCTAACAATCTACCTCATAACAACCT
TCACAATATTTACAATATTCGCACTCAACTCAACCACCACTACCCTTTCCCTATCACACACATGAAACAA
AACCCCCATTATTACAACCCTTATACTCACTATTCTACTATCAATAGGAGGACTACCCCCACTAACAGGC
TTCGTGCCAAAATGAATAATCATCCAAGAAATAACAAAAAACGATAGCATTATCCTACCCACACTAATAG
CCATCATAGCACTCCTCAACCTATATTTCTACATACGACTCACCTACTCTACAACACTAACCATATTTCC
TTCCTCAAACAACATAAAAATAAAATGACAATTTGAAGCCTCAAAACACAAAACACTCCTGCCAACAATA
ATCATCCTCTCCACCATACTCCTTCCCCTCACACCAATACTAGTAGTACTAGACTAGAGGTTTAGGTTAC
CTAGACCAAGAGCCTTCAAAGCTCCAAGCAAGTATATATTACTTAATCTCTGCTCAATAGAGACTGCAAG
ACCGCACCTCACATCAATTGAATGCAACTCAACTGCTTTTATTAAGCTAAGTCCCTACTAGATTGGTGGG
GCATGCTCCCCACGAACTTTTAGTTAACAGCTAAATACCCTAATCAACTGGCTTCAATCTACTTCTCCCG
CCGCGGGGAAATAAAGGCGGGAGAAGCCCCGGCAGAATTGAAGCTGCTTCTTTGAATTTGCAATTCAATA
TGAATATTTCACTACAGGACCTGGCAAAAAGAGGACTCAACCCCTGTACTTAGATTTACAGTCTAATGCT
TACTCAGCCATTTTACCCATGTTCATAAACCGCTGACTATTCTCAACCAACCACAAAGACATCGGTACAC
TATATCTACTATTCGGCGCCTGAGCTGGCATAGCAGGCACTGGCCTGAGCCTACTAATCCGTGCCGAACT
GGGTCAACCTGGCACACTATTAGGAGATGACCAAATTTACAACGTAGTTGTCACAGCCCACGCATTTGTA
ATAATTTTCTTTATAGTTATACCAATTATGATTGGCGGGTTCGGAAACTGACTTGTTCCACTAATAATCG
GAGCCCCTGATATGGCCTTTCCTCGAATAAATAACATAAGCTTCTGACTACTTCCTCCCTCCTTCCTACT
ACTATTAGCATCCTCCATGGTAGAAGCAGGGGCAGGAACAGGTTGGACCGTCTATCCCCCTTTAGCCGGA
AATTTAGCCCATGCTGGAGCCTCTGTAGATCTTACAATTTTCTCCCTCCACCTAGCCGGAGTCTCCTCTA
TTCTAGGTGCAATCAACTTCATTACCACCATCATCAACATGAAACCACCCGCTATATCTCAGTATCAAAC
CCCACTGTTTGTCTGATCAGTCCTAATCACGGCTGTGCTACTTCTACTCTCCCTACCTGTTTTAGCAGCA
GGTATTACTATGCTACTCACAGATCGAAACCTAAATACCACCTTCTTTGACCCTGCAGGAGGAGGCGACC
CTGTCCTTTATCAACACCTATTCTGATTCTTCGGACACCCCGAAGTATACATCCTGATCCTCCCCGGCTT
CGGAATAATCTCGCACATTGTAACATACTACTCCGGAAAAAAAGAACCTTTTGGGTACATAGGCATAGTC
TGAGCTATAATATCCATCGGGTTCCTAGGATTTATTGTATGAGCCCATCACATATTTACAGTAGGTATAG
ACGTTGACACCCGAGCATACTTCACATCCGCCACTATAATTATCGCCATCCCCACAGGAGTAAAAGTATT
CAGCTGACTAGCAACACTGCATGGAGGGAACATCAAATGGTCCCCTGCTATGATGTGAGCCCTAGGCTTT
ATTTTCCTATTCACAGTGGGTGGCCTAACAGGTATTGTTTTAGCCAACTCATCCCTAGACATCGTCCTTC
ACGACACCTATTACGTAGTAGCCCATTTCCATTACGTGCTCTCAATAGGCGCCGTCTTCGCTATCATAGG
AGGCTTCGTACACTGATTCCCACTATTTTCAGGATATACACTCAATGACACATGAGCAAAAATCCACTTC
GTAATCATGTTCGTGGGGGTCAATCTAACTTTCTTCCCACAGCATTTCTTAGGCCTATCCGGAATGCCCC
GACGATACTCCGACTACCCAGACGCCTATACAACATGAAACACTATCTCCTCAATAGGTTCTTTTATCTC
ACTAACAGCTGTAGTACTAATAGTGTTTATCATTTGAGAGGCATTTGTCTCCAAACGAGAAGTCTTGGCT
GTAGATCTAACTACAACCAACTTAGAGTGACTAAACGGGTGCCCTCCACCATACCACACATTTGAAGAGC
CCGCATACGTGAACTTAACTAGCCAAAACAAGAGAGGAAGGAATCGAACCTCCTCCTGTTGGTTTCAAGC
CAACATCATAACCACTATGTCTCTCTCCATAAACGAGGTATTAGTAAAAATTACATAACTTCGTCAAAGT
TAAGTTACAGGTGAAAACCCTGTCTACCTCCATGGCATATCCCCTCCAACTAGGCTTTCAAGATGCAGTA
TCACCCATTATAGAAGAACTACTGTATTTTCATGACCATACGCTAATAATCGTATTCCTAATCAGCTCAC
TAGTCCTTTACATTATTACACTAATACTGACTACCAAACTAACCCATACAAACACCATAAATGCACAAGA
GGTAGAAACTGTCTGAACAATCCTACCAGCCATTATCCTTATCTTAATTGCACTGCCATCTCTGCGAATC
CTCTATATAATAGACGAAATTAACAACCCCTCCCTGACCGTAAAAACTATGGGCCACCAATGATACTGAA
GTTACGAATATACAGATTATGAAGACCTAAACTTTGACTCCTACATAGTCCCAACATCAGACCTAAAGCC
GGGGGACCTACGACTCCTAGAAGTAGATAACCGAGTCGTCCTACCCATAGATGTAACAGTTCGAATACTA
ATCTCATCAGAAGACGTACTACACTCCTGAGCCGTGCCATCACTAGGTCTAAAAACAGATGCCATTCCAG
GACGATTGAACCAAACAACCTTAATATCAACACGACCCGGACTATTTTACGGACAGTGCTCCGAAATCTG
TGGTTCCAACCACAGCTTTATGCCCATTGTCCTAGAATTAGTACCACTGCAAACTTTCGAAAAATGAACC
GCATCCCTATTATAGACTCATTAAGAAGCTAGTAGCGCTAACCTTTTAAGTTAGAGACTGAGAGCCAAGC
TCTCCTTAATGACATGCCACAACTAGACACATCAACATGATTTACCACCATCCTATCCATATTTCTGACC
CTATTTATTATCTTTCAACTGAAAATCTCAAAACACACCTACCACCCAAACCCTGAGACTACTCTTCCCA
TAACACAAAAACAGCCTACCCCCTGAGAAACGAAATGAACGAAAATCTATTCGCCTCTTTCATTACCCCT
ACAATCCTAGGCCTACCCCTAGTCACCCTAATCATTATATTCCCAAGCATACTATTCCCAGCACCCACCC
TGCTAATTACTAATCGCTTAGTCTCCATTCAACAATGACTAATCCAGCTCGTATCAAAACAAATAATGAA
CATCCACAACCACAAGGGACAAACTTGAACACTAATATTAATATCCCTTATCCTATTCATCGGCTCAACA
AACCTCCTGGGACTCCTGCCACACTCATTCACACCCACCACACAACTCTCAATAAACTTAGGCATAGCCA
TCCCCCTGTGAGCAGGCACTGTAATCATAGGCTTCCGTAACAAAACAAAAATCTCCCTGGCCCACTTTTT
ACCCCAAGGAACACCCACACCCCTAATCCCCATGCTAGTAATCATTGAGACAATCAGCCTATTTATCCAA
CCGATAGCACTAGCCGTACGACTAACGGCAAACATCACGGCAGGACACCTACTAATGCACCTAATCGGAG
GAGCAACCCTCGCATTAATAAACATCAGCATAACCACCGCCCTTATCACGTTCATCATCCTAGTCTTACT
AACAGCTCTAGAGTTTGCCGTTGCCATAATCCAAGCGTACGTCTTCACCCTACTAGTAAGTCTATACTTA
CACGATAACACATAATGACCCACCAAACCCACGCATACCATATAGTAAACCCAAGTCCCTGACCCCTTAC
AGGAGCCCTCTCAGCCCTACTAATAAGCTCGGGCCTAACCATATGATTCCACTTTAACTCCCTTATCCTA
CTGACGACAGGACTAGTTACCAACATCCTAACAATATATCAGTGATGACGAGATGTAATCCGAGAGAGCA
CCTTTCAAGGTCACCACACACCAGTCGTACAAAAAGGACTTCGCTACGGAATAGTCCTATTTATTATCTC
CGAAGTCCTATTTTTCACAGGCTTCTTCTGAGCCTTTTACCACTCAAGCCTCGCTCCTACTCCTGAACTA
GGCGGATGTTGACCACCCACAGGCATCAACCCTTTAAACCCACTAGAGGTGCCACTTCTAAACACCTCCG
TTCTACTAGCCTCTGGTGTCTCCATTACCTGAGCCCACCACAGTTTAATAGAAGGCAATCGAAAACAAAT
ACTCCAAGCCCTCTTCATCACAATCGCCCTAGGTGTGTACTTCACACTACTGCAAGCTTCAGAATACCAT
GAAGCCTCCTTTACAATCTCAGATGGGGTTTACGGCTCAACTTTCTTTGTAGCCACAGGCTTTCATGGAT
TACATGTAATTATTGGCTCCACTTTCCTAATTGTATGCTTCCTACGCCAACTAAAATTCCACTTCACGTC
AGATCACCATTTTGGCTTCGAGGCCGCCGCCTGATACTGACACTTCGTAGATGTAGTCTGACTATTCCTC
TACGTGTCCATTTATTGATGAGGTTCATAGTTCTTTTAGTATTAAAACAGTACAGCTGACTTCCAATCAG
CTAGCCTCAGTGCACTCTGGGAAGGAACAATTAACCTAGTAATAGCACTACTAACAAACACCGCACTAGC
CTCTTTATTGGTCCTCATTGCCTTCTGACTCCCACAATTAAACTCCTACGCAGAAAAAACAAGCCCCTAT
GAATGCGGATTTGACCCTATAGGATCAGCCCGCCTACCTTTCTCTATAAAATTCTTCCTAGTAGCCATCA
CATTCCTTCTTTTCGACCTAGAAGTCGCCCTCCTACTTCCTCTCCCATGAGCAACCCAAACAACAAACCT
AAAAACCATACTCATTATAGCCCTCACCCTAATCTCACTCTTAGCAATCAGCCTAGCCTACGAATGAACT
CAAAAAGGGTTAGAATGAACCGAATATGGTATTTAGTTTAAAACAAAACAAATGATTTCGACTCATTAAA
TTATGAACCAACTCATAAATACCAAGTGTCTTTAGTATATATAAATATTATCATGGCCTTTACAACATCC
CTCGTAGGACTGTTAATATATCGATCCCACTTAATATCCTCACTCCTATGTCTAGAAGGAATGATATTAT
CACTATTTATCATAGCAACTCTCATCATCCTAAATGCACACTTCACCCTAGCCAGCATAATGCCAATTAT
TCTACTAGTTTTCGCAGCATGTGAAGCAGCCCTAGGACTATCGCTACTAGTGATGGTATCAAACACATAC
GGTACCGACTACGTACAAAGCCTAAACCTTCTCCAATGTTAAAATATATCATCCCAACTATCATACTAAT
ACCTCTGACCTGAATATCAAAAAATAGCATAATCTGAACCAACACTACAGCCCACAGTCTGTTAATCAGC
CTCACAAGCCTACTCCTCCTAAACCAATTCAACGACAATAGCCTAAACTTCTCACCAATGTTCTTCTCTG
ACCCCCTATCTACCCCCCTCCTAATCCTAACAATATGGCTCCTACCCCTAATACTAATAGCCAGCCAATC
ACACCTACTTAAAGAACCCCCAACCCGAAAAAAACTGTTTATCACAATACTAATTACGCTACAAACATTC
CTAATCATAACATTCTCAGCTATAGAACTAATCCTGTTCTATATCCTATTTGAAGCCACACTCATCCCAA
CCCTCATCATTATCACCCGATGAGGTAACCAAACAGAGCGCCTTAACGCAGGCCTTTACTTTCTATTCTA
TACCCTAATAGGATCTCTCCCCCTCCTAGTAGCACTGATTTATATCCAAAATATCACAGGATCCCTAAAC
TTCCTAATACTCCAATATTGAACCCAAGCCGTATCCAACTCTTGATCCAACGTCTTCTTATGACTAGCAT
GTATAATAGCTTTCATGGTAAAAATACCCCTCTACGGCCTCCACCTATGACTACCTAAAGCACACGTAGA
AGCACCCATCGCCGGCTCAATAGTCCTAGCCGCCATTCTACTAAAACTAGGAGGCTATGGCATACTACGT
ATCACAACTATCCTAAACCCCCTAACAGAAATAATAGCATATCCGTTCATCATACTCTCCCTATGAGGGA
TAATCATAACTAGCTCCATCTGCCTGCGCCAAACAGACCTGAAATCACTCATCGCATACTCTTCCGTAAG
CCACATAGCACTCGTCATCGTAGCAATCCTCATCCAGACCCCATGAAGCTACATAGGAGCAACAGCCCTG
ATAATCGCCCATGGCCTCACATCATCCATACTGTTCTGCCTAGCAAATTCAAACTACGAGCGAATTCACA
GCCGAACAATAATCTTGGCTCGAGGACTACAAACACTCCTTCCACTAATAGCCGCCTGATGACTACTAGC
AAGCCTGACAAACCTGGCTCTACCACCCACTATCAACCTCGTCGGAGAACTACTAGTAATCATGTCCTCT
TTCTCATGATCAAATATTACCATTATCCTAATAGGAACCAACATCATAATCACCACCCTATACTCACTAT
ACATACTAACCACCACTCAACGCGGCAAGTACACCCATCACATCAACAACATTACACCCTCATTTACACG
AGAAAACGCCCTAATAGCACTCCACATCCTACCCCTCCTACTACTATCCCTAAATCCCAAAATCATCCTA
GGCCCCCTCTACTGTAAGCATAGTTTAAGAAAAACACTAGATTGTGAATCTACCAATAGAAGCTCTAACC
CTTCTTACTTACCGAGAAAGCATGCAAGAACTGCTAATTCATGCCCCCATATCTAACAATATGGCTTTCC
CAGGCTTTTAAAGGATGGTAGCTATCCATTGGTCTTAGGAACCAAAAAATTGGTGCAACTCCAAATAAAA
GCAATAAACCTCTTCTCCTCTACCACACTAACAATACTCTTTGTGCTGACATTACCCATTATAATAACAA
ATACCAACATCTATAAAAGTGACAAATACCCAACATATGTAAAAAACACAGTCTCATCCGCCTTCCTAAT
TAGCCTAGTCCCAATAATCGCATTCACAAATACGGGCCAAGAAATAATTATCTCAAACTGACACTGAATT
ACTATCCAGACTCTCAAACTAACCCTCAGCTTCAAAGCAGATTACTTCTCAATCGTATTTGCACCAGTAG
CACTATTTGTCACGTGGTCTATCATGGAATTCTCGATATGGTACATACACTCAGACCCACACATCAATCA
GTTCTTTAAGTATCTCCTCCTCTTCCTCATCACAATAATAATCCTTGTCACAGCTAACAACCTTTTCCAA
CTATTCATTGGCTGAGAGGGTGTCGGAATTATGTCCTTCCTACTAATCGGATGATGACACGGACGTACAG
ATGCAAATACAGCTGCCATCCAAGCAATTCTCTATAACCGCATCGGAGACGTAGGATTCATTATAGCCAT
AGCATGATTCCTATCAAACCTAAACACATGAGACATACAACAAATCTTTATAATTAACCCAACCCACTCA
AACCTACCGCTAATAGGACTAATCCTAGCCGCAACCGGAAAGTCCGCCCAATTCGGCCTTCACCCCTGAC
TCCCCTCAGCAATGGAAGGCCCTACACCCGTCTCAGCACTACTCCACTCAAGCACAATAGTCGTAGCAGG
AGTTTTCCTATTAATCCGATTCTACCCCATGATAGAAAATAACAACCTCATACAAACCATCACAATATGC
CTAGGAGCTATCACCACACTGTTCACGGCAATATGTGCACTTACCCAAAATGACATCAAAAAGATCATTG
CCTTCTCCACCTCAAGCCAACTAGGCCTGATAATAGTGACAATTGGCATTAACCAACCCCACCTAGCATT
CCTACACATCTGCACACACGCATTCTTCAAAGCCATACTATTTATATGCTCCGGATCCATCATCCACAAC
CTAAATAACGAACAAGACATTCGAAAAATAGGAGGCCTATTCAAAACAATACCCTTCACCACAACAACCC
TAATCGTAGGCAGCATAGCCCTCACAGGAGTGCCATTCCTAACAGGGTTCTACTCCAAAGACCTAATTAT
CGAAGCCGCCAATACATCTTACTCCAACGCCTGAGCCCTATTAATTACACTAGTTGCCACCTCCCTTACA
GCCGTCTACAGTACCCGCATTATCTTTTTCGCACTACTAGGACATCCCCGCTTCCCTACATCAACCCTCA
TTCATGAAAATAACCCACTTCTGCTTAACTCACTCAAACGCCTTATAGCGGGAAGCATTTTCGCAGGGTT
TATTCTCTCCCACAACCTTCCCCCTATAACAACACCCCTAATAACTATACCTCCCTACCTCAAAATGACA
GCCCTAGCAGTAACCATATTAGGCTTCACTCTGGCATTTGAAATCACCCTCAATACCCAAAACCTAAAAT
ACAAACACCCCACAAATAGCTTCAAGTTCTCTACCCTCCTAGGATATTTCCCCACTATTATACATCGACT
ACCACCCCACCTAAGCCTAACAGCAAGCCAAAAACTAGCATCCTCCCTTCTAGACTCGGCATGACTAGAA
AACATCCTACCAAAGTCCATAGCCCACGCACAACTAAAACTCTCAACACTAGTCTCAAACCAAAAGGGCC
TAATAAAAATATATTTTTCTATCATTCCTTATCACTAGTCCCCCCTCAGCTTAATCCTATTTAACCCCCA
CGCGTAACTTCCATAATCACCACAACACCAACAAACAAGGACCAACCCGTTACAACAACCAATCAAACAC
CATAGCTATATAAAGCTGCAACACCCATAGCCTCCCCACTAAAAACCCCAAAATCACTCATACCATAAAC
AACCCAATCACCCAGACCACTAAACTTGAACACAAGCTCCACCTCTCCTTCCTTCAAGACATATAAAACC
GCTAAAAACTCTATCATCAACCCTAAAAGAAACGCCCCCAACACAACCTTATTAGAGACTCAAACCTCGG
GATACTGCTCAGTAGCCATTGCAGTCGTATAACCAAATACCACCAACATCCCACCCAAATAAACCAAAAA
CACCATTAAACCCAAAAAAGACCCGCCAAAATTCAACACCATACCACAACCAGCCCCACCACTAACAATC
AAACCCAGCCCACCATAAATCGGCGAAGGCTTTGAAGGAGAACCAATTAAACCAATCACAAAAACAATAC
TCAAAATAAATACAACATACGTTATCATTATTCCCATATGGACTCTAACCATAACCAACGGCATGAAAAA
CCATCGTTGTAATTCAACTATAAGAACACTAATGACAAACATCCGAAAATCTCACCCCTTAATAAAAATT
ATCAACGATGCATTCGTTGACCTCCCAGCTCCATCAAACATCTCATCGTGATGAAACTTCGGCTCCCTAC
TTGGCGTCTGCCTAATCCTACAAATTCTAACAGGCCTATTCCTGGCCATACACTACACACCAGATACACT
CACCGCATTCTCATCGGTAACCCACATCTGCCGTGATGTAAACTACGGGTGAGTCATCCGCTACATACAC
GCAAACGGCGCATCCATCTTCTTCATCTGCCTCTTTACTCACGTAGGACGCGGCCTATACTATGGCTCCC
ACACATTCCTAGAAACCTGAAACATCGGAGTTATCTTACTACTCACAACCATAGCTACCGCGTTTATAGG
CTACGTACTGCCATGAGGACAAATGTCATTCTGAGGGGCAACAGTCATTACCAACTTACTGTCAGCTATC
CCCTATATTGGAACAGACCTAGTAGAATGAATCTGAGGAGGCTTTTCCGTAGACAAAGCCACCCTTACAC
GATTCTTTGCCTTCCACTTTATTCTTCCATTCGTTATCACAGCACTAGCCATCGTCCATCTACTATTCCT
CCATGAAACAGGATCCAACAACCCAACAGGAATCCCCTCAAACGCAGACAAAATCCCATTCCACCCCTAT
TACACAATCAAGGACATCCTAGGTATTCTACTCCTAATAACAACACTACTCACACTAACCTTATTTGCCC
CAGACCTCCTAGGGGACCCAGACAACTACACCCCCGCAAATCCCCTTAGCACACCACCACACATTAAACC
AGAATGATATTTCCTGTTCGCGTACGCGATTCTCCGATCAATCCCCAACAAACTAGGAGGCGTCCTAGCC
CTAGCTCTCTCAATCCTAATCCTGGCCCTAATCCCAATACTACACACATCCAAACAACGAAGCCTAATAT
TTCGACCCCTCAGCCAATGCCTGTTTTGAGCACTAATCGCCGACCTACTAACACTCACATGAATTGGAGG
ACAACCCGTCGAACACCCCTTCATCATCATCGGACAAGTCGCCTCAATCCTATATTTCCTCTTAATCTTA
GTACTAATGCCCGTAGCAGGCATTATCGAAAACAAACTCCTAAAATGAAGAGTCTCTGTAGTATATGACA
TTACCCCGGTCTTGTAAGCCGAAAAAGGAAGCGACACACCTCCCTGAGACTCAAGGAAGAAAGCTCAAGC
TCCACCATCAGCACCCAAAGCTGAAATTCTAGATAAACTATTCCCTGATTTCCTTGTATGTACTACCTAC
AAGGTTATAAAGTACTTACTTAGTACTATAATCTTAAATGTACATACATACATAGCTATGTACATCGTGC
ATTATTGCTCTACCACATACAATAGTACATATTATGTATAATCGTACATAGGACATATTATGTATAATCG
TGCATTACACTATTTAGTACATGCTTATAAGCATGTACTGGTGAACTGTTAGCACCACATGGTACATGCT
AGTTCTTTATAGTACATGGCACATGTACTCAAATCATTTCCAGTCACCAAGCGTATCCCGCCCCCTAGAT
CACGAGCTTGATCACCAGGCCGCGTGAAACCAGCAACCCGCTCGGCAGGTTCCCCTCTTCTCGCTCCGGG
CCCATAACATGTGGGGGGTTTCTAAGAATGAACTTTATCAGGCATCTGGTTCTTACTTCAGGGCCATCTC
ACCTAGAATCGCTCATTCTTTCCCCTTAAATAAGACATCTCGATGGGACTAGTGACTAATCAGCCCATGC
TCACGCATAACTGTGATTTCATGCATTTGGTATTTTTATTTTTTGGGGGATGCTTGGACTCAGCTATGAC
CTCCCGGTCTTAACTTAGTCAATTAACTTGTAGCTGGACTTTAATTGAACCTTATTTATCAGCCTGGCAG
TGAACTACAGGGGTTATTCAGTCAATGGTTACAGGACATAGAGAAGTACAGCGCACATTCATTCGCCACC
GGACCTGCATTCATACACTGTTCTCTAGCATTAGCAGGACATGCGTATTATTCAGTCAATGGTCACAGGA
CATACCAATATATATCCCCCCGTGCTCCTTTAAATCTCTAATTCACCTACTTAAATACGCTTCCCCAAAG
CAGAGAGCTATCCCCCTAGATTTTACAAACGAATTTGCTAAAAACTAAATATCAAAACCCGCACAAACCA
CGCAAGGCAGCCCTACAAGTTAAACTT
