# Supplementary material for: Comparison of next-generation sequencing samples using compression-based distances and its application to phylogenetic reconstruction
Source: BMC Res Notes. 2014 May 29;7:320. doi: 10.1186/1756-0500-7-320 (PMC4057587; doi:10.1186/1756-0500-7-320)
Supplement: Additional file 3 — Perl scripts and the example data set of 29 mtDNA sequences. [file 1756-0500-7-320-S3.zip › compression_phylo/FASTA/13.fasta]

>gi|577571|emb|X79547.1| Equus caballus mitochondrial DNA complete sequence
GTTAATGTAGCTTAATAATATAAAGCAAGGCACTGAAAATGCCTAGATGAGTATTCTTACTCCATAAACA
CATAGGCTTGGTCCTAGCCTTTTTATTAGTTATTAATAGAATTACACATGCAAGTATCCGCACCCCAGTG
AGAATGCCCTCTAAATCACGTCTCTACGATTAAAAGGAGCAGGTATCAAGCACACTAGAAAGTAGCTCAT
AACACCTTGCTCAGCCACACCCCCACGGGACACAGCAGTGATAAAAATTAAGCTATGAACGAAAGTTCGA
CTAAGTCATATTAAATAAGGGTTGGTAAATTTCGTGCCAGCCACCGCGGTCATACGATTAACCCAAATTA
ATAAATCTCCGGCGTAAAGCGTGTCAAAGACTAATACCAAAATAAAGTTAAAACCCAGTTAAGCCGTAAA
AAGCTACAACCAAAGTAAAATAGACTACGAAAGTGACTTTAATACCTCTGACTACACGATAGCTAAGACC
CAAACTGGGATTAGATACCCCACTATGCTTAGCCCTAAACTAAAATAGCTTACCACAACAAAGCTATTCG
CCAGAGTACTACTAGCAACAGCCTAAAACTCAAAGGACTTGGCGGTGCTTTACATCCCTCTAGAGGAGCC
TGTTCCATAATCGATAAACCCCGATAAACCCCACCATCCCTTGCTAATTCAGCCTATATACCGCCATCTT
CAGCAAACCCTAAACAAGGTACCGAAGTAAGCACAAATATCCAACATAAAAACGTTAGGTCAAGGTGTAG
CCCATGGGATGGAGAGAAATGGGCTACATTTTCTACCCTAAGAACAAGAACTTTAACCCGGACGAAAGTC
TCCATGAAACTGGAGACTAAAGGAGGATTTAGCAGTAAATTAAGAATAGAGAGCTTAATTGAATCAGGCC
ATGAAGCGCGCACACACCGCCCGTCACCCTCCTTAAATATCACAAATCATAACATAACATAAAACCGTGA
CCCAAACATATGAAAGGAGACAAGTCGTAACAAGGTAAGTATACCGGAAGGTGTACTTGGATAACCAAAG
TGTAGCTTAAACAAAGCATCCAGCTTACACCTAGAAGATTTCACTCAAAATGAACACTTTGAACTAAAGC
TAGCCCAAACAATACCTAATTCAATTACCCTTAGTCACTTAACTAAAACATTCACCAAACCATTAAAGTA
TAGGAGATAGAAATTTTAACTTGGCGCTATAGAGAAAGTACCGTAAGGGAACGATGAAAGATGCATTAAA
AGTACTAAACAGCAAAGCTTACCCCTTTTACCTTTTGCATAATGATTTAACTAGAATAAACTTAGCAAAG
AGAACTTAAGCTAAGCACCCCGAAACCAGACGAGCTACCTATGAACAGTTACAAATGAACCAACTCATCT
ATGTCGCAAAATAGTGAGAAGATTCGTAGGTAGAGGTGAAAAGCCCAACGAGCCTGGTGATAGCTGGTTG
TCCAGAAACAGAATTTCAGTTCAAATTTAAATTTACCTAAAAACTACTCAATTCTAATGTAAATTTAAAT
TATAGTCTAAAAAGGTACAGCTTTTTAGATACAGGTTACAACCTTCATTAGAGAGTAAGAACAAGATAAA
CCCATAGTTGGCTTAAAAGCAGCCATCAATTAAGAAAGCGTTCAAGCTCAACGACACATCTATCTTAATC
CCAACAATCAACCCAAACTAACTCCTAATCTCATACTGGACTATTCTATCAACACATAGAAGCAATAATG
TTAATATGAGTAACAAGAATTATTTCTCCTTGCATAAGCTTATATCAGAACGAATACTCACTGATAGTTA
ACAACAAGATAGGGATAATCCAAAAACTAATCATCTATTTAAACCATTGTTAACCCAACACAGGCATGCA
TCTATAAGGAAAGATTAAAAGAAGTAAAAGGAACTCGGCAAACACAAACCCCGCCTGTTTACCAAAAACA
TCACCTCTAGCATTTCCAGTATTAGAGGCACTGCCTGCCCAGTGACATCTGTTTAAACGGCCGCGGTATC
CTAACCGTGCAAAGGTAGCATAATCACTTGTTCCCTAAATAGGGACTTGTATGAATGGCCACACGAGGGT
TTTACTGTCTCTTACTTCCAATCAGTGAAATTGACCTTCCCGTGAAGAGGCGGGAATGACTAAATAAGAC
GAGAAGACCCTATGGAGCTTTAATTAACTGATTCACAAAAAACAACACACAAACCTTAACCTTCAGGGAC
AACAAAACTTTTGATTGAATCAGCAATTTCGGTTGGGGTGACCTCGGAGAACAAAACAACCTCCGAGTGA
TTTAAATCCAGACTAACCAGTCAAAATATATAATCACTTATTGATCCAAACCATTGATCAACGGAACAAG
TTACCCTAGGGATAACAGCGCAATCCTATTCCAGAGTCCATATCGACAATTAGGGTTTACGACCTCGATG
TTGGATCAAGACATCCTAATGGTGCAACCGCTATTAAGGGTTCGTTTGTTCAACGATTAAAGTCTTACGT
GATCTGAGTTCAGACCGGAGTAATCCAGGTCGGTTTCTATCTATTCTATACTTTTCCCAGTACGAAAGGA
CAAGAAAAGTAGGGCCCACTTTACAAGAAGCGCCCTCAAACTAATAGATGACATAATCTAAATCTAACTA
ATTTATAACTTCTACCGCCCTAGAACAGGGCTCGTTAGGGTGGCAGAGCCCGGAAATTGCATAAAACTTA
AACCTTTACACTCAGAGGTTCAACTCCTCTCCCTAACAACATGTTCATAATTAACGTCCTCCTCCTAATT
GTCCCAATCTTGCTCGCCGTAGCATTCCTCACACTAGTTGAACGAAAAGTCTTAGGCTATATGCAACTTC
GCAAAGGACCCAACATCGTAGGCCCCTATGGCCTACTACAACCTATTGCCGATGCCCTCAAACTATTTAT
CAAAGAGCCACTACAACCACTAACATCATCGACATCCATATTCATCATCGCACCAATCCTAGCCCTAACC
CTGGCCTTAACCATATGAATCCCTCTGCCCATACCATACCCACTAATCAACATAAACCTAGGAATTCTAT
TCATACTAGCCATGTCCAGCCTAGCTGTCTACTCAATCCTTTGATCAGGATGGGCCTCAAACTCAAAATA
CGCCCTAATTGGAGCTCTACGAGCAGTAGCACAAACCATCTCATACGAAGTAACTCTAGCAATCATCCTA
CTCTCAGTCCTCCTAATAAGCGGATCATTCACATTATCAACACTTATTATTACCCAAGAATACCTCTGAT
TAATCTTCCCATCATGACCCTTAGCCATAATGTGATTCATCTCAACATTAGCCGAAACCAACCGAGCTCC
ATTTGACCTAACAGAAGGAGAATCAGAACTCGTCTCTGGATTCAACGTTGAATACGCAGCCGGCCCATTT
GCTCTATTCTTCCTAGCAGAATACGCAAACATCATCATGATAAACATCTTCACAACAACCCTATTTCTAG
GAGCATTTCACAACCCCTACCTGCCAGAACTCTACTCAATTAATTTCACCATTAAAGCTCTCCTTCTAAC
ATGTTCCTTCCTATGAATCCGAGCATCCTACCCACGATTCCGATATGACCAACTTATACACCTCCTATGA
AAGAACTTCCTACCACTCACACTAGCCCTCTGCATATGACACGTCTCACTTCCAATCATACTATCCAGCA
TCCCACCACAAACATAGGAAATATGTCTGACAAAAGAGTTACTTTGATAGAGTAAAACATAGAGGCTCAA
ACCCTCTTATTTCTAGAACTACAGGAATTGAACCTGCTCCTGAGAATTCAAAATCCTCCGTGCTACCGAA
TTACACCATGTCCTACAAGTAAGGTCAGCTAAATAAGCTATCGGGCCCATACCCCGAAAATGTTGGATTA
CACCCTTCCCGTACTAATAAATCCCCTTATCTTCACAACTATTCTAATAACAGTTCTTCTAGGAACTATA
ATCGTTATAATAAGCTCACACTGACTAATAATCTGAATCGGATTTGAAATAAATCTACTAGCCATTATCC
CTATCCTAATAAAAAAGTACAATCCCCGAACCATAGAAGCCTCCACCAAATATTTTCTAACCCAAGCCAC
CGCATCAATACTCCTCATAATAGCGATCATCATTAACCTCATACACTCAGGCCAATGAACAATCACAAAA
GTCTTCAACCCCACAGCGTCCATCATTATAACTTCAGCTCTCGCCATAAAACTTGGACTCACACCATTCC
ACTTCTGAGTACCCGAAGTCACACAGGGCATCTCATTAACATCAGGTCTCATCCTACTTACATGACAAAA
ACTAGCCCCAATATCAATCCTATATCAAATCTCACCCTCAATTAACCTAAATATCTTATTAACTATAGCC
GTACTGTCAATCCTAGTAGGAGGCTGAGGCGGTCTCAACCAAACCCAACTACGAAAAATCATAGCATACT
CGTCAATCGCGCATATAGGATGAATAACAGCTGTCCTAGTATATAACCCAACACTAACAATACTAAACAT
ATTAATTTACATTATAATAACACTCACAATATTCATACTATTTATCCACAGCTCCTCTACTACAACACTA
TCACTCTCCCACACATGAAACAAAATACCTCTAACCACTACACTAATCTTAATTACCTTACTATCCATAG
GAGGCCTCCCCCCACTATCAGGATTCATACCCAAATGAATAATCATTCAAGAGCTCACCAAAAATAGCAG
CATCATCCTCCCCACACTAATAGCCATTATAGCACTACTCAACCTCTACTTCTACATACGACTAACCTAT
TCCACCTCACTGACCATATTCCCATCCACAAACAACATAAAAATAAAATGACAATTCGAAACCAAACGAA
TTACTCTCTTACCCCCGTTAATTGTTATATCCTCCCTACTCCTCCCCCTAACCCCCATACTATCAATTTT
GGACTAGGAATTTAGGTTAACATCCCAGACCAAGAGCCTTCAAAGCTCTAAGCAAGTGAATCCACTTAAT
TCCTGCATACTAAGGACTGCGAGACTCTATCTCACATCAATTGAACGCAAATCAAACTCTTTTATTAAGC
TAAGCCCTTACTAGATTGGTGGGCTACCATCCCACGAAATTTTAGTTAACAGCTAAATACCCTAATCAAC
TGGCTTCAATCTACTTCTCCCGCCGCCTAGAAAAAAAGGCGGGAGAAGCCCCGGCAGAAATTGAAGCTGC
TCCTTTGAATTTGCAATTCAATGTGAAAATTCACCACGGGACTTGATAAGAAGAGGATTCCAACCCCTGT
CTTTAGATTTACAGTCTAATGCTTACTCAGCCATCTTACCTATGTTCATCAACCGCTGACTATTTTCAAC
TAACCACAAAGACATCGGCACTCTGTACCTCCTATTCGGCGCTTGAGCTGGAATAGTAGGAACTGCCCTA
AGCCTCCTAATCCGTGCTGAATTAGGCCAACCTGGGACCCTACTAGGAGATGATCAGATCTACAATGTCA
TTGTAACCGCCCATGCATTCGTAATAATTTTCTTTATGGTCATACCCATTATAATCGGAGGATTCGGAAA
CTGATTAGTCCCCCTGATAATTGGAGCACCTGATATAGCTTTCCCCCGAATAAACAACATAAGCTTCTGA
TTACTTCCCCCATCATTCCTACTTCTTCTCGCTTCCTCAATAATTGAAGCAGGTGCCGGAACAGGCTGAA
CCGTATATCCTCCTCTAGCTGGAAATCTGGCGCATGCAGGAGCCTCTGTTGACTTAACCATTTTCTCTCT
CCACCTAGCTGGGGTGTCCTCGATTTTAGGTGCCATCAACTTTATTACCACAATCATTAACATAAAACCA
CCAGCCCTATCCCAATATCAAACCCCCCTATTCGTTTGATCTGTCCTTATTACGGCAGTACTCCTTCTCC
TAGCCCTCCCGGTCCTAGCAGCAGGCATTACCATGCTTCTCACAGACCGTAACCTGAACACTACTTTCTT
CGACCCCGCAGGAGGAGGGGATCCAATCCTTTATCAACACCTATTCTGATTCTTCGGACACCCCGAAGTC
TATATTCTTATCCTACCAGGCTTCGGTATAATCTCACACATCGTCACATACTACTCAGGTAAAAAGGAAC
CTTTTGGCTACATGGGTATAGTGTGAGCTATAATATCCATTGGCTTTCTAGGCTTCATCGTATGGGCTCA
CCACATGTTTACAGTAGGGATAGACGTTGACACACGAGCATACTTCACATCAGCTACCATAATCATCGCT
ATCCCTACTGGTGTAAAAGTATTCAGCTGACTAGCCACCCTGCACGGAGGAAATATCAAATGATCTCCAG
CTATACTCTGAGCTCTAGGCTTCATCTTCTTATTCACAGTAGGAGGTCTAACAGGAATCGTCCTAGCTAA
CTCATCCCTAGATATTGTTCTCCACGATACTTATTATGTAGTAGCACATTTCCATTATGTCCTGTCTATA
GGAGCAGTCTTCGCCATTATGGGGGGATTTGTACACTGATTCCCTCTATTCTCAGGATACACACTCAACC
AAACCTGAGCAAAAATCCACTTTACAATTATATTCGTAGGGGTAAATATAACCTTCTTCCCACAACATTT
CCTTGGCCTCTCAGGAATGCCACGACGCTATTCTGATTATCCAGACGCATATACAACATGAAATACCATC
TCATCCATAGGATCTTTTATCTCACTTACAGCAGTGATACTAATAATTTTCATAATTTGAGAAGCGTTCG
CATCCAAACGAGAAGTGTCTACAGTAGAATTAACCTCAACTAATCTGGAATGACTACACGGATGCCCCCC
ACCATACCACACATTTGAAGAACCCACCTACGTAAACCTAAAATAAGAAAGGAAGGAATCGAACCCCCTC
TAACTGGTTTCAAGCCAATATCATAACCACTATGTCTTTCTCCATCAATTGAGGTATTAGTAAAAATTAC
ATGACTTTGTCAAAGTTAAATTATAGGTTAAACCCCTATATACCTCTATGGCCTACCCCTTCCAACTAGG
ATTCCAAGACGCAACATCCCCTATTATAGAAGAACTCCTACACTTCCACGACCACACACTAATAATCGTA
TTCCTAATTAGCTCTCTAGTATTATATATTATCTCATCAATACTAACAACTAAATTAACCCATACCAGCA
CCATAGATGCTCAAGAAGTAGAGACAATTTGAACGATTTTACCAGCCATCATCCTTATTCTAATCGCCCT
CCCATCCCTACGAATTCTATATATAATAGATGAAATCAATAATCCGTCCCTCACAGTCAAAACAATAGGC
CACCAATGATACTGAAGCTACGAGTATACCGATTACGAAGACTTGACCTTTGACTCCTACATGATCCCCA
CATCAGACCTAAAACCAGGAGAATTACGTCTTCTAGAAGTCGACAATCGAGTGGTTCTCCCCATAGAAAT
AACCATCCGAATGCTAATTTCATCCGAAGACGTCCTACACTCATGAGCTGTGCCCTCCCTAGGCCTAAAA
ACAGACGCTATCCCTGGGCGCCTAAATCAGACAACTCTCGTGGCCTCTCGACCAGGACTTTACTACGGTC
AATGCTCAGAGATCTGCGGATCAAACCACAGCTTTATACCAATTGTCCTTGAACTAGTTCCACTGAAACA
CTTCGAAGAATGATCTGCATCAATATTATAAAGTCACTAAGAAGCTATTATAGCATTAACCTTTTAAGTT
AAAGATTGAGGGTTCAACCCCCTCCCTAGTGATATGCCACAGTTGGATACATCAACATGATTTATTAATA
TCGTCTCAATAATCCTAACTCTATTTATTGTATTTCAACTAAAAATCTCAAAGCACTCCTATCCGACACA
CCCAGAAGTAAAGACAACCAAAATAACAAAACACTCTGCCCCTTGAGAATCAAAATGAACGAAAATCTAT
TCGCCTCTTTCGCTACCCCAACAATAGTAGGCCTCCCTATTGTAATTCTGATCATCATATTTCCCAGCAT
CCTATTCCCCTCACCCAACCGACTAATCAACAATCGCCTAATCTCAATTCAACAATGGCTAGTCCAACTT
ACATCAAAACAAATAATAGCTATCCATAACAGCAAAGGACAAACCTGAACTCTTATACTCATATCACTGA
TCCTATTCATTGGCTCAACAAACTTATTAGGCCTACTACCTCACTCATTTACACCAACAACACAACTATC
AATAAACCTAGGCATAGCTATTCCCCTATGGGCAGGGACAGTATTCATAGGCTTTCGTCACAAAACAAAA
GCAGCCCTAGCCCACTTTCTACCTCAAGGGACGCCCATTTTCCTCATCCCCATACTAGTAATTATCGAGA
CTATCAGCCTATTTATTCAACCTGTAGCCCTAGCCGTGCGGCTAACCGCTAACATTACCGCCGGACACCT
CCTAATACACCTCATCGGAGGGGCAACACTAGCCCTCATAAGCATCAGCCCCTCAACAGCCCTTATTACG
TTTATCATCCTAATTCTACTAACTATCCTCGAATTCGCAGTAGCTATAATCCAAGCCTACGTATTCACTC
TCCTGGTAAGCCTTTACTTACACGACAACACCTAATGACCCACCAAACCCACGCTTACCACATAGTAAAC
CCCAGCCCATGACCACTTACAGGAGCCCTATCAGCCCTCCTGATAACATCAGGACTAGCCATGTGATTTC
ACTTTAACTCAACCTTACTTCTAGCTATAGGGCTATTAACTAACATCCTTACCATATATCAATGATGACG
AGACATCATCCGAGAAAGCACATTCCAAGGCCATCACACATCAATCGTTCAAAAGGGACTCCGATATGGC
ATAATCCTTTTTATTATCTCAGAAGTCTTCTTCTTCTCTGGCTTCTTCTGAGCCTTTTACCACTCAAGCC
TAGCCCCCACACCCGAACTAGGCGGCTGCTGACCACCCACAGGTATCCACCCCTTAAACCCCCTAGAAGT
CCCCTTACTCAACACCTCAGTGCTCCTAGCATCTGGAGTCTCTATCACCTGAGCCCACCATAGCCTAATA
GAAGGAAACCGTAAAAATATGCTCCAAGGCCTATTCATCACAATTTCACTAGGCGTATACTTCACCCTTC
TCCAAGCCTCAGAATACTATGAAGCCTCATTTACTATTTCAGATGGAGTATACGGATCAACATTTTTCGT
AGCAACAGGGTTCCACGGACTACACGTAATTATCGGATCTACCTTCCTCATTGTATGTTTCCTACGCCAA
CTAAAATTCCACTTTACATCCAGCCACCACTTCGGATTCGAAGCAGCCGCTTGATACTGACACTTCGTCG
ACGTAGTCTGACTATTCTTGTACGTCTCTATTTATTGATGAGGATCCTATTCTTTTAGTATTGACCAGTA
CAATTGACTTCCAATCAATCAGCTTCGGTATAACCCGAAAAAGAATAATAAACCTCATACTGACACTCCT
CACTAACACATTACTAGCCTCGCTACTCGTACTCATCGCATTCTGACTACCACAACTAAACATCTATGCA
GAAAAAACCAGCCCATATGAATGCGGATTTGACCCTATAGGGTCAGCACGCCTCCCCTTCTCAATAAAAT
TTTTCTTAGTGGCCATTACATTTCTGCTATTCGACTTAGAAATTGCCCTCCTATTACCCCTTCCATGAGC
ATCCCAAACAACTAACCTAAACACTATACTTATCATAGCACTAGTCCTAATCTCTCTTCTAGCCATCAGC
CTAGCCTACGAATGAACCCAAAAAGGACTAGAATGAACTGAGTATGGTAATTAGTTTAAACCAAAACAAA
TGATTTCGACTCATTAAACTATGATTAACTTCATAATTACCAACATGTCACTAGTCCATATTAATATCTT
CCTAGCATTCACAGTATCCCTCGTAGGCCTACTAATGTACCGATCCCACCTAATATCCTCACTCCTATGC
CTAGAAGGAATAATACTATCACTATTCGTCATAGCAACCATAATAGTCCTAAACACCCACTTCACACTAG
CTAGTATAATACCTATCATCTTACTAGTATTTGCTGCCTGCGAACGAGCTCTAGGATTATCCCTACTAGT
CATAGTCTCCAATACTTATGGAGTAGACCACGTACAAAACCTTAACCTCCTCCAATGCTAAAAATTATCA
TTCCCACAATCATACTTATGCCCCTTACATGACTATCAAAAAAGAATATAATCTGAATCAACACTACAAC
CTATAGTCTATTAATCAGCCTTATCAGCCTATCCCTCCTAAACCAACCTAGCAACAATAGCCTAAACTTC
TCACTAATATTCTTCTCCGATCCCCTATCAGCCCCACTTCTGGTGTTGACAACATGACTACTGCCACTAA
TACTCATAGCCAGCCAACACCATCTATCTAAGGAACCACTAATCCGAAAAAAACTCTACATCACCATGCT
AACCATACTTCAAACTTTCCTAATCATGACTTTTACCGCCACAGAACTAATCTCCTTCTACATCCTATTT
GAAGCCACATTAGTTCCAACACTAATTATCATCACCCGCTGAGGCAACCAAACAGAACGCCTGAACGCAG
GCCTCTACTTCCTATTCTACACACTAATAGGTTCCCTCCCACTCTTAGTTGCACTAATCTCTATCCAAAA
CCTAACAGGCTCACTAAACTTCCTATTAATTCAATACTGAAACCAAGCACTACCCGACTCTTGATCCAAT
ATTTTCCTATGACTAGCATGTATAATAGCATTCATAGTCAAAATACCGGTATATGGTCTTCACCTCTGAC
TCCCAAAAGCCCATGTAGAAGCCCCAATTGCCGGATCCATAGTGCTAGCAGCCATTCTACTAAAACTAGG
AGGCTACGGAATACTACGAATTACAACAATACTAAACCCCCAAACTAGCTTTATAGCCTACCCCTTCCTC
ATACTATCCCTGTGAGGAATAATCATAACTAGTTCCATCTGCTTGCGACAAACCGATCTAAAATCACTTA
TTGCATACTCCTCTGTCAGCCACATAGCCCTAGTAATCGTAGCCGTCCTCATCCAAACACCATGAAGTTA
TATAGGAGCTACAGCCCTAATAATCGCTCACGGCCTTACATCATCAATACTATTCTGCCTGGCAAACTCA
AATTACGAACGTACCCATAGCCGAACTATAATCCTAGCCCGCGGGCTTCAAACACTTCTTCCCCTTATAG
CAGCCTGATGACTATTAGCCAGCCTAACCAACCTGGCCCTCCCTCCCAGCATTAACCTAATTGGAGAGCT
ATTCGTAGTAATATCATCATTCTCATGATCAAATATTACCATTATCCTAATAGGAGCCAATATCACCATC
ACCGCCCTCTACTCCCTATACATACTAATCACAACACAACGAGGGAAATACACACACCATATCAACAGCA
TTAAACCTTCATTTACACGAGAAAACGCACTCATGGCCCTCCACATGACTCCCCTACTACTCCTATCACT
TAACCCTAAAATTATCCTAGGCTTTACGTACTGTAAATATAGTTTAACAAAAACACTAGATTGTGGATCT
AGAAACAGAAACTTAATATTTCTTATTTACCGAGAAAGTATGCAAGAACTGCTAATTCATGCCCCCATGT
CCAACAAACATGGCTCTCTCAAACTTTTAAAGGATAGGAGCTATCCGTTGGTCTTAGGAACCAAAAAATT
GGTGCAACTCCAAATAAAAGTAATCAACATGTTCTCCTCCCTCATACTAGTTTCACTATTAGTACTAACC
CTCCCAATCATATTATCAATCTTCAATACCTACAAAAACAGCACGTTCCCGCATCATGTAAAAAACACTA
TCTCATATGCCTTCATTACTAGCCTAATTCCCACTATAATATTTATTCACTCTGGACAAGAAACAATTAT
CTCAAACTGACACTGAATAACCATACAAACCCTCAAACTATCCCTAAGCTTCAAACTAGATTACTTCTCA
ATAATTTTCGTACCAGTAGCCCTATTCGTAACATGATCTATTATGGAATTCTCCCTATGATACATGCACT
CAGATCCTTACATTACTCGATTTTTTAAATACTTACTTACATTCCTCATCACTATAATAATTCTAGTCAC
AGCTAACAACCTTTTCCAACTGTTCATCGGATGGGAGGGAGTAGGCATCATGTCATTCTTACTAATCGGA
TGATGATACGGCCGAACAGATGCCAACACCGCGGCCCTTCAAGCAATCCTTTATAACCGCATCGGGGATA
TCGGCTTCATCATGGCCATAGCCTGATTCCTATTCAACACCAACACATGAGACCTCCAACAAATCTTCAT
ACTCGACCCCAACCTTACCAACCTCCCGCTCCTAGGCCTCCTCCTAGCCGCAACTGGCAAATCCGCTCAA
TTTGGACTCCACCCATGACTTCCTTCAGCCATAGAGGGCCCTACACCAGTCTCAGCCCTACTCCACTCCA
GCACAATAGTTGTAGCAGGCGTCTTCCTGCTAATCCGCTTCCATCCACTAATAGAAAACAACAAAACAAT
CCAGTCACTTACCCTATGCCTAGGAGCCATCACCACACTATTCACAGCAATCTGCGCACTCACTCAAAAC
GATATCAAAAAAATCATTGCTTTCTCCACCTCCAGCCAACTAGGCCTGATAATCGTAACCATCGGTATCA
ATCAACCCTACCTAGCATTCCTCCACATTTGCACTCACGCATTCTTCAAAGCTATACTATTTATATGTTC
CGGATCCATTATCCACAGCCTAAATGACGAGCAAGATATCCGAAAAATAGGCGGACTATTTAATGCAATA
CCCTTCACCACCACATCTCTAATTATTGGCAGCCTTGCACTCACCGGAATTCCTTTCCTCACAGGCTTCT
ACTCCAAAGACCTCATCATCGAAACCGCCAACACATCGTACACCAACGCCTGAGCCCTACTAATAACTCT
CATTGCCACATCCCTCACAGCTGTCTACAGTACCCGAATCATCTTCTTTGCACTCCTAGGGCAACCCCGC
TTCCTCCCTCTGACCTCAATCAACGAAAATAACCCCTTTCTAATTAACTCCATCAAACGCCTCTTAATTG
GCAGCATTTTTGCCGGATTCTTCATCTCCAACAATATCTACCCCACAACCGTCCCAGAAATAACCATACC
TACTTACATAAAACTCACCGCCCTCGCAGTAACCATCCTAGGATTTACACTAGCCCTAGAACTAAGCTTG
ATAACCCATAACTTAAAACTAGAACACTCCACCAACGTATTCAAATTCTCCAACCTCCTAGGATACTACC
CAACAATTATACACCGACTCCCACCGCTCGCTAACCTATCAATAAGCCAAAAATCAGCATCACTTCTACT
AGACTCAATCTGACTAGAAAACATCCTGCCAAAATCTATCTCCCAGTTCCAAATAAAAACCTCGATCCTA
ATTTCCACCCAAAAAGGACAAATCAAATTATATTTCCTCTCATTCCTCATCACCCTTACCCTAAGCATAC
TACTTTTTAATCTCCACGAGTAACCTCTAAAATTACCAAGACCCCAACAAGCAACGATCAACCAGTCACA
ATCACAACCCAAGCCCCATAACTATACAATGCAGCAGCCCCTATAATTTCCTCACTAAACGCCCCAGAAT
CTCCAGTATCATAAATAGCTCAAGCCCCCACACCACTAAACTTAAACACTACCCCCACTTCCTCACTCTT
CAGAACATATAAAACCAACATAACCTCCATCAACAACCCTAAAAGAAATACCCCCATAACAGTCGTATTA
GACACCCATACCTCAGGATACTGCTCAGTAGCCATAGCCGTTGTATAACCAAAAACAACCAACATTCCTC
CCAAATAAATCAAAAACACCATCAACCCCAAAAAGGACCCTCCAAAATTCATAATAATACCACAACCTAC
CCCTCCACTTACAATCAGCACTAAACCCCCATAAATAGGTGAAGGTTTTGAAGAAAACCCCACAAAACTA
ACAACAAAAATAACACTCAAAATAAACACAATATATGTCATCATTATTCCCACGTGGAATCTAACCACGA
CCAATGACATGAAAAATCATCGTTGTATTTCAACTATAAGAACACCAATGACAAACATCCGGAAATCTCA
CCCACTAATTAAAATCATCAATCACTCTTTTATTGACCTACCAGCCCCCTCAAACATTTCATCATGATGA
AACTTCGGCTCCCTCCTAGGAATCTGCCTAATCCTCCAAATCTTAACAGGCCTATTCCTAGCCATACACT
ACACATCAGACACGACAACTGCCTTCTCATCCGTCACTCACATCTGCCGAGACGTTAACTACGGATGAAT
TATTCGCTACCTCCATGCCAACGGAGCATCAATATTTTTTATCTGCCTCTTCATTCACGTAGGACGCGGC
CTCTACTACGGCTCTTACACATTCCTAGAGACATGAAACATTGGAATCATCCTACTTTTCACAGTTATAG
CTACAGCATTCATGGGCTATGTCCTACCATGAGGCCAAATATCCTTTTGAGGAGCAACAGTCATCACGAA
CCTCCTATCAGCAATTCCCTACATCGGTACTACCCTCGTCGAGTGAATCTGAGGTGGATTCTCAGTAGAC
AAAGCCACCCTTACCCGATTTTTTGCTTTCCACTTCATCCTACCCTTCATCATCACAGCCCTGGTAGTCG
TACATTTACTATTTCTTCACGAAACAGGATCTAATAACCCCTCAGGAATCCCATCCGATATGGACAAAAT
CCCATTCCACCCATATTATACAATTAAAGACATCCTAGGACTCCTCCTCCTGATCTTGCTCCTACTAACT
CTAGTATTATTCTCCCCCGACCTCCTAGGAGACCCAGACAACTACACCCCAGCTAACCCTCTCAGCACTC
CCCCTCATATTAAACCAGAATGGTACTTCCTGTTTGCCTACGCCATCCTACGCTCCATTCCCAACAAACT
AGGCGGCGTATTAGCCCTAATCCTCTCCATCCTGATCCTAGCACTCATCCCCACCCTCCACATATCAAAA
CAACGAAGCATAATATTCCGGCCTCTCAGCCAATGCGTATTCTGACTCTTAGTGGCAGACTTACTGACAC
TAACATGAATCGGCGGACAGCCAGTGGAACACCCATACGTAATTATCGGCCAACTGGCCTCAATCCTCTA
CTTCTCCCTAATTCTCATTTTTATACCACTCGCAAGCACCATCGAAAACAATCTTCTAAAATGAAGAGTC
CCTGTAGTATATCGCACATTACCCTGGTCTTGTAAACCAGAAAAGGGGGAAAACGTTTCCTCCCAAGGAC
TATCAAGGAAGAAGCTCTAGCTCCACCATCAACACCCAAAGCTGAAATTCTACTTAAACTATTCCTTGAT
TTCTTCCCCTAAACGACAACAATTTACCCTCATGTGCTATGTCAGTATCAGATTATACCCCCACATAACA
CCATACCCACCTGACATGCAATATCTTATGAATGGCCTATGTACGTCGTGCATTAAATTGTCTGCCCCAT
GAATAATAAGCATGTACATAATATCATTTATCTTACATAAGTACATTATATTATTGATCGTGCATACCCC
ATCCAAGTCAAATCATTTCCAGTCAACACGCATATCACAGCCCATGTTCCACGAGCTTAATCACCAAGCC
GCGGGAAATCAGCAACCCTCCCAACTACGTGTCCCAATCCTCGCTCCGGGCCCATCCAAACGTGGGGGTT
TCTACAATGAAACTATACCTGGCATCTGGTTCTTTCTTCAGGGCCATTCCCACCCAACCTCGCCCATTCT
TTCCCCTTAAATAAGACATCTCGATGGACTAATGACTAATCAGCCCATGCTCACACATAACTGTGATTTC
ATGCATTTGGTATCTTTTTATATTTGGGGATGCTATGACTCAGCTATGGCCGTCAAAGGCCTCGACGCAG
TCAATTAAATTGAAGCTGGACTTAAATTGAACGTTATTCCTCCGCATCAGCAACCATAAGGTGTTATTCA
GTCCATGGTAGCGGGACATAGGAAACAAGTGCACCTGTGCACCTGTGCACCTGTGCACCTGTGCACCTGT
GCACCTGTGCACCTGTGCACCTGTGCACCTGTGCACCTGTGCACCTGTGCACCTGTGCACCTGTGCACCT
GTGCACCTGTGCACCTGTGCACCTGTGCACCTGTGCACCTGTGCACCTGTGCACCTGTGCACCTGTGCAC
CTGTGCACCTGTGCACCTGTGCACCTGTGCACCTGTGCACCTGTGCACCTACCCGCGCAGTAAGCAAGTA
ATATAGCTTTCTTAATCAAACCCCCCCTACCCCCCATTAAACTCCACATATGTACATTCAACACAATCTT
GCCAAACCCCAAAAACAAGACTAAACAATGCACAATACTTCATGAAGCTTAACCCTCGCATGCCAACCAT
AATAACTCAACACACCTAACAATCTTAACAGAACTTTCCCCCCGCCATTAATACCAACATGCTACTTTAA
TCAATAAAATTTCCATAGACAGGCATCCCCCTAGATCTAATTTTCTAAATCTGTCAACCCTTCTTCCCCC
