# Supplementary material for: Comparison of next-generation sequencing samples using compression-based distances and its application to phylogenetic reconstruction
Source: BMC Res Notes. 2014 May 29;7:320. doi: 10.1186/1756-0500-7-320 (PMC4057587; doi:10.1186/1756-0500-7-320)
Supplement: Additional file 3 — Perl scripts and the example data set of 29 mtDNA sequences. [file 1756-0500-7-320-S3.zip › compression_phylo/FASTA/15.fasta]

>gi|13838|emb|V00711.1| Mus musculus mitochondrial genome
GTTAATGTAGCTTAATAACAAAGCAAAGCACTGAAAATGCTTAGATGGATAATTGTATCCCATAAACACA
AAGGTTTGGTCCTGGCCTTATAATTAATTAGAGGTAAAATTACACATGCAAACCTCCATAGACCGGTGTA
AAATCCCTTAAACATTTACTTAAAATTTAAGGAGAGGGTATCAAGCACATTAAAATAGCTTAAGACACCT
TGCCTAGCCACACCCCCACGGGACTCAGCAGTGATAAATATTAAGCAATAAACGAAAGTTTGACTAAGTT
ATACCTCTTAGGGTTGGTAAATTTCGTGCCAGCCACCGCGGTCATACGATTAACCCAAACTAATTATCTT
CGGCGTAAAACGTGTCAACTATAAATAAATAAATAGAATTAAAATCCAACTTATATGTGAAAATTCATTG
TTAGGACCTAAACTCAATAACGAAAGTAATTCTAGTCATTTATAATACACGACAGCTAAGACCCAAACTG
GGATTAGATACCCCACTATGCTTAGCCATAAACCTAAATAATTAAATTTAACAAAACTATTTGCCAGAGA
ACTACTAGCCATAGCTTAAAACTCAAAGGACTTGGCGGTACTTTATATCCATCTAGAGGAGCCTGTTCTA
TAATCGATAAACCCCGCTCTACCTCACCATCTCTTGCTAATTCAGCCTATATACCGCCATCTTCAGCAAA
CCCTAAAAAGGTATTAAAGTAAGCAAAAGAATCAAACATAAAAACGTTAGGTCAAGGTGTAGCCAATGAA
ATGGGAAGAAATGGGCTACATTTTCTTATAAAAGAACATTACTATACCCTTTATGAAACTAAAGGACTAA
GGAGGATTTAGTAGTAAATTAAGAATAGAGAGCTTAATTGAATTGAGCAATGAAGTACGCACACACCGCC
CGTCACCCTCCTCAAATTAAATTAAACTTAACATAATTAATTTCTAGACATCCGTTTATGAGAGGAGATA
AGTCGTAACAAGGTAAGCATACTGGAAAGTGTGCTTGGAATAATCATAGTGTAGCTTAATATTAAAGCAT
CTGGCCTACACCCAGAAGATTTCATGACCAATGAACACTCTGAACTAATCCTAGCCCTAGCCCTACACAA
ATATAATTATACTATTATATAAATCAAAACATTTATCCTACTAAAAGTATTGGAGAAAGAAATTCGTACA
TCTAGGAGCTATAGAACTAGTACCGCAAGGGAAAGATGAAAGACTAATTAAAAGTAAGAACAAGCAAAGA
TTAAACCTTGTACCTTTTGCATAATGAACTAACTAGAAAACTTCTAACTAAAAGAATTACAGCTAGAAAC
CCCGAAACCAAACGAGCTACCTAAAAACAATTTTATGAATCAACTCGTCTATGTGGCAAAATAGTGAGAA
GATTTTTAGGTAGAGGTGAAAAGCCTAACGAGCTTGGTGATAGCTGGTTACCCAAAAAATGAATTTAAGT
TCAATTTTAAACTTGCTAAAAAAACAACAAAATCAAAAAGTAAGTTTAGATTATAGCCAAAAGAGGGACA
GCTCTTCTGGAACGGAAAAAACCTTTAATAGTGAATAATTAACAAAACAGCTTTTAACCATTGTAGGCCT
AAAAGCAGCCACCAATAAAGAAAGCGTTCAAGCTCAACATAAAATTTCAATTAATTCCATAATTTACACC
AACTTCCTAAACTTAAAATTGGGTTAATCTATAACTTTATAGATGCAACACTGTTAGTATGAGTAACAAG
AATTCCAATTCTCCAGACATACGCGTATAACAACTCGGATAACCATTGTTAGTTAATCAGACTATAGGCA
ATAATCACACTATAAATAATCCACCTATAACTTCTCTGTTAACCCAACACCGGAATGCCTAAAGGAAAGA
TCCAAAAAGATAAAAGGAACTCGGCAAACAAGAACCCCGCCTGTTTACCAAAAACATCACCTCTAGCATT
ACAAGTATTAGAGGCACTGCCTGCCCAGTGACTAAAGTTTAACGGCCGCGGTATCCTGACCGTGCAAAGG
TAGCATAATCACTTGTTCCTTAATTAGGGACTAGCATGAACGGCTAAACGAGGGTCCAACTGTCTCTTAT
CTTTAATCAGTGAAATTGACCTTTCAGTGAAGAGGCTGAAATATAATAATAAGACGAGAAGACCCTATGG
AGCTTAAATTATATAACTTATCTATTTAATTTATTAAACCTAATGGCCCAAAAACTATAGTATAAGTTTG
AAATTTCGGTTGGGGTGACCTCGGAGAATAAAAAATCCTCCGAATGATTATAACCTAGACTTACAAGTCA
AAGTAAAATCAACATATCTTATTGACCCAGATATATTTTGATCAACGGACCAAGTTACCCTAGGGATAAC
AGCGCAATCCTATTTAAGAGTTCATATCGACAATTAGGGTTTACGACCTCGATGTTGGATCAGGACATCC
CAATGGTGTAGAAGCTATTAATGGTTCGTTTGTTCAACGATTAAAGTCCTACGTGATCTGAGTTCAGACC
GGAGCAATCCAGGTCGGTTTCTATCTATTTACGATTTCTCCCAGTACGAAAGGACAAGAGAAATAGAGCC
ACCTTACAAATAAGCGCTCTCAACTTAATTTATGAATAAAATCTAAATAAAATATATACGTACACCCTCT
AACCTAGAGAAGGTTATTAGGGTGGCAGAGCCAGGAAATTGCGTAAGACTTAAAACCTTGTTCCCAGAGG
TTCAAATCCTCTCCCTAATAGTGTTCTTTATTAATATCCTAACACTCCTCGTCCCCATTCTAATCGCCAT
AGCCTTCCTAACATTAGTAGAACGCAAAATCTTAGGGTACATACAACTACGAAAAGGCCCTAACATTGTT
GGTCCATACGGCATTTTACAACCATTTGCAGACGCCATAAAATTATTTATAAAAGAACCAATACGCCCTT
TAACAACCTCTATATCCTTATTTATTATTGCACCTACCCTATCACTCACACTAGCATTAAGTCTATGAGT
TCCCCTACCAATACCACACCCATTAATTAATTTAAACCTAGGGATTTTATTTATTTTAGCAACATCTAGC
CTATCAGTTTACTCCATTCTATGATCAGGATGAGCCTCAAACTCCAAATACTCACTATTCGGAGCTTTAC
GAGCCGTAGCCCAAACAATTTCATATGAAGTAACCATAGCTATTATCCTTTTATCAGTTCTATTAATAAA
TGGATCCTACTCTCTACAAACACTTATTACAACCCAAGAACACATATGATTACTTCTGCCAGCCTGACCC
ATAGCCATAATATGATTTATCTCAACCCTAGCAGAAACAAACCGGGCCCCCTTCGACCTGACAGAAGGAG
AATCAGAATTAGTATCAGGGTTTAACGTAGAATACGCAGCCGGCCCATTCGCGTTATTCTTTATAGCAGA
GTACACTAACATTATTCTAATAAACGCCCTAACAACTATTATCTTCCTAGGACCCCTATACTATATCAAT
TTACCAGAACTCTACTCAACTAACTTCATAATAGAAGCTCTACTACTATCATCAACATTCCTATGGATCC
GAGCATCTTATCCACGCTTCCGTTACGATCAACTTATACATCTTCTATGAAAAAACTTTCTACCCCTAAC
ACTAGCATTATGTATGTGACATATTTCTTTACCAATTTTTACAGCGGGAGTACCACCATACATATAGAAA
TATGTCTGATAAAAGAATTACTTTGATAGAGTAAATTATAGAGGTTCAAGCCCTCTTATTTCTAGGACAA
TAGGAATTGAACCTACACTTAAGAATTCAAAATTTCTCCGTGCACCTAAACACCTTATCCTAATAGTAAG
GTCAGCTAATTAAGCTATCGGGCCCATACCCCGAAAACGTTGGTTTAAATCCTTCCCGTACTAATAAATC
CTATCACCCTTGCCATCATCTACTTCACAATCTTCTTAGGTCCTGTAATCACAATATCCAGCACCAACCT
AATACTAATATGAGTAGGCCTAGAATTCAGCCTACTAGCAATTATCCCCATACTAATCAACAAAAAAAAC
CCACGATCAACTGAAGCAGCAACAAAATACTTCGTCACACAAGCAACAGCCTCAATAATTATCCTCCTGG
CCATCGTACTCAACTATAAACAACTAGGAACATGAATATTTCAACAACAAACAAACGGTCTTATCCTTAA
CATAACATTAATAGCCCTATCCATAAAACTAGGCCTCGCCCCATTCCACTTCTGATTACCAGAAGTAACT
CAAGGGATCCCACTGCACATAGGACTTATTCTTCTTACATGACAAAAAATTGCTCCCCTATCAATTTTAA
TTCAAATTTACCCGCTACTCAACTCTACTATCATTTTAATACTAGCAATTACTTCTATTTTCATAGGGGC
ATGAGGAGGACTTAACCAAACACAAATACGAAAAATTATAGCCTATTCATCAATTGCCCACATAGGATGA
ATATTAGCAATTCTTCCTTACAACCCATCCCTCACTCTACTCAACCTCATAATCTATATTATTCTTACAG
CCCCTATATTCATAGCACTTATACTAAATAACTCTATAACCATCAACTCAATCTCACTTCTATGAAATAA
AACTCCAGCAATACTAACTATAATCTCACTGATATTACTATCCCTAGGAGGCCTTCCACCACTAACAGGA
TTCTTACCAAAATGAATTATCATCACAGAACTTATAAAAAACAACTGTCTAATTATAGCAACACTCATAG
CAATAATAGCTCTACTAAACCTATTCTTTTATATTCGCCTAATTTATTCCACTTCACTAACAATATTTCC
AACCAACAATAACTCAAAAATAATAACTCACCAAACAAAAACTAAACCCAACCTAATATTTTCCACCCTA
GCTATCATAAGCACAATAACCCTACCCCTAGCCCCCCAACTAATTACCTAGAAGTTTAGGATATACTAGT
CCGCGAGCCTTCAAAGCCCTAAGAAAACACACAAGTTTAACTTCTGATAAGGACTGTAAGACTTCATCCT
ACATCTATTGAATGCAAATCAATTGCTTTAATTAAGCTAAGACCTCAACTAGATTGGCAGGAATTAAACC
TACGAAAATTTAGTTAACAGCTAAATACCCTATTACTGGCTTCAATCTACTTCTACCGCCGAAAAAAAAA
AATGGCGGTAGAAGTCTTAGTAGAGATTTCTCTACACCTTCGAATTTGCAATTCGACATGAATATCACCT
TAAGACCTCTGGTAAAAAGAGGATTTAAACCTCTGTGTTTAGATTTACAGTCTAATGCTTACTCAGCCAT
TTTACCTATGTTCATTAATCGTTGATTATTCTCAACCAATCACAAAGATATCGGAACCCTCTATCTACTA
TTCGGAGCCTGAGCGGGAATAGTGGGTACTGCACTAAGTATTTTAATTCGAGCAGAATTAGGTCAACCAG
GTGCACTTTTAGGAGATGACCAAATTTACAATGTTATCGTAACTGCCCATGCTTTTGTTATAATTTTCTT
CATAGTAATACCAATAATAATTGGAGGCTTTGGAAACTGACTTGTCCCACTAATAATCGGAGCCCCAGAT
ATAGCATTCCCACGAATAAATAATATAAGTTTTTGACTCCTACCACCATCATTTCTCCTTCTCCTAGCAT
CATCAATAGTAGAAGCAGGAGCAGGAACAGGATGAACAGTCTACCCACCTCTAGCCGGAAATCCAGTCCA
TGCAGGAGCATCAGTAGACCTAACAATTTTCTCCCTTCATTTAGCTGGAGTGTCATCTATTTTAGGTGCA
ATTAATTTTATTACCACTATTATCAACATGAAACCCCCAGCCATAACACAGTATCAAACTCCACTATTTG
TCTGATCCGTACTTATTACAGCCGTACTGCTCCTATTATCACTACCAGTGCTAGCCGCAGGCATTACTAT
ACTACTAACAGACCGCAACCTAAACACAACTTTCTTTGATCCCGCTGGAGGAGGGGACCCAATTCTCTAC
CAGCATCTGTTCTGATTCTTTGGGCACCCAGAAGTTTATATTCTTATCCTCCCAGGATTTGGAATTATTT
CACATGTAGTTACTTACTACTCCGGAAAAAAAGAACCTTTCGGCTATATAGGAATAGTATGAGCAATAAT
GTCTATTGGCTTTCTAGGCTTTATTGTATGAGCCCACCACATATTCACAGTAGGATTAGATGTAGACACA
CGAGCTTGCTTTACATCAGCCACTATAATTATCGCAATTCCTACCGGTGTCAAAGTATTTAGCTGACTTG
CAACCCTACACGGAGGTAATATTAAATGATCTCCAGCTATACTATGAGCCTTAGGCTTTATTTTCTTATT
TACAGTTGGTGGTCTAACCGGAATTGTTTTATCCAACTCATCCCTTGACATCGTGCTTCACGATACATAC
TATGTAGTAGCCCATTTCCACTATGTTCTATCAATGGGAGCAGTGTTTGCTATCATAGCAGGATTTGTTC
ACTGATTCCCATTATTTTCAGGCTTCACCCTAGATGACACATGAGCAAAAGCCCACTTCGCCATCATATT
CGTAGGAGTAAACATAACATTCTTCCCTCAACATTTCCTGGGCCTTTCAGGAATACCACGACGCTACTCA
GACTACCCAGATGCTTACACCACATGAAACACTGTCTCTTCTATAGGATCATTTATTTCACTAACAGCTG
TTCTCATCATGATCTTTATAATTTGAGAGGCCTTTGCTTCAAAACGAGAAGTAATATCAGTATCGTATGC
TTCAACAAATTTAGAATGACTTCATGGCTGCCCTCCACCATATCACACATTCGAGGAACCAACCTATGTA
AAAGTAAAATAAGAAAGGAAGGAATCGAACCCCCTAAAATTGGTTTCAAGCCAATCTCATATCCTATATG
TCTTTCTCAATAAGATATTAGTAAAATCAATTACATAACTTTGTCAAAGTTAAATTATAGATCAATAATC
TATATATCTTATATGGCCTACCCATTCCAACTTGGTCTACAAGACGCCACATCCCCTATTATAGAAGAGC
TAATAAATTTCCATGATCACACACTAATAATTGTTTTCCTAATTAGCTCCTTAGTCCTCTATATCATCTC
GCTAATATTAACAACAAAACTAACACATACAAGCACAATAGATGCACAAGAAGTTGAAACCATTTGAACT
ATTCTACCAGCTGTAATCCTTATCATAATTGCTCTCCCCTCTCTACGCATTCTATATATAATAGACGAAA
TCAACAACCCCGTATTAACCGTTAAAACCATAGGGCACCAATGATACTGAAGCTACGAATATACTGACTA
TGAAGACCTATGCTTTGATTCATATATAATCCCAACAAACGACCTAAAACCTGGTGAACTACGACTGCTA
GAAGTTGATAACCGAGTCGTTCTGCCAATAGAACTTCCAATCCGTATATTAATTTCATCTGAAGACGTCC
TCCACTCATGAGCAGTCCCCTCCCTAGGACTTAAAACTGATGCCATCCCAGGCCGACTAAATCAAGCAAC
AGTAACATCAAACCGACCAGGGTTATTCTATGGCCAATGCTCTGAAATTTGTGGATCTAACCATAGCTTT
ATGCCCATTGTCCTAGAAATGGTTCCACTAAAATATTTCGAAAACTGATCTGCTTCAATAATTTAATTTC
ACTATGAAGCTAAGAGCGTTAACCTTTTAAGTTAAAGTTAGAGACCTTAAAATCTCCATAGTGATATGCC
ACAACTAGATACATCAACATGATTTATCACAATTATCTCATCAATAATTACCCTATTTATCTTATTTCAA
CTAAAAGTCTCATCACAAACATTCCCACTGGCACCTTCACCAAAATCACTAACAACCATAAAAGTAAAAA
CCCCTTGAGAATTAAAATGAACGAAAATCTATTTGCCTCATTCATTACCCCAACAATAATAGGATTCCCA
ATCGTTGTAGCCATCATTATATTTCCTTCAATCCTATTCCCATCCTCAAAACGCCTAATCAACAACCGTC
TCCATTCTTTCCAACACTGACTAGTTAAACTTATTATCAAACAAATAATGCTAATCCACACACCAAAAGG
ACGAACATGAACCCTAATAATTGTTTCCCTAATCATATTTATTGGATCAACAAATCTCCTAGGCCTTTTA
CCACATACATTTACACCTACTACCCAACTATCCATAAATCTAAGTATAGCCATTCCACTATGAGCTGGAG
CCGTAATTACAGGCTTCCGACACAAACTAAAAAGCTCACTTGCCCACTTCCTTCCACAAGGAACTCCAAT
TTCACTAATTCCAATACTTATTATTATTGAAACAATTAGCCTATTTATTCAACCAATGGCATTAGCAGTC
CGGCTTACAGCTAACATTACTGCAGGACACTTATTAATACACCTAATCGGAGGAGCTACTCTAGTATTAA
TAAATATTAGCCCACCAACAGCTACCATTACATTTATTATTTTACTTCTACTCACAATTCTAGAATTTGC
AGTAGCATTAATTCAAGCCTACGTATTCACCCTCCTAGTAAGCCTATATCTACATGATAATACATAATGA
CCCACCAAACTCATGCATATCACATAGTTAATCCAAGTCCATGACCATTAACTGGAGCCTTTTCAGCCCT
CCTTCTAACATCAGGTCTAGTAATATGATTTCACTATAATTCAATTACACTATTAACCCTTGGCCTACTC
ACCAATATCCTCACAATATATCAATGATGACGAGACGTAATTCGTGAAGGAACCTACCAAGGCCACCACA
CTCCTATTGTACAAAAAGGACTACGATATGGTATAATTCTATTCATCGTCTCGGAAGTATTTTTCTTTGC
AGGATTCTTCTGAGCGTTCTATCATTCTAGCCTCGTACCAACACATGATCTAGGAGGCTGCTGACCTCCA
ACAGGAATTTCACCACTTAACCCTCTAGAAGTCCCACTACTTAATACTTCAGTACTTCTAGCATCAGGTG
TTTCAATTACATGAGCTCATCATAGCCTTATAGAAGGTAAACGAAACCACATAAATCAAGCCCTACTAAT
TACCATTATACTAGGACTTTACTTCACCATCCTCCAAGCTTCAGAATACTTTGAAACATCATTCTCCATT
TCAGATGGTATCTATGGTTCTACATTCTTCATGGCTACTGGATTCCATGGACTCCATGTAATTATTGGAT
CAACATTCCTTATTGTTTGCCTACTACGACAACTAAAATTTCACTTCACATCAAAACATCACTTCGGATT
TGAAGCCGCAGCATGATACTGACATTTTGTAGACGTAATCTGACTTTTCCTATACGTCTCCATTTATTGA
TGAGGATCTTACTCCCTTAGTATAATTAATATAACTGACTTCCAATTAGTAGATTCTGAATAAACCCAGA
AGAGAGTAATCAACCTGTACACTGTTATCTTCATTAATATTTTATTATCCCTAACGCTAATTCTAGTTGC
ATTCTGACTCCCCCAAATAAATCTGTACTCAGAAGCAAATCCATATGAATGCGGATTCGACCCTACAAGC
TCTGCACGTCTACCATTCTCAATAAAATTTTTCTTGGTAGCAATTACATTTCTATTATTTGACCTAGAAA
TTGCTCTTCTACTTCCACTACCATGAGCAATTCAAACAATTAAAACCTCTACTATAATAATTATAGCCTT
TATTCTAGTCACAATTCTATCTCTAGGCCTAGCATATGAATGAACACAAAAAGGATTAGAATGAACAGAG
TAAATGGTAATTAGTTTAAAAAAAATTAATGATTTCGACTCATTAGATTATGATGCTGTTCATAATTACC
AATATGCCATCTACCTTCTTCAACCTCACCATAGCCTTCTCACTATCACTTCTAGGGACACTTATATTTC
GCTCTCACCTAATATCCACATTACTATGCCTGGAAGGCATAGTATTATCCTTATTTATTATAACTTCAGT
AACTTCCCTAAACTCCAACTCCATAAGCTCCATACCAATCCCCATCACCTTAGTTTTCGCAGCCTGCGAA
GCAGCTGTAGGACTAGCCCTACTAGTAAAAGTTTCAAACACGTACGGAACAGATTACGTCCAAAATCTCA
ACCTACTACAATGCTAAAAATTATTCTTCCCTCACTAATGCTACTACCACTAACCTGACTATCAAGCCCT
AAAAAAACCTGAACAAACGTAACCTCATATAGTTTTCTAATTAGTTTAACCAGCCTAACACTTCTATGAC
AAACCGACGAAAATTATAAAAACTTTTCAAATATATTCTCCTCAGACCCCCTATCCACACCATTAATTAT
TTTAACAGCCTGATTACTGCCACTAATATTAATAGCTAGCCAAAACCACCTAAAAAAAGATAATAACGTA
CTACAAAAACTCTACATCTCAATACTAATCAGCTTACAAATTCTCCTAATCATAACCTTTTCAGCAACTG
AACTAATTATATTTTATATTTTATTTGAAGCAACCTTAATCCCAACACTTATTATTATTACCCGATGAGG
GAACCAAACTGAACGCCTAAACGCAGGGATTTATTTCCTATTTTATACCCTAATCGGTTCTATTCCACTG
CTAATTGCCCTCATCTTAATCCAAAACCATGTAGGAACCCTAAACCTCATAATTTTATCATTCACAACAC
ACACCTTAGACGCTTCATGATCTAACAACTTACTATGGTTGGCATGCATAATAGCATTTCTTATTAAAAT
ACCATTATATGGAGTTCACCTATGACTACCAAAAGCCCATGTTGAAGCTCCAATTGCTGGGTCAATAATT
CTAGCAGCTATTCTTCTAAAATTAGGTAGTTACGGAATAATTCGCATCTCCATTATTCTAGACCCACTAA
CAAAATATATAGCATACCCCTTCATCCTTCTCTCCCTATGAGGAATAATTATAACTAGCTCAATCTGCTT
ACGCCAAACAGATTTAAAATCACTAATCGCCTACTCCTCAGTTAGCCACATAGCACTTGTTATTGCATCA
ATCATAATCCAAACTCCATGAAGCTTCATAGGAGCAACAATACTAATAATCGCACATGGCCTCACATCAT
CACTCCTATTCTGCCTAGCAAACTCCAACTACGAACGGATCCACAGCCGTACTATAATCATGGCCCGAGG
ACTTCAAATGGTCTTCCCACTTATAGCCACATGATGACTGATAGCAAGTCTAGCTAATCTAGCTCTACCC
CCTTCAATCAATCTAATAGGAGAATTATTCATTACCATATCATTATTTTCTTGATCAAACTTTACCATTA
TTCTTATAGGAATTAACATTATTATTACAGGTATATACTCAATATACATAATTATTACCACCCAACGCGG
CAAACTAACCAACCATATAATTAACCTCCAACCCTCACACACACGAGAACTAACACTAATAGCCCTTCAC
ATAATTCCACTTATTCTTCTAACTACCAGTCCAAAACTAATTACAGGCCTGACAATATGTGAATATAGTT
TACAAAAAACATTAGACTGTGAATCTGACAACAGGAAATAAACCTCCTTATTCACCAAGAAAGATTGCAA
GAACTGCTAATTCATGCTTCCATGTTTAAAAACATGGCTTTCTTACTTTTATAGGATAATAGTAATCCAT
TGGTCTTAGGAACCAAAAACCTTGGTGCAAATCCAAATAAAAGTAATCAATATTTTCACAACCTCAATCT
TATTAATCTTCATTCTTCTACTATCCCCAATCCTAATTTCAATATCAAACCTAATTAAACACATCAACTT
CCCACTGTACACCACCACATCAATCAAATTCTCCTTCATTATTAGCCTCTTACCCCTATTAATATTTTTC
CACAATAATATAGAATATATAATTACAACCTGGCACTGAGTCACCATAAATTCAATAGAACTTAAAATAA
GCTTCAAAACTGACTTTTTCTCTATCCTGTTTACATCTGTAGCCCTTTTTGTCACATGATCAATTATACA
ACTCTCTTCATGATATATACACTCAGACCCAAACATCAATCGATTCATTAAATATCTTACACTATTCCTG
ATTACCATGCTTATCCTCACCTCAGCCAACAACATATTTCAACTTTTCATTGGCTGAGAAGGGGTGGGAA
TTATATCTTTCCTACTAATTGGATGATGGTACGGACGAACAGACGCAAATACTGCAGCCCTACAAGCAAT
CCTCTATAACCGCATCGGAGACATCGGATTCATTTTAGCTATAGTTTGATTTTCCCTAAACATAAACTCA
TGAGAACTTCAACAGATTATATTCTCCAACAACAACGACAATCTAATTCCACTTATAGGCCTATTAATCG
CAGCTACAGGAAAATCAGCACAATTTGGCCTCCACCCATGACTACCATCAGCAATAGAAGGCCCTACACC
AGTTTCAGCACTACTACACTCAAGTACAATAGTAGTTGCAGGAATTTTCCTACTGGTCCGATTCCACCCC
CTCACGACTAATAATAACTTTATTTTAACAACTATACTTTGCCTCGGAGCCCTAACCACATTATTTACAG
CTATTTGTGCTCTCACCCAAAACGACATCAAAAAAATCATTGCCTTCTCTACATCAAGCCAACTAGGCCT
GATAATAGTGACGCTAGGAATAAACCAACCACACCTAGCATTCCTACACATCTGTACCCACGCATTCTTC
AAAGCTATACTCTTTATATGCTCTGGCTCAATCATTCATAGCCTGGCAGACGAACAAGACATCCGAAAAA
TAGGAAACATCACAAAAATCATACCATTCACATCATCATGCCTAGTAATCGGAAGCCTCGCCCTCACAGG
AATACCATTCCTAACAGGGTTCTACTCAAAAGACCTAATTATTGAAGCAATTAATACCTGCAACACCAAC
GCCTGAGCCCTACTAATTACACTAATCGCCACTTCTATAACAGCTATGTACAGCATACGAATCATTTACT
TCGTAACAATAACAAAACCGCGTTTTCCCCCCCTAATCTCCATTAACGAAAATGACCCAGACCTCATAAA
CCCAATCAAACGCCTAGCATTCGGAAGCATCTTTGCAGGATTTGTCATCTCATATAATATTCCACCAACC
AGCATTCCAGTCCTCACAATACCATGATTTTTAAAAACCACAGCCCTAATTATTTCAGTATTAGGATTCC
TAATCGCACTAGAACTAAACAACCTAACCATAAAACTATCAATAAATAAAGCAAATCCATATTCATCCTT
CTCAACTTTACTGGGGTTTTTCCCATCTATTATTCACCGCATTACACCCATAAAATCTCTCAACCTAAGC
CTAAAAACATCCCTAACTCTCCTAGACTTGATCTGGTTAGAAAAAACCATCCCAAAATCCACCTCAACTC
TTCACACAAACATAACCACTTTAACAACCAACCAAAAAGGCTTAATTAAATTGTACTTTATATCATTCCT
AATTAACATCATCTTAATTATTATCTTATACTCAATTAATCTCGAGTAATCTCGATAATAATAAAAATAC
CCGCAAACAAAGATCACCCAGCTACTACCATCATTCAAGTAGCACAACTATATATTGCCGCTACCCCAAT
CCCTCCTTCCAACATAACTCCAACATCATCAACCTCATACATCAACCAATCTCCCAAACCATCAAGATTA
ATTACTCCAACTTCATCATAATAATTAAGCACACAAATTAAAAAAACCTCTATAATCACCCCCAATACTA
AAAAACCCAAAATTAATCAGTTAGATCCCCAAGTCTCTGGATATTCCTCAGTAGCTATAGCAGTCGTATA
TCCAAACACAACCAACATCCCCCCTAAATAAATTAAAAAAACTATTAAACCTAAAAACGATCCACCAAAC
CCTAAAACCATTAAACAACCAACAAACCCACTAACAATTAAACCTAAACCTCCATAAATAGGTGAAGGCT
TTAATGCTAACCCAAGACAACCAACCAAAAATAATGAACTTAAAACAAAAATATAATTATTCATTATTTC
TACACAGCATTCAACTGCGACCAATGACATGAAAAATCATCGTTGTAATTCAACTACAGAAACACCTAAT
GACAAACATACGAAAAACACACCCATTATTTAAAATTATTAACCACTCATTCATTGACCTACCTGCCCCA
TCCAACATTTCATCATGATGAAACTTTGGGTCCCTTCTAGGAGTCTGCCTAATAGTCCAAATCATTACAG
GTCTTTTCTTAGCCATACACTACACATCAGATACAATAACAGCCTTTTCATCAGTAACACACATTTGTCG
AGACGTAAATTACGGGTGACTAATCCGATATATACACGCAAACGGAGCCTCAATATTTTTTATTTGCTTA
TTCCTTCATGTCGGACGAGGCTTATATTATGGATCATATACATTTATAGAAACCTGAAACATTGGAGTAC
TTCTACTGTTCGCAGTCATAGCCACAGCATTTATAGGCTACGTCCTTCCATGAGGACAAATATCATTCTG
AGGTGCCACAGTTATTACAAACCTCCTATCAGCCATCCCATATATTGGAACAACCCTAGTCGAATGAATT
TGAGGGGGCTTCTCAGTAGACAAAGCCACCTTGACCCGATTCTTCGCTTTCCACTTCATCTTACCATTTA
TTATCGCGGCCCTAGCAATCGTTCACCTCCTCTTCCTCCACGAAACAGGATCAAACAACCCAACAGGATT
AAACTCAGATGCAGATAAAATTCCATTTCACCCCTACTATACAATCAAAGATATCCTAGGTATCCTAATC
ATATTCTTAATTCTCATAACCCTAGTATTATTTTTCCCAGACATACTAGGAGACCCAGACAACTACATAC
CAGCTAATCCACTAAACACCCCACCCCATATTAAACCCGAATGATATTTCCTATTTGCATACGCCATTCT
ACGCTCAATCCCCAATAAACTAGGAGGTGTCCTAGCCTTAATCTTATCTATCCTAATTTTAGCCCTAATA
CCTTTCCTTCATACCTCAAAGCAACGAAGCCTAATATTCCGCCCAATCACACAAATTTTGTACTGAATCC
TAGTAGCCAACCTACTTATCTTAACCTGAATTGGGGGCCAACCAGTAGAACACCCATTTATTATCATTGG
CCAACTAGCCTCCATCTCATACTTCTCAATCATCTTAATTCTTATACCAATCTCAGGAATTATCGAAGAC
AAAATACTAAAATTATATCCATGTCTTGATAGTATAAACATTACTCTGGTCTTGTAAACCTGAAATGAAG
ATCTTCTCTTCTCAAGACATCAAGAAGAAGGAGCTACTCCCCACCACCAGCACCCAAAGCTGGTATTCTA
ATTAAACTACTTCTTGAGTACATAAATTTACATAGTACAACAGTACATTTATGTATATCGTACATTAAAC
TATTTTCCCCAAGCATATAAGCTAGTACATTAAATCAATGGTTCAGGTCATAAAATAATCATCAACATAA
ATCAATATATATACCATGAATATTATCTTAAACACATTAAACTAATGTTATAAGGACATATCTGTGTTAT
CTGACATACACCATACAGTCATAAACTCTTCTCTTCCATATGACTATCCCCTTCCCCATTTGGTCTATTA
ATCTACCATCCTCCGTGAAACCAACAACCCGCCCACCAATGCCCCTCTTCTCGCTCCGGGCCCATTAAAC
TTGGGGGTAGCTAAACTGAAACTTTATCAGACATCTGGTTCTTACTTCAGGGCCATCAAATGCGTTATCG
CCTCATACGTTCCCCTTAAATAAGACATCTCGATGGTATCGGGTCTAATCAGCCCATGACCAACATAACT
GTGGTGTCATGCATTTGGTATCTTTTTATTTTGGCCTACTTTCATCAACATAGCCGTCAAGGCATGAAAG
GACAGCACACAGTCTAGACGCACCTACGGTGAAGAATCATTAGTCCGCAAAACCCAATCACCTAAGGCTA
ATTATTCATGCTTGTTAGACATAAATGCTACTCAATACCAAATTTTAACTCTCCAAACCCCCCACCCCCT
CCTCTTAATGCCAAACCCAAAAAACACTAAGAACTTGAAAGACATATAATATTAACTATCAAACCCTATG
TCCTGATCAATTCTAGTAGTTCCCAAAATATGACTTATATTTTAGTACTTGTAAAAATTTTACAAAATCA
ATGTTCCGTGAACCAAAACTCTAATCATACTCTATTACGCAATAAACATTAACAA
