# Supplementary material for: Comparison of next-generation sequencing samples using compression-based distances and its application to phylogenetic reconstruction
Source: BMC Res Notes. 2014 May 29;7:320. doi: 10.1186/1756-0500-7-320 (PMC4057587; doi:10.1186/1756-0500-7-320)
Supplement: Additional file 3 — Perl scripts and the example data set of 29 mtDNA sequences. [file 1756-0500-7-320-S3.zip › compression_phylo/FASTA/16.fasta]

>gi|452251|emb|Z29573.1| Didelphis virginiana complete mitochondrial genome
GTTAATGTAGCTTAATTTAAAGCAAAGCACTGAAAATGCTTAGATGGTTTATATGTTAAACCCATAAACA
CATAGGTTTGGTCCTAGCCTTATTATTAGTTCTAATTAGACCTACACATGCAAGTTTCCGCTACCCAGTG
AGAATGCCCTTTAAGTCTTATAAATTAAGCAAAAGGAGCTGGTATCAGGCACACAAAATGTAGCCGATAA
CACCTTGCTTTACCACACCCCCACGGGAGACAGCAGTGATTAAAATTAAGCAATAAACGAAAGTTTGACT
AAGTCATAATTTACATTAGGGTTGGTCAATTTCGTGCCAGCCACCGCGGTCATACGATTAACCCAAATTA
ATAAATAACGGCGTAAAGAGTGTTTAAGTTATATACAAAAATAAAGTTAATAATTAACTAAACTGTAGCA
CGTTCTAGTTAATATTAAAATACATAATAAAAATGACTTTAATATCACCGACTACACGAAAACTAAGACA
CAAACTGGGATTAGATACCCCACTATGCTTAGTAATAAACTAAAATAATTTAACAAACAAAATTATTCGC
CAGAGAACTACTAGCAATTGCTTAAAACTCAAAGGACTTGGCGGTGCCCTAAACCCACCTAGAGGAGCCT
GTTCTATAATCGATAAACCCCGATAAACCAGACCTTATCTTGCCAATACAGCCTATATACCGCCATCGTC
AGCTAACCTTTAAAAAGAATTACAGTAAGCAAAATCATACAACATAAAAACGTTAGGTCAAGGTGTAGCA
TATGATAAGGAAAGTAATGGGCTACATTCTCTACTATAGAGCATAACGAATCATATTATGAAACTAAAAT
GCTTGAAGGAGGATTTAGTAGTAAATTAAGAATAGAGAGCTTAATTGAATTAGGCAATAGGGCGCGCACA
CACCGCCCGTCACCCTCCTCAACATAATAATCCAACATACCTAATACAATTATTCATTAAAGAGGAGAAA
AGTCGTAACACGGTAAGTGTACTGGAAAGTGCACTTGGAATATCAAAATGTAGCTTGATTTATTAAAGCA
TTTAGTTTACACCTAAAAGATTTCAGTCTAATCTGACCATTTTGAACTAACCACAGCCCTAAAATCATAT
CAAATTAACTAACTACTTTTTCAATTTAAACCATTTTAATTATCCTAGTATAGGTGATAGAAAAGATATA
ATAGGAGCTATAGTTTATAGTACCGCAAGGGAAAAATGAAAGATAAATTATAGTAATTAAAAGCAAAGAT
TAACTCTTGTACCTTTTGCATAATGATTTAGCCAGTCAACACGGACAAAAAGAATTATGCCCGACATCCC
GAAATTAAGTGAGCTACTATAAGACAGTTACTAATGAACCAACTCATCTATGTAGCAAAATAGTGAGAAG
ATTTTATAGTAGAAGTGAAAAACCTATCGAACTTAATGATAGCTGGTTATCCAAAAAAGAATTTAAGTTC
AACTTTAAGTCCTATTACAATGCCTATTCAAAGCACACAATAAGCTTAAAAGTTAGTCAAAGAAGGGACA
ACTTCTTTGACCAAGTATACAAACTACATTAGAGGGTAATAATTAATAATCCACATCGTTGGCTTAAAAG
CAGCCATCAACTAAGAAAGCGTTAAAGCTCAAACTCACATTCCAATTTAATACCATAAAAAAACTAAAAC
CCCTAAAATACTATTGGATGATTCTATGATATTATAGAATACATAATGCTAAAATTAGTAATAAGAACCC
CGTTCTCCTCGCACAAGCCTAAGTTAGAATAACGGATATCCCACTAATAGTTAACAAAAACATAATAACA
TTCATCAACCAGCCTCTTATACAAAATTTTGTTAATCCAACACAGGTGTGCATTAAAGGAAAGATATAAA
AGAACAAAAGGAACTCGGCAAACATGAACCCCGCCTGTTTACCAAAAACATCACCTCTAGCATTACAAGT
ATTAGAGGCACTGCCTGCCCAGTGAATAAACTTTTAACGGCCGCGGTATCCTGACCGTGCAAAGGTAGCA
TAATCACTTGTCTCCTAAATAGGGACTTGTATGAATGGCATAACGAGGGTTCAACTGTCTCTTTTTCTTA
ATCAATGAAATTGACCTACCCGTGCAGAGGCGGGTATATTAATATAAGACGAGAAGACCCTGTGGAGCTT
AAGATTAATAACTTAAATAAAACTAGTACAAACCCTAGGGAATAACATTATTATTATTAAGTTATATTCT
TTGGTTGGGGTGACCTCGGAGAACAAAAAAACCTCCGAATGACATAACCTAGATTAACTAATCCAAGTGC
ACAAAAGCCAGTAATTGACCCAAATATTGATCAACGGAACAAGTTACCCCAGGGATAACAGCGCAATCCT
ATTTAAGAGCCCATATCGAAAATCTAGGGTTTACGACCTCGATGTTGGATCAGGACATCCTAATGGTGCA
ACCGCTATTAAAGGTTCGTTTGTTCAACGATTAAAGTCCTACGTGATCTGAGTTCAGACCGGAGAAATCC
AGGTCGGTTTCTATCTATATATTAATTTCTCCCAGTACGAAAGGACCAGAGAAATAGGGCCAACATTATC
TATGCGCCCTCATAAAATTAATGAAATATATCTAAATTAAACCATTTAAACTTTATCCACTCTAGATAAG
AGCCCATTAAGGTGGCAGAGAAGGTAATTGCATAAAACTTAAGCTTTTATACTCAGAGGTTCAAACCCTC
TCCTTAATACATATTTCTAATTAACTTATTAATATATATTATCCCTATCCTCCTAGCTGTAGCATTTTTA
ACTCTAGTAGAACGAAAAGTATTAGGCTATATACAATTCCGAAAAGGCCCCAATGTAATTGGACCTTATG
GCATTCTTCAACCATTTGCTGACGCGCTCAAACTATTTATTAAAGAACCCTTACGTCCTATAACCTCATC
AATTTCCATATTCACTATTGCACCCACACTAGCCCTAACTCTGGCATTTACCATTTGAACCCCCTTACCT
ATACCAAATGCACTACTAGACTTAAACCTAGGACTCCTATTTATTTTAGCCTTATCAGGACTTTCTGTTT
ATTCAATTCTTTGATCAGGATGAGCATCAAACTCAAAATATGCATTAATTGGAGCCCTACGAGCAGTAGC
CCAAACAATCTCCTATGAAGTAACACTAGCAATTATTCTTCTCTCAATTATATTAATTAATGGCTCCTTC
ACTCTAAAAAATATACTAATCACACAAGAAAATATATGATTAATTATAATAACATGACCTCTTACTATAA
TATGATATATCTCAACGCTAGCTGAAACAAATCGAGCCCCTTTCGACCTAACAGAAGGTGAATCAGAACT
TGTCTCAGGATTTAACGTAGAGTACGCTGCAGGTCCTTTCGCAATGTTTTTTCTAGCAGAGTATGCTAAC
ATTATAGTAATAAATGCCATCACAGCCACACTATTTCTAGGATCACCACTAAGCTCAAACATCCCTTATA
TTAACTCAATAACATTTATAATAAAAATACTTATTCTTACAACAACCTTTCTATGAATTCGGGCCTCATA
CCCTCGATTTCGATATGACCAACTCATATATCTTCTTTGAAAAAACTTTCTCCCAATTACCCTAGCTTTA
TGCCTATGATATATCTCAATCCCAATTTCACTATCAAGCCTACCCCCTCAATTATAAGAAATATGTCTGA
CAAAAGAATTATCTTGATAGGATAAATTATAGGGGTTTAAACCCCCTTATTTCTAGAACAATAGGAATTG
AACCTACATTATAGAACTCAAAATTCCATGTGTTTCCTTTACACCATATTCTAGTAAGGTCAGCTAAATA
AGCTATCGGGCCCATACCCCGAAAATGTTGGTTTACATCCTTCCCATACTAATGTCTCCCTATGTATTAA
CTATTATATCCTTTAGCCTATTATTAGGAACAACTATAACACTGATTAGTAACCATTGATTAACAGCCTG
AATAGGACTAGAAATCAACACATTAGCTATTATTCCACTAATAACAAAACCCCACCATCCACGAAGTATA
GAATCAGCTATCAAATACTTCATAATCCAAGCAACTGCATCAATAATTATCTTATTCTCTGCAATCTTTA
ATGCATCAACTACAAATCAATGAATAACAGGACAAATCTCTAATACATCCGCTTCATTTATAATAACAAT
TGCATTAGCAATAAAACTAGGGCTAGCCCCATTTCACTTCTGAGTTCCAGAAGTAACACAAGGAATCCCA
TTACTATCAGGAATACTTTTACTCACCTGACAAAAAATCGCACCAATCTCTATTTTCTACCAAATCTCAC
CCTCATTAAATATATCCCTACTAATAATTCTCAGTATCACCTCAACCCTTTTAGGAGGATGAGGAGGGTT
AAACCAAACACAACTACGAAAAATCCTAGCATATTCATCAATTGCTCATATAGGATGAATAGCCATTATT
ATCATAATTTATCCATCACTCACTATCCTCAACTTAATCTTATATCTGGCCTCTACAATTACTATATTTA
TAGTACTTAATCAATCATCTTCAACCAAAATCAACTCACTATCCATTTTATGAAACAAATCTGCTCCAAA
TATAATCATTATTACTCTTACCCTACTATCACTAGGAGGACTCCCACCCCTAACCGGATTTATACCCAAA
TGACTTATTTTACAAGAACTAATTAACTTTAATAATATCCCTCTAGCAATAATACTAGCCTTATCAACTC
TACTTAATCTATTTTTCTACATACGAATTATCTACTCATCAACCCTAACTATATTTCCATCAATTAATAA
TACAAAAATACAATGAACCCTATACTCACATAAAACAATTTCACCCATCCCAACTCTAACCATTATTTCT
TCTCTTCTTCTCCCTATAACCCCTGTATTCATTACCTTATCATAAGAATTACAAGACTTTATCTTGCATC
ACTCGAACGCAAATCGAATACTTTAATTAAGCTAAATTCTTATTTAATTAAGACTTTGGCAGCTCTATAC
TACATCTCTGAATTTGCAATTCAACATATTATTATACTTCAAAGTCCCAATCATTTAAAGGCTTAGGATT
AATATTAGACCAAAGGCCTTCAAAGCCTTAAGCAGGTGATAAACCACCTAGCCTTTGCTAAATGGGCTCT
CCCGCCGAGGGGGGGAGAGGCGGGAGAGCCCCCCCCCGGGGAGGGGGGGGTAAGGGGGGGGTGGGGGGGG
GTACTAAACTGGAGGGTATTTATCCCACTAAATCTTAGTTAACAGCTAAGCGCCTGTACATTCGGCTTCA
ATTTATATGGTAAAAAGAGATTATTATTCTCTGTCTTTGAATTTACAGTTCAATGCTTACCTCAGCCATT
TTACCTATGTTCATCAATCGTTGACTTTTTTCAACTAACCACAAAGACATCGGAACACTATACTTACTAT
TTGGTGCCTGAGCAGGCATAGTTGGCACTGCCCTAAGTCTTTTAATTCGAGCAGAGCTCGGTCAACCAGG
TACTTTAATTGGCGATGATCAAATTTACAATGTGATCGTAACCGCCCATGCTTTTATTATGATTTTTTTT
ATAGTAATACCTATTATAATTGGAGGATTTGGTAATTGACTTGTCCCACTTATAATTGGAGCTCCTGATA
TAGCATTCCCCCGAATAAATAATATAAGCTTCTGATTACTTCCTCCATCATTCCTATTACTATTAGCATC
CTCAACAATTGAAGCAGGAGCTGGAACAGGTTGAACAGTATATCCACCACTTGCTGGCAACTTAGCCCAT
GCAGGCGCTTCAGTTGATCTAGCCATCTTTTCCCTTCATTTAGCAGGTATCTCTTCCATTCTAGGGGCTA
TCAATTTTATTACTACTATTATTAATATAAAACCTCCCGCAATATCACAATACCAAACTCCCCTGTTCGT
CTGATCAGTAATAATCACAGCAGTATTACTCCTTCTATCTCTTCCAGTGCTAGCCGCAGGAATTACTATA
CTATTAACAGATCGTAATTTAAATACTACTTTCTTTGACCCTGCTGGAGGAGGGGACCCAATCCTATATC
AACATCTATTCTGATTTTTTGGTCACCCAGAAGTTTATATTTTAATTTTACCTGGATTCGGTATAATTTC
TCATATCGTAACGTATTATTCAGGCAAGAAAGAACCTTTCGGTTATATAGGAATAGTCTGAGCCATAATA
TCTATTGGATTCTTAGGGTTTATTGTCTGAGCACATCATATGTTTACAGTAGGCTTAGATGTAGATACAC
GAGCTTATTTTACATCAGCAACAATAATTATTGCCATCCCAACAGGAGTCAAAGTTTTTAGTTGATTAGC
CACATTACATGGAGGAAATATTAAATGATCCCCAGCAATGCTATGAGCCCTAGGATTTATCTTCTTGTTT
ACAATTGGAGGTCTAACAGGTATCGTACTAGCCAATTCATCATTAGATATTGTACTACACGACACATACT
ACGTAGTAGCCCATTTCCACTATGTTTTATCTATAGGTGCTGTATTTGCTATCATGGGCGGATTTGTCCA
CTGATTCCCTTTATTTACAGGTTATATGCTTAACGATATATGAGCCAAAATCCACTTCTTTATTATATTT
GTAGGAGTAAACTTAACATTTTTCCCCCAACATTTTCTAGGTTTATCTGGCATACCACGACGATACTCAG
ATTATCCAGATGCCTATACTATATGAAATGTTGTTTCATCAATCGGCTCGTTTATTTCATTAACAGCTGT
GATTTTAATAGTATTTATTATTTGAGAAGCTTTCGCATCCAAACGTGAAGTACTAGATGTTGAATTAACT
ACAACCAACATTGAATGATTATACGGATGCCCACCTCCTTACCATACATTTGAACAACCAGTTTTCATTA
AAGCCTAATTAAGAAAGGGAGGAATTGAACCCCCTAAGATTAATTTCAAGTCAATCCCATAACCCTTATG
ACTTTCTCAAAAAGATATTAGTAAAATTCATTACATAACTTTGCCATAGTTAAATTATAGGTTTAACTCC
TATATATCTTAATATGCCCTATCCAATACAACTAGGTTTCCAAGACGCTACATCTCCTATTATAGAAGAA
CTTATATACTTTCATGATCATACATTAATAATTGTATTTCTGATCAGTTCACTAGTATTATATATTATTA
TTCTTATACTTACTACAAAACTTACTCACACAAGCACTATAGATGCCCAAGAAGTGGAAACAATTTGAAC
AATTTTACCAGCCGTAATTCTTATCCTTATTGCCCTTCCTTCCTTACGAATTCTTTACATAATAGATGAA
ATCTATAATCCTTATCTAACAGTTAAAGCAATGGGTCATCAATGATATTGAAGCTATGAGTTCACAGACT
ATGAAAATTTAATATTCGACTCATACATAATCCCAACCAAAGACCTTAGTCCTGGGCAACTTCGTTTACT
AGAAGTTGATAACCGAATTGTTCTCCCAATAGAACTACCAATTCGCATGCTAATTTCATCAGAAGACGTT
CTCCATGCATGAACAATGCCATCATTAGGCTTAAAAGCAGATGCTATTCCAGGGCGATTAAACCAAATTA
CCTTAACATCATCCCGACCAGGGGTGTTTTATGGTCAATGTTCAGAAATCTGTGGTTCAAACCACAGCTT
TATGCCTATTGTCCTAGAAATAGCCTCACTAAAATATTTCGAGAAATGATCTTCTATAATGCAATCATTT
TTGAGTTATTTATATATTTAATATAATCGAGACCTAAGAAACTCCTCAAAATAACCATGCCTCAACTAAA
TACTTCAACATGAACCCTAACCATTTCACTAATAATTATTTCCCTATTCTGTATCTATCAACTTAAAATA
ATAAACCAGACATTAATCCAAATTACTCCTTCAACCGAACAATCAAAACTAACTAAACATACATTACCTT
GAGAAAAAAAATGAACGAAAATCTATTTGCCCCATTCATCACACCAACAATTTTAGGTATTACAACACTA
CCAATTATTATTACATTTCCATGTCTTATCCTATCTTCTCCCAAACGATGATTACCAAATCGAATTCAAA
TCTTACAAATATGATTAATCCGCTTAATCACTAAACAAATAATGACAATGCATAACAAACAAGGACGAAC
CTGAACTCTAATACTTATATCACTAATTCTATTTATCGCTTCAACTAATTTACTAGGACTTCTACCATAC
TCTTTTACACCTACTACACAACTTTCTATAAATATTGGAATAGCTATCCCATTATGAGCAGGAACAGTAA
TTATAGGATTCCGAAATAAACCAAAAATATCTCTAGCTCATTTTTTACCTCAAGGTACACCTACTCCTTT
AATCCCAATACTTATTATTATTGAAACTATTAGCCTATTTATTCAACCACTAGCTCTTGCAGTACGACTA
ACAGCTAATATTACAGCTGGACATCTTTTAATTCATCTTATTGGGTCAGCTACATTAGCCCTATCTTCAA
TTAGTATAACTGTATCAACTATTACATTCTCTATCCTATTTCTCCTAACTCTTCTCGAAATCGCTGTAGC
TATAATTCAAGCTTACGTATTTACCCTACTAGTAAGCTTGTATCTACATGATAACTCATAATGACCCACC
AAACTCACGCATACCACATAGTTAACCCAAGCCCATGACCTCTAACAGGAGCTTTATCAGCATTACTATT
AACATCAGGCTTAATTATATGATTCCACTATAATTCTTCTACTCTTATATTTATAGGACTAACAACCATG
CTGCTAACAATATACCAATGATGACGAGATATCATTCGAGAAGGCACATTTCAAGGACACCACACCCCTG
TAGTACAAAAAGGCTTACGATATGGAATAATTCTTTTTATCCTATCGGAAGTCTTCTTTTTTATCGGATT
CTTCTGAGCTTTTTATCATTCAAGTCTAGCTCCCACTCCAGAATTAGGAGGTTGTTGACCTCCAACAGGT
ATTCATCCATTGAACCCACTAGAAGTGCCCCTACTAAATACATCCATTCTTCTAGCCTCAGGAGTATCTA
TTACATGAGCACATCACAGCTTAATAGAAGGTAATCGCAAGCAAATAATTCAAGCTCTTCTAATTACAAT
TTCTCTAGGACTTTACTTTACTATTTTACAAGCCATAGAATACTATGAAGCTTCATTTACTATCTCAGAC
GGAGTATACGGTTCGACCTTCTTTGTAGCAACAGGTTTCCATGGCCTTCATGTTATCATTGGATCAACTT
TCCTAATTGTTTGCCTACTTCGTCAATTATTTTATCACTTCACCTCTACACATCACTTTGGATTTGAAGC
AGCTGCTTGATACTGACATTTTGTAGATGTAGTTTGACTTTTCCTATATGTGTCAATTTACTGATGAGGT
TCATATTTTTCTAGTATAATTAGTACTACTGATTTCCAATCATTAAGTTCTGGGTCAAACCAGAGAAAAA
TAATCAATCTTATCATCACATTAATTACAAATTCCTTGCTATCCACCATTATCATTATCATTGCCTTTTG
ACTACCTCAATTATATCTATATTTAGAAAAATCAAGTCCCTATGAATGTGGATTTGATCCTTTAGGATCA
GCACGACTACCCTTTTCAATAAAATTTTTCCTAGTAGCTATTACATTTCTGCTATTCGACCTAGAAATTG
CTCTACTACTACCATTACCATGAGCCATCCAACTCCCATCTCCATTTACTACATTAATTCTTTCTTATTG
CCTAATTATACTTCTAACAGTAGGACTAGCATATGAATGAATCCAAAAAGGCTTAGAATGGACTGAATAG
GTATTTAATCTAATTAAAGATAGTTGATTTCGACTCAACAAATCATGGTTTCAATCCATGAACACCTTAT
AGTATTAATTAAACTAAACATTATTGTAGCCTTTATACTAGCCCTTTCAGGAGTACTCATTTACCGCTCA
CATCTAATATCAACTTTACTTTGCCTAGAAGGAATAATACTATCACTATTCATTTTTATAGCAGCAATAA
TTACCCACTTCCACATATTTTCAATCTCTATAATACCACTAATTCTACTCGTATTTTCCGCTTGCGAAGC
CGGAGTAGGACTAGCCTTACTCGTTTCTATCTCTAATACCTATGGTAATGATCAAGTCCAAAACCTTAAT
TTACTACAATGCTAAAAATCCTATTACCAACACTAATGTTAATTCCACTAACCTGACTCTCCAAAAATAA
ATGATTATGAATCAACACTACAACCTATAGCCTACTTATTAGTATTACTAGCTTACCTATACTATATCAC
CCTATAGATCTAGGATACAACTTTAATAATTCATTCTCCCTAGACTCATTATCAAGTCCACTATTAGTTT
TATCCTGCTGACTTCTTCCACTGATAATTATAGCTAGCCAAAATCATTTAAATAAAGAATCACTTATACG
AAAAAAACTATATCTAACTATAATAGTTATCCTTCAATCATCCCTAATTATTGCTTTTACCTCATCTGAA
CTAATAATATTTTACATCCTATTCGAAACAACTTTAATTCCAACCCTAATTATTATCACTCGATGAGGCA
ATCAAAATGAACGATTAAACGCAGGAATTTACTTCCTATTTTATACACTAGTAGGATCACTCCCACTATT
AGTGGCTTTATTAACCATAAACAAAAACTTAGGAACACTTCATATCCTTATAAACTCTATCTTAATTAAC
CAATTAAACTATACTCTATCCAACTCAACACTATGATATGCATGTATAACTGCATTCATAATTAAAATAC
CATTATATGGCCTTCATCTTTGATTACCAAAAGCACACGTTGAAGCCCCTATTGCAGGATCTATAGTCTT
AGCAGCTATCTTACTAAAATTAGGAGGTTACGGAATCATACGAATTTCATTATTTACTGAACCTATAACT
ATACATTTACTTTACCCATTTATTATTCTATCCATATGAGGAATAATCATAACAAGCTCAATTTGTATAC
GACAAACAGATCTAAAATCACTAATTGCTTACTCATCTGTCAGCCACATAGCCTTAGTTATCATTGCCGC
ATTAATTCAATCAACAACCAGTTTTATAGGGGCAACAATTCTTATAGTAGCCCATGGACTCACATCTTCT
ATACTATTCTGCCTAGCTAATACAAATTATGAACGAATTCATAGTCGAACAATAATCCTAGCACGAGGAT
TACAACTTATCCTTCCCTTAATAACTACCTGATGACTAACAGCCAGCCTAGCTAACTTAGCCTTACCTCC
AACAATTAACTTATTAGGTGAGTTAATAATTATTACTGCATCCTTTTCATGGTCTAACTTCTCAATCCTA
CTTTTAGGACTAAATACAGTTATTACAGCCTTATACTCACTATATATACTAACTACATCTCAACGAGGTA
AATTCACACACCACATAACATCCTTATATCCATCATTTACACGTGAACATATACTTATAACCCTTCATAT
TATACCATTAATCTTATTATCCCTTAATCCAAAGTATATTCTAGGTATAACTTACTGCAAATATAGTTTA
ATAAAAACATTAGATTGTGAATCTAAACATAGAAGTTTAAAGCTTCTTATATGCCGAGAATGCATCAAGA
ACTGCTAATTCATGAACCCATATTTAACAATATGGCTTTCTCACTTTTAAAGGATAGCAGTAATCCATTG
GTCTTAGGAACCAAAAACTTTGGTGCAACTCCAAATAAAAGTAATTAATATTTCAAACACTATATCAATT
ATATCCATTATTCTACTAATTCTTCCATTATTATATAACCTACTTTCCCTTAAAAAAATTAATTTTCCAC
TATATTGCAAAAACATAATTATACTAGCTTTTATAATAAGCTTACCTTCACTCCTACTATTTATATATAA
AGGCCAAGAATCAATTATTACTAACTGACATTGATTCTCTATCCATTCATTTAACATCTCAATAAGTTTT
AAAATAGACTTTTTCTCAATTATTTTTATCCCAATTGCCCTATTTGTTACATGAGCAATTTTAGAATTTT
CCTTATGATATATACACTCAGACCCTAATATTTCCCAATTTTTTAAATACCTTATCATCTTTCTCCTAAC
CATGATTATTCTAGTATCAGCAAACAACCTATTTCAACTATTCATTGGATGAGAAGGAGTAGGCATTATA
TCTTTTCTACTAATCGGATGATGGTATGGACGATCAGACGCCAACACCGCAGCTCTACAGGCTATCCTAT
ATAATCGTATCGGAGACATTGGATTTATACTCACAATAGCCTGACTTATACTAAACTGCAACTCATGAGA
TCTCCAACACATCTTCTCTATAAATATACACCCCATTGCACTATTAGGACTAATTATTGCTGCCACAGGA
AAATCAGCACAATTTAGCCTCCACCCATGACTCCCCTCAGCCATAGAAGGTCCAACTCCAGTATCAGCTT
TACTTCATTCAAGTACTATAGTTGTAGCAGGAATTTTTTTACTCATCCGATTTCATCCAATATTAGAGAA
TAATAAAACAATACTTACTATTACCCTATGCTTAGGGGCATTAACAACACTATTCACAGCTATATGCGCA
ATTATACAAAACGACATTAAAAAAATTGTAGCATTTTCCACATCCAGTCAACTAGGACTAATAATAGTAA
CTGTAGGTTTAAATCAACCTCACTTAGCCTTTCTACATATTTGTACTCACGCATTCTTCAAAGCAATACT
ATTCTTATGTTCTGGGTCTATTATTCATAACTTAAACGACGAACAAGACATTCGAAAAATAGGAGGATTA
TTTTATACCTTACCCATTACATCCTCCGCCCTAATAACAGGTAGCCTAGCACTTATAGGTACACCATTTC
TAGCAGGATTTTACTCTAAAGATTCCATTATTGAAGCAATAAACACATCATACACCAACTCATGAGCTCT
AACAATTACACTAATTGCTACATCATTAACAGCCATTTATAGTCTACGCATTATTTATTACACTCTTCTA
GGACACCCACGATTCATAACAATATCCCCCCTTAATGAAAATAACCCTAACCTTATTAATCCTATTATTC
GACTAGCACTAGGTACTATTTTTGCAGGATTCATATTAACTACAAATATACCCCCCTCATACTCTATCAC
AATAACCATGCCAATATTCATTAAACAAATAGCCTTAATAGTAACTACTACAGGACTTATAATAGGAATA
GAACTTAATTCTCTTACTAATAAACTCATAAAATCAAATAACCATACTAATAACTTCTTAACTATATTAG
GATTTTATACTCAAATTATACATCGAATACAACCCCTAATTAGCCTCTTTATAGGTCAACGAATTGCTAC
CATACTAATTGATATAAACTGATATGAAAAAGCAGGTCCAAAAGGCCAAGCTAATGTTCACTCTAAATTA
TCATCATTAATTTCTTCATCTCAAAAAGGACTAATAAAAATGTACTTTCTATCCTTTTTAGTTTCTATAA
TCTTCATTATTCTATTTACCTAATAACTTCGTTCACGAACTACCTCTAATACAACATAAATAGTTATGAA
CAAGATTCATCCTAATAAAGCTAAAGCTCATCCTCCACAATAATATAACTGAGAAACACCATTATAATCC
TGTCCGACTAAACTTGTCTCGACAAAATCAAATAATTTAATTGCTATGATGATATATACCAACTTAGACA
TAAAATATCATCCTACCTGTAATAATAATACAAACAATAACATGATAAAAGCTACAACATTTCCAACTCA
TGTTTCAGGATACTCTTCCGTAGCTATAGCAGTAGTATAACCAAAAACTACTAATATACCTCCTAAATAG
ACTAAAAAAACAACCAATCCTAAAAATACATCTTCTAAACTTACTACTATACCACACCCTAAACCACCAC
TTACCACCAAACTCAATCCTCCATAAATAGGAGAAGGTTTAGAGGCAAAAGCCACAAAACCAATTATCAA
GAGCAAAGAAATAATATAAATAGTTATTATTTTTATTATTTTTATATGGACTCTAACCATAACCTATGGC
ATGAAAAACCATCGTTGTATTTCAACTACAAAAATAATGACCAATATTCGCAAAACACATCCACTCATAA
AAATCATTAATGATTCATTCATTGACCTACCAACACCATCTAACATCTCAGCCTGATGGAATTTTGGTTC
ACTATTAGGAGTGTGCCTAATTATTCAAATCCTCACAGGCTTATTCTTAGCAATACATTATACATCTGAT
ACATTAACCGCATTTTCATCAGTAGCCCATATTTGCCGAGACGTAAACTACGGATGACTTATCCGAAATA
TCCATGCCAACGGAGCATCTATATTCTTTATATGCCTTTTCCTTCATGTAGGACGAGGAATTTACTATGG
ATCATATCTTTACAAAGAAACATGAAATATTGGAGTTATCCTACTACTAACAGTTATAGCTACTGCATTC
GTTGGCTACGTACTACCATGAGGACAAATATCATTTTGAGGCGCAACAGTTATTACTAACCTATTATCTG
CCATCCCATATATCGGAAGTACACTAGTAGAATGAATTTGAGGAGGATTCTCCGTTGATAAAGCTACACT
AACCCGATTTTTTGCTTTTCACTTTATTCTTCCATTCATCATTTTAGCTATAGTAGTAGTACATCTTCTA
TTTCTTCACGAAACAGGATCAAGCAATCCAACAGGCCTAGATCCAAACTCAGATAAAATTCCATTCCACC
CCTACTATACCATAAAAGATATCCTAGGCTTATTCCTAATAATTATTATTCTTCTATCACTAGCAATATT
CTCACCAGATCTTTTAGGAGACCCTGACAACTTCACCCCAGCTAATCCCCTTAACACCCCGCCTCATATC
AAGCCAGAATGGTACTTTCTATTTGCCTATGCTATCTTACGATCAATCCCAAACAAACTAGGAGGAGTTT
TAGCCCTATTAGCATCCATTTTAGTACTCCTAATTATCCCTATATTACATACATCAACCCAACGAAGCAT
GGCATTCCGACCCATCTCACAAACTCTATTCTGAATATTAACAGCTAACCTAATTATCCTGACCTGAATC
GGAGGACAACCAGTAGAACAACCCTATATTACCATTGGCCAATGAGCCTCCATTTCCTACTTTACTATTA
TCATCATCCTTATACCTCTAGCAGGAATACTAGAAAACTATATACTAAAACCAAAATTTCCATAATCCTT
CATGTCCAAGTAATTTAAAAAAAATATTGGTCTTGTAAGCCAACAACGAAGGCTATACCCTTCCTAGGAC
ATCTCAAGAAGAAGGCTAACACCTCACCATCAACACCCAAAGCTGACATTCTACTTAAACTACTTCCTGA
ATTCCCCCACTTTTCCCAAAAAAACATCAATTTATATACTATGTCAGTATTAAATTTTTACATTTTTTTT
ACATTTTCTTAATTTTTATTTTAAAAAAAAAATTTTTTTGTCCTATGTATATAGTACATGGATTTATTTA
CCCCTAGCATATATTATAATACATTATATTCATAATTATACTAGAGACATTATATTCATAACTATACTAG
ATACATTAATATATATTAGTACTATCATTCATTCAATACATGACTATCCTTAACCTAATATATAGCATAA
TCTGACATAATACATATATATTAAGACGTACATATACATTCTTTCCATGGTTACAGGATCAGAAACCTTT
ATCTGACTAGCATATCATAACCTACAGGAATACCTCAATCCACCACTCACGAGAGATCATCATCCCGCCA
TCTAAAGGCTTTACATCCTTCAGAGGAAACGCATGAATTGTGACGTACCTTGTTCCTTTGATCGGCTACT
GGTTGTTACTTCAGGGTCATAAGTTTGTTCATTGCATCCTAACTGCCATTAAATAAGGCATCACGATGTT
ACGATTACAGATCAGCCCATAACGCGGCATAACTGATTCTGACTGGCATGGGGTAAGATTTATTTTTGGG
GAGCTATATCCAACGGGCAGGCGCCTCGGACACCGATATCATCTAGGACCTAACATAGGGTGTAGTTCTT
GCAGTTCACACGTACTAAATGAGGATATTATATGAATGATTATAAGACATAATTTATATTATAAGATATA
ACGCATATACGTGTATACGCAGTAATTAAAAGATATTATTTATTTAATATACGAAGGACAATAAATCAAT
GATCTAAAGACATATATATATATATATTCCACCCGGGTGACGAACGCGCGAATAAAATAAAATAAATATA
AAATTAAATAAAAAAAAATAAAATTAAATAAAAAAAATAAAATTAAATAAAAAAAATAAAATTAAATAAA
AATAAATATAAATAAAAATAATAATAAATAATAATAAATATAATAAATATAATAAATATAATAAATAATA
AATAATAATAAATAATAATAAATAATAATAAATATAATAAATATAATAAATAATAAATAATAATAAATAT
AATAAATAATAATATAAATTAAAGTATTTTATCACTAAACCCCCTTACCCCCTAAACAAGAATCATACCT
TTAATTTCCGTCAAACCCCAAAACCGGAAGATATGATCTAGCAATAAACGGGGAAAATACTTCATTAGAC
ATACAATTAATAAACTTTAAAATCAAATTATAAAAATCTAAAGTCAAATTATAAAATTTTAGAGTCAAAT
TATAAAATTTTAGAGTCAAATTATAAAATTTTAGAGTCAAATTATAAAATTTTTTAGGTAAAATTATAAA
ATTTAAGGTAAAATTATAAAATTTAAGGTAAAATTATAAAATTTAAGGTCAAATTATAAAATTTAAGGTC
AAATTATAGATCTTAAACCAAACCATAAATTTTAAGTCAAATCAAAATTTTAATTTTCAAAAATTTTTGT
CCAAAATCCAAAAATAAAAAATATACTATGTCAGTAGATTTTTTTTATCACAAAATTTTATTTTAAATCA
CAAA
