# Supplementary material for: Comparison of next-generation sequencing samples using compression-based distances and its application to phylogenetic reconstruction
Source: BMC Res Notes. 2014 May 29;7:320. doi: 10.1186/1756-0500-7-320 (PMC4057587; doi:10.1186/1756-0500-7-320)
Supplement: Additional file 3 — Perl scripts and the example data set of 29 mtDNA sequences. [file 1756-0500-7-320-S3.zip › compression_phylo/FASTA/17.fasta]

>gi|644494|dbj|D38115.1|ORAMTD Pongo pygmaeus mitochondrial DNA, complete sequence
GTTTATGTAGCTTATTCCATCCAAAGCAATACACTGAAAATGTCTCGATGGGCCCACACGCCCCATAAAC
AAACAGGTTTGGTCCTAGCCTTTCTATTAGCCCTTAGTGAGATTACACATGCAAGCATCCCCGCCCCAGT
GAGTCGCCCTCCAAGCCACTCTGACTAAGAGGAACAAGCATCAAGCACGCAACAACGCAGCTCAAGACGC
TTAGCCTAGCCACACCCCCACGGGAGACAGCAGTGACAAATCTTTAGCAATGAACGAAAGTTCAACTAAG
CTACACTAGCCACAGGGCTGGTCAACTTCGTGCCAGCCACCGCGGTCACACGATTAGCCCAAGTTAATAG
AGATCGGCGTAGAGAGTGTTTTAGATTTTTTTCCCCCCAATAAAGCTAAAATTTACCTGAGTTGTAGAAA
ACTTAAGTTAATACAAAATAAACTACGAAAGTGGCTTTAATATATCTGAACACACAATAGCTAAGACCCA
AACTGGGATTAGATACCCCACTATGCTTAGCCCTAAACTTTAACAGTTGAATCAACAAAACTGCTCGCCA
GAACACTACGAGCCACAGCTTAAAACTCAAAGGACCTGGCGGTGCTTCATACCCCCCTAGAGGAGCCTGT
TCTGTAATCGATAAACCCCGATCAACCTCACCACCCCTTGCTCAGCCTATATACCGCCATCTTCAGCAAA
CCCTGATGAAGGCCACGAAGTAAGCGCAAACACCCACGTAAAGACGTTAGGTCAAGGTGTAGCCCATGGA
GTGGCAAGAAATGGGCTACATTTTCTACTTCAGAAAACTACGATAACCCTCATGAAATTTGAAGGTCGAA
GGTGGATTTAGCAGTAAACTAAGAGTAGAGTGCTTAGTTGAACAAGGCCCTGAAGCGCGTACACACCGCC
CGTCACCCTCTTCAAGTATATTTCAGGGACTACCTAACTAAAACCCCCACGCATCTATATAGAAGAGGCA
AGTCGTAACATGGTAAGCGTACTGGAAAGTGCGCTTGGACGAACCAGAGAGTAGCTTAATACAAAGCACC
CGGCTTACACCTGGGAGATTTCAATTCAACCTGACCCCTCTGAGCTAATCCTAGCCCCGAACCCAATCCA
CCCTACTACCAAATCAACCTTAACCAAACCATTCACCCAAGCAAAGTATAGGCGATAGAAATTATAATCC
GGCGCAATAGATGCAGTACCGCAAGGGAAAGATGAAAAAACGAAACCAAGCACAACACAGCAAGGATTAA
CCCCTGTACCTTTCGCATAATGAATTAACTAGAAACAACTTTGCAAGGAGAACCGAAGCCAAGACCCCCG
AAACCAGACGAGCTACCCATAAACAGCTAAAAGAGCGCACCCGTCTATGTGGCAAAATAGTGGGAAGATT
TATGGGATGAGGCGACAAACCATCCGAGCCTGGTGATAGCTGGTTGTCCAAGACAGAATCTTAGTTCAAC
TTTAAATTTACTTACAGAGTCCCTAATCCCCTCGTAAATTTAACTGCTAGTCTAAAGAGGAACAGCTCTT
TAGACACTAGGAAAAAACCTTAAAAAGAGAGTAAAAAACACAGCACCCATAGTGGGCCCAAAAGCAGCCA
TCAATTAAGAAAGCGTTCAAGCTCGACACCCAAACACCAAAAAATACCAAACATAAGACTGAACTCCTTA
CTCCCAATTGGACCAATCTATTGCCCTATAGAAGAAACAATGTTAGTATAAGTAACGTGAAAACATTCTC
CTCTGCATAAGCCTACGTCAGACCAAAACATCACACTGGCAATTAACAGTCCAATATGCATAATTAACAA
ATAAACTACTATTACCCCCACTGTTAATCCAACACAGGCATGCCCATCAGGAAAGGTTAAAAAAAGTAAA
AGGAACTCGGCAAATCTCACCCCGCCTGTTTACCAAAAACATCACCTCTAGCATTACCAGTATTAGAGGC
ACCGCCTGCCCGGTGACATGTGTTTAACGGCCGCGGTACCCTGACCGTGCAAAGGTAGCATAATCACTTG
TTCTTTAAATGAGGACTTGTATGAATGGCTCCACGAGGGTTCGACTGTCTCTTACTTTTAACCAGTGAAA
TTGACCTGCCCGTGAAGAGGCGGGCATAACATAACAAGACGAGAAGACCCTATGGAGCTTCAATCTACCA
GTGCAAATAACATATAACAAGCCCACAGGCCCTAATTCACCAAACCTGCACTGAAGATTTCGGTTGGGGC
GACCTCGGAGTATAACCCAACCTCCGAGAAACACATGTTAAGACTTCACAAGTCAAAACAAACTTCCACA
CACAATTGATCCAATAACTTGACCAACGGAACAAGTTACCCTAGGGATAACAGCGCAATCCTGTTCTAGA
GTCCATATCAACGACAGGGTTTACGACCTCGATGTTGGATCAGGACATCCCAATGGTGCAGCCGCTATTA
AAGGTTCGTTTGTTCAACGATTAAAGTCCTACGTGATCTGAGTTCAGACCGGAGCAATCCAGGTCGGTTT
CTATCTATTTCACATTTCTCCCTGTACGAAAGAACAAGAGAAATGGGGCCTACTTCACAAAGCGCCTTTC
CCAAACAAATGATATCATCTCAATTTAACACTACACCAACACCCACCCAAGAAAAGGGTTTGTTAAGATG
GCAGAGCCCGGTAATTGCATAAAATTTAAAGCTTTACAGTCAGAGGTTCAACTCCTCTTCTTAACAAAAT
GCCTGTAATCAACCTCCTGCTCCTCACTATATCTATCCTAATCGCCATAGCATTTCTAATGCTAACCGAA
CGAAAAATCCTAGGCTATACACAACTACGCAAGGGACCTAACATCGTAGGCCCCTGCGGCCTACTACAAC
CCTTTGCTGACGCCCTAAAACTATTCACCAAAGAACCCCTAAAACCCTCCACATCAACCACCATCCTCTA
CATTGTCTCCCCCGCCCTAGCCCTCACCATTGCCCTTCTACTATGAACCCCCCTCCCCATGCCCAACCCC
CTAATCAACCTCAACCTAGGCCTCCTATTCATCCTAGCCACATCAAGCCTAACCGTCTACTCCATCCTCT
GATCAGGATGAGCATCCAACTCAAACTACGCCCTAATCGGCACATTACGAGCAGTAGCCCAAACGATCTC
ATACGAAATCACCCTAGCCCTTATCCTGTTATCAGTACTACTAATAAGCGGCTCATTTAACCTCTCCACC
CTCATCACACCACAAGAGAACTCATGACTACTCCTACCATCCTGGCCTTTAGCCCTAATATGATTTATCT
CAACACTAGCAGAAACCAACCGAGCCCCCTTCGACCTTACCGAAGGAGAATCCGAACTAGTTTCAGGCTT
TAACACGGAATACGCCGCAGGCCCATTCGCCCTATTCTTCATAGCCGAATACACAAACATTATCCTAATA
AACGCCCTCACTGCTATAATTTTCCTAGGAACAACATTCAACATCCACTCCCCAGAACTCCACACAACCC
TCTTCACCATCAAAACCCTACTCCTAACTTCCCTATTCCTATGAATTCGACAAACATACCCCCGATTCCG
CTACGACCAACTCATGCACCTCCTATGAAAAAATTTCCTGCCACTCACCCTAGCACTACTAATATGACAC
ATCTCCATACCCATTACAACCTCTGGCATTCCCCCACAAACCTAAGAAATATGTCTGACAAAAGAGTTAC
TTTGATAGAGTAAAAAATAGAGGTCTAAATCCCCTTATTTCTAGGACTATGGGAATTGAACCCACCCCTG
AGAATCCAAAATTCTCCGTGCCACCCATCACACCCCATCCTAAAGTAAGGTCAGCTAAATAAGCTATCGG
GCCCATACCCCGAAAATGTTGGTTACACCCTTCCCGTACTAATTAACCCCCTAGCTCAACCCATCATCTA
CCTCACCGTCTTCACAGGCACACTTATTACAGCACTGAGCTCCCACTGATTCTTTGCCTGACTGGGCCTA
GAAATAAACATACTCGCTTTCATCCCAGTCCTAACCAAAAAAACAAGCCCCCGCTCCACAGAAGCCGCTA
TCAAATATTTCCTCACACAAGCAACCGCATCCATAATTTTCCTAATAGCCATCCTCCACAACAACATATT
TTCCGGACAGTGAACCACAGCCAATACCACCAACCCATATTCATCTCTAATAATTGTAACCGCCCTAGCA
ATAAAACTAGGAATAGCCCCCTTCCACTTCTGAGTCCCAGAAGTCACCCAAGGAGTCCCCCTAACATCCG
GCCTACTCCTCCTTACATGACAAAAATTAGCCCCCATTTCAATTATATACCAAATATACCCATCAGTAGA
CACAAACATCCTCCTCACCCTCTCAATTCTATCTATCCTGGTAGGCAGCTGAGGCGGACTAAACCAAACC
CAACTACACAAAATCCTGGCATACTCCTCAATCACTCACATAGGATGAATAGTAGCAGTACTACCCTACA
ACCCAAACATCACTATCCTCAACCTAATCATCTATATTACCCTGACAACTACCACATTCCTAATTCTCGA
CTTAAACTCTAGCACCACAATCCTACTGTTATCCCGCACCTGAAACAAACTGACATGACTAATACCCCTA
ATCTCATCAACCTTACTATCCTTAGGGGGCCTGCCCCCACTAACCGGCTTCCTACCCAAATGAGCTATCA
TTGAGGAATTCGCAAAAAACGACAATCTTATTGCTCCCACAATCATAGCCATTATCTCTCTCCTCAACCT
CTACTTCTACGCACGCCTAATTTACATCACCTCAATCACACTACTCCCCATGTCTAACAACGTAAAAATA
AAATGACAATTCGAAAATACAAAACCCGCCCCTCTCCTCCCCACACTCACTATCCTTACCGCCCTACTTC
TACCTATCTCCCCTCTCATCCTATCCATCCCATAGAAATTTAGGTTACACAGACCAAGAGCCTTCAAAGC
CCTCAGCAAGTCACAGCACTTAATTTCTGTAACACTAAGGACTGCAAAACCCCACTTTGCATCAACTGAG
CGCAAATCAGCCACTTTAATTAAGCTAAGCCCTCACTAGACCGATGGGACTTAAACCCACAAACATTTAG
TTAACAGCTAAACACCCTAGTCAATTGGCTTCAGTCCACTTCTCCCGCCGCGGGTAAAAAAAGGCGGGAG
AAGCCCCGGCAGGCCTTAAAGCTGCTCCTTCGAATTTGCAATTCAACATGACAATCACCTCAGGGCTGGT
AAAAAGAGGTCTGACCCCTGTTCTTAGATTTACAGCCTAATGCCTTAACTCGGCCATTTTACCCCCTCCT
TTTCTCCACTAATGTTCGCCGACCGCTGGCTATTCTCCACGAACCACAAAGATATTGGAACGCTATACCT
GTTGTTCGGCGCATGAGCTGGTGTCCTAGGCACTGCCCTAAGCCTCCTCATTCGTGCTGAACTAGGCCAA
CCCGGCAACCTCCTAGGTAATGACCATATTTACAATGTCATCGTCACAGCCCATGCATTCGTAATAATTT
TTTTCATGGTCATGCCCATAATAATTGGAGGCTTTGGCAACTGACTAGTGCCCCTGATAATTGGCGCCCC
TGATATGGCATTCCCGCGCATAAATAACATAAGCTTCTGACTCCTCCTCCCCTCCTTCCTCCTATTACTC
GCTTCTGCTACAGTAGAGGCCGGAGCAGGAACGGGCTGAACAGTCTATCCACCCCTAGCAGGAAACTACT
CTCACCCAGGAGCCTCTGTAGACTTGACAATCTTCTCTCTACACCTAGCAGGCATTTCCTCAATTCTAGG
GGCTATCAATTTCATTACAACAATTATTAATATAAAACCCCCTGCAATATCCCAATATCAAACTCCCCTC
TTCGTCTGATCAATCCTGATCACAGCAGTCCTACTTCTCCTCTCCCTCCCAGTCCTAGCCGCTGGCATCA
CCATACTACTAACAGACCGCAACTTAAATACTACATTCTTTGACCCGGCTGGAGGTGGGGATCCTATCCT
ATACCAACACTTATTCTGATTTTTCGGCCACCCTGAAGTCTACATTCTCATCCTACCAGGTTTCGGCATA
ATCTCCCACATCGTAACACACTACTCCGGAAAAAAAGAACCATTTGGGTATATAGGCATAGTCTGAGCCA
TAGTCTCAATTGGTTTCCTGGGTTTTATCGTATGAGCCCACCACATATTCACAGTAGGGATAGACGTGGA
CACACGAGCCTACTTCACCTCCGCTACCATAATTATTGCCATCCCCACCGGCGTCAAAGTATTTAGCTGA
CTCGCTACACTCCACGGAAGCAACACTAAATGATCTGCCGCAATCCTCTGAGCCTTAGGATTCATTTTCC
TCTTCACCGTAGGCGGCTTAACAGGCATCGTACTGGCAAACTCATCACTAGACATCGTATTACACGATAC
ATACTACGTTGTAGCCCACTTTCACTACGTCTTATCAATAGGAGCTGTATTCGCCATCATAGGAGGCTTC
ATCCACTGGTTCCCACTATTCTCAGGCTACACCTTAAACCAGACCTATGCTAAAATTCACTTCATCACCA
TATTTGTCGGCGTAAATTTAACCTTCTTCCCGCAACATTTCCTTGGCCTATCAGGTATACCCCGACGCTA
CTCCGATTACCCCGACGCATATACCACATGAAATATTTTATCATCCGCAGGCTCATTTATCTCCCTAACA
GCAGTTATACTAATAATTTTCATAATTTGAGAAGCCTTTGCCTCAAAACGAAAAGTCCCAATAATTGAAC
AACCTTCCACAAGCCTAGAGTGGTTATACGGATGCCCCCCACCCTACCATACGTTTGAAGAACCCGTCTA
TATAAAACCCGAGCAAAAAAGGAAGGAATCGAACCTCCTAAAGCTGGTTTCAAGCCAACCCCATAACCCC
CATGACTTTTTCAAAAAGGTACTAGAAAAACCATTTCGTAACTTTGTCAAAGTTAAATTACAGGTCAGAC
CCTGTGTATCTTAATGGCGCACGCAGCACAGGTAGGTCTACAAGACGCTACCTCTCCTATCATAGAAGAA
TTGGTCATCTTTCACGACCACGCCCTCATAATCATCTTCCTAATCTGCTTCCTAGTCCTGTACGCCCTTT
TCCTAACACTCACAACGAAACTCACCAACACTAACATCTCAGATGCCCAAGAGATAGAAACTATTTGAAC
TATCCTACCAGCCATCATCCTAATTCTAATCGCCCTCCCATCTCTACGCATCCTCTACTTAACAGACGAA
ATCAACGACCCTTCCTTCACCATTAAATCAATCGGCCATCAATGGTACTGAACCTACGAGTATACTGACT
ATGGCGGATTGATCTTCAACTCTTACATGCTCCCACCACTATTCCTAGAACCAGGCGACCTTCGACTCCT
AGACGTCGACAATCGAGTAGTCCTCCCAGTCGAAGCCCCCGTTCGCATAATAATCACATCCCAAGACGTC
TTGCACTCATGAACCGTCCCCTCACTAGGCCTGAAAACAGACGCAATCCCCGGACGCCTAAACCAAACCA
CATTCACTGCCACACGACCAGGAGTATATTATGGCCAATGCTCAGAAATCTGTGGAGCTAACCACAGCTT
TATGCCTATCGTCCTAGAACTAATCCCCCTAAAAATCTTCGAAATAGGACCCGTATTCGCTTTATAACTC
TTCCACCCCCCCCCCCCATCCTACCTCCTTTCCTGAGGCCATTGCAAAGCTAACCTAGCATTAACCTTTT
AAGTTAAAGACTAAGAGAACCAGCCTCTCTTTGCAATGAAATGCCCCAACTAAATACCACCACATGGCTC
ACCGTCATCACTCCAACACTTCTTGCACTATTCCTCATCACCCAGTTAAAACTATTAAACTCACACCTCC
ACCCACCCACCCCACCAAAATTTACCAAAACAAAACCCCACGCCAAACCCTGAGAACTAAAATGAACGAA
GATCTATTCACCCCATTCACTACCCCCACAGTCCTAGGCCTCCCCGCTGCAATTCTAGTCATCTTATTTC
CCCCCTTACTAGTCCCTACCTCCAAACATTTCATCAACAACCGTCTAATTACCACCCAGCAATGACTAAT
CCGACTCACCCTAAAACAAATAATAATCACCCATAACACTAAAGGACGAACTTGATCCCTAATACTAACA
TCCCTAATCATTTTTATCGCCTCAACCAACCTCCTCGGACTCTTCCCCTACTCATTTACACCAACTACCC
AGCTATCCATAAACTTAGCTATAGCAATCCCCCTATGAGCAAGCACGGTAGCCATGGGCCTACGCTTCAA
GGCCAAAATTAGCCTAGCTCACCTCTTGCCACAAGGTACCCCCACACCCCTCATCCCCATACTAATTATT
ATTGAAACCATTAGTCTTTTTATTCAACCGCTAGCCTTAGCCGTACGCCTAACCGCCAACATCACTGCAG
GCCACCTGCTCATGCACCTAATTGGAAGCGCCACACTAACAATACTAACCATTAATCTCCCCCTGACCCT
CATTACCCTTACAATCCTAACCCTGTTAACGATCCTAGAAATTGCCGTTGCCCTAATTCAAGCCTACGTC
TTCACACTTCTAGTAAGCCTCTACTTACACGACAATTCATAATGGTCCATCAATCACACGCCTACCACAT
ACTAAAACCTAGCCCATGGCCCCTGACAGGAGCCCTCTCAGCCCTCCTAATAACATCCGGCCTGGCCATA
TGATTCCACTTCCACTCCACAACCCTACTATTAACAGGCATACTAACCAACGCACTAACCATATACCAAT
GGTGACGAGATGTAGTGCGAGAGAGCACATATCAAGGCCACCACACACTGCCTGTCCAAAAAGGTCTCCG
ATACGGGATAATCCTATTCATCACCTCAGAAGTCTTTTTCTTCGCCGGATTTTTCTGAGCATTCTACCAC
TCTAGCCTAGCCCCCACCCCCCAACTCGGAGGACACTGACCCCCAACAGGCATTACTCCCCTTAACCCCT
TAGAAGTCCCACTCCTAAACACAGCCGTACTACTTGCATCAGGAGTCTCAATTACTTGAGCCCATCACAG
CCTAATAGAAAACAATCGTACCCAAATAATTCAAGCACTACTCATCACGATCTTACTAGGCATCTACTTC
ACACTCCTCCAAGCTTCAGAGTACATTGAAGCTCCCTTCACCATCTCTGACGGCATCTACGGCTCAACAT
TCTTCATGACCACAGGATTCCACGGCCTCCACGTCATTATTGGATCAACATTCCTCACTGTGTGCCTGAG
CTGCCAACTATTATTCCACTTCACATCCAAACACCACTTTGGCTTTGAAGCCGCTGCCTGATATTGACAC
TTTGTAGATGTAGTCTGACTATTTCTGTACGTCTCCATCTACTGATGAGGGTCTTACTCTTTTAGTATAA
GCAGTACCGTTAACTTCCAATTAACCAGTTTTGACAACACTCAAAAAAGAGTAATTAACTTCGTCCTAGC
TCTGACAATTAACACCCTCCTTGCCCTACTACTAATAATCCTCACATTCTGACTACCCCAACTTAACCCC
TACATAGAAAAATCCGACCCATACGAATGTGGATTTGACCCCGCATACCCTGCCCGCATTCCTTTCTCCA
TAAAATTCTTCCTAGTAGCCATCACCTTCCTACTATTCGATCTAGAAATTGCCCTACTACTACCCCTACC
ATGAGCCCTACAAACAACCAACTTACCACTAATAACCACATCATCGCTTATATTAATTATTATCCTGGCC
CTGGGCCTAACTTACGAATGATCCCAAAAAGGATTAGACTGAACCGAATTGGTAAATAGTTTAAACAAAA
CAAATGATTTCGACTCATTAAATTATGACAGCCATATTTACCAAATGCCCCTTATCTATATAAATATCAC
ACTAGCATTCACCATATCACTCCTAGGCATGCTAGTCTACCGCTCACACCTAATATCCTCCCTACTATGC
CTAGAGGGAATAATGTTATCATTATTCATTATAATCACCCTCATAACCCTCAACACCCACTCTCTCCTAG
CCAACATCATACCCATCACCATATTAGTCTTCGCTGCCTGCGAAGCAGCAGTAGGCCTCGCCTTGCTAGC
CTCAATCTCCAACACATACGGCCTAGACTACGTCAACAACCTAAACCTGCTTCAATGCTAAAACTAATTA
TCCCAACAGTCATACTACTACCCCTAACATGACTCTCCAAAACACACATAATCTGAATCAACACCACCAC
CCACAGTCTTATCATCAGCTTCATCCCCCTACTATTCCTCAACCAAACCAACAGCAACCTGTCCAGCTAC
TCCCTCCTTTTCTCCTCCGACCCCTTATCAACCCCCCTTCTAATATTAACAACCTGACTCCTGCCCCTCA
TAATTATAGCAAGTCAACATCACCTATCCAACGAACCTCCCTCACGAAAAAAACTATACCTCTCCATACT
AATCTCTCTTCAAATCTCCCTAATCATAACATTTACAGCCACAGAATTAATTATATTTTACATCCTCTTC
GAAACCACTCTCATCCCCACCCTAATCATTATCACCCGCTGAGGCAACCAACCAGAACGCTTAAACGCAG
GCACATATTTTCTATTCTACACACTAGTGGGCTCCCTCCCCCTACTTATTGCCCTAACCCACACCCACAA
CACCCTAGGCTCACTCAATATTATACTACTAACTCTTACCGCCCGAGAACTGACAGACTCATGATCTAAC
AGCCTAATATGACTAGCATACACAATGGCTTTCATGATAAAAATACCCCTTTATGGAGTACACCTATGAC
TCCCCAAAGCCCATGTCGAAGCCCCCATTGCCGGCTCAATAGTACTCGCCGCAGTACTCTTAAAGCTAGG
TGGTTACGGCATAATACGCCTTACCATCATCCTCGACCCCCTAACTAAACACATAGCCTACCCCTTTCTC
GTACTATCCCTGTGAGGTATAATCATAACAAGCTCCATCTGCTTACGACAAACTGACCTAAAATCACTCA
TCGCATACTCCTCAGTTAGCCACATAGCACTTGTTGTAGCAGCTATCCTCATCCAAACCCCCTGAAGCTT
CACCGGCGCAACCACCCTCATGATTGCCCACGGACTCACATCCTCCCTACTATTCTGCCTAGCAAACTCA
AACTACGAACGAACCCACAGCCGCATCATAATCCTCTCTCAAGGCCTTCAAACTCTACTCCCCCTGATAG
CCCTCTGATGACTTCTAGCAAGCCTCACTAACCTTGCCCTACCACCCACCATCAACCTACTAGGAGAGCT
CTCCGTACTAATAGCCATATTCTCTTGATCTAACATCACCATCCTACTAACAGGACTCAACATATTAATC
ACAGCCCTATACTCCCTCTACATATTCATCACAACACAACGAGGCACACCCTCACACCACATCAACAACA
TAAAACCCTCTTCCACACGTGAAAACACCCTCATGCTCATACACCTATTCCCTATCCTCCTCCTATCCCT
CAACCCCAGCATCATTGCTGGGCTCACCTACTGTAAATATAGTTTAACCAAAACATTAGATTGTGAATCT
AATAATAGGGCCCCACAACCCCTTATTTACCGAGAAAGCTCACAAGAACTGCTAACTCCCACCCCATGTA
TAACAACATGGCTTTCTCGACTTTTAAAGGATAACAGCTATCCCTTGGTCTTAGGACCCAAAAATTTTGG
TGCAACTCCAAATAAAAGTAACAGCCATGTTCACCACCATAACCGCCCTCACCTTAACTTCCCTAATCCC
CCCCATTACCGCTACCCTCATCAACCCCAACAAAAAGAACTCATACCCCCACTATGTAAAAACGGCTATC
GCATCCGCCTTTACTATCAGCCTTATCCCAACAACAATATTTATCTGCCTAGGGCAAGAAACCATCATCA
CAAACTGATGTTGAACAACCACCCAAACACTGCAACTCTCACTAAGCTTTAAACTTGACTACTTCTCCAT
AACATTCCTCCCCGTAGCACTGTTCGTCACCTGATCTATTATAGAGTTTTCACTATGGTATATAGCCTCA
GACCCAAACATCAACCAATTCTTCAAATACCTCCTCATCTTCCTAATTACCATAATTATCCTAATCACTG
CCAACAACCTACTCCAACTCTTCATCGGCTGAGAGGGCGTAGGAATCATATCCTTCCTACTCATTAGTTG
ATGATATGCCCGAACAGACGCCAACACAGCAGCCATTCAAGCAATCCTATACAACCGTATCGGCGACATT
GGCTTCATCCTGACCCTAGCATGATTCCTCCTACACTCCAACTCATGAGAACTACAACAAGTATTCCTCC
TGAACAATAACCCCAACCTCCTTCCACTACTAGGACTCCTCCTAGCCGCAGCTGGCAAATCAGCCCAACT
AGGCCTTCATCCCTGACTACCCTCAGCCATAGAGGGCCCAACCCCAGTCTCCGCTTTACTTCATTCAAGC
ACCATGGTCGTAGCCGGAATCTTCCTACTCATCCGCTTCCACCCCCTAATGGAAAACAACCCACCAATTC
AAACCCTTGCACTATGCTTAGGAGCTATTACCACTCTATTCGCAGCAATCTGCGCCCTTACACAAAACGA
CATTAAGAAAATCGTAGCCTTCTCCACCTCAAGTCAACTAGGGCTTATAATAGTCACAATTGGCATTAAC
CAACCACATCTGGCATTCCTCCACATCTGCACCCATGCCTTCTTTAAAGCCCTCTTATTCATGTGTTCTG
GATCCATCATCCACAACCTCAACAACGAACAAGACATCCGAAAAATAGGAGGACTACTCAAAACCATACC
CCTAACCTCAACCTCCCTCACTATTAGCAGCCTAGCCCTCGCAGGAATACCCTTCCTTTCAGGCTTCTAC
TCCAAAGACCTTATCATCGAAACCGCAAGCATATCATACACCAACGCCTGAGCCCTATCTATCACTCTCA
TCGCCACCTCCCTAACAAGCGCCTACAGCACCCGAATAATCCTCCACACCCTTACAGGCAAACCCCTCCT
CCCAACCCCGATCTCTATCAACGAAAACAACCCCACTCTGCTTAACCCCATTAAACGCCTCATGACGGGA
AGCCTATTCACAGGATTTCTTATCACCAGCAACATCCCCCCTACCTCCCTACCCCAAACAACAACCCCCC
TTTACCTTAAACTCGCAGCCCTAACTGCCACCCTCCTAGGTCTCCTAGTAGCCCTAGACTTAAACTACCT
AGCCAACAAACTCAAAGTAAAAACCCCTCCACCCGCATTCTACTTCTCCACCATACTCGGATTCTACCCC
AACATCATCCACCGTATAATCCCTCACCTAAGCCTTCTCATAAGCCAAAACCTATCCCTACTCCTACTAG
ACCTGACTTGACTAGAAAAACTAATACCCAAAGCAATCTCACAGCACCAAACCTCAGCCTCCACCACCAT
TTCAACCCAAAAAGGTATAATCAAACTCTACTTCCTCTCTTTCCTCATCCCACTCCTCCTAACCCTCCTT
ATAATCTCATAACCTATTACCCCGAGCAATCTCAATTACAACATAAACACCAACAAATAATGTTCAACCA
GTAACCACCACCAACCAACGCCCATAGTCATATAAAGCCCCCGCACCAATAGGATCTTCCCGAATCAACC
CTGACCCTTCCCCCTCATAAATTATCCAGCTCCCTACGCTATTAAAATTCACCGCCACTACTACCCCATC
ACACTCCTTCACCCACAACACCAACCCCACTTCCATCACTAACCCCACCAGAACACTCACCAACACCTCA
GCCCCCGACCCTCACGCCTCAGGATACTCCTCAATAGCCATTGCCGTAGTATACCCAAAAACAACCATCA
TACCCCCTAAATAAACTAAAAAAACCACCAGACCCATATAACCTCCCCCACAATTTAAAATAACTGCACA
CCCAACCGCACCACTAATAATCAACACTAAACCCCCATAAATAGGGGAGGGCTTAGAAGAAAACCCCACA
AACCCCATCACTAAAATCACACTCAACAGAAACAAAGCATATGTCATTGTTCTCGCATAGACTGTAACTG
TGACTAATGATATGAAAAAACATCGTTGTATCTCAACTACAAGAACACTAATGACCCCAATACGCAAAAC
CAACCCACTAATAAAATTAATTAACCACTCACTCATCGACCTCCCCACCCCATCAAACATCTCTGCATGA
TGGAACTTCGGCTCACTTCTAGGCGCCTGCTTAATCATCCAAACCATCACTGGACTATTCCTAGCCATAC
ATTACTCACCAGACGCCACTACCGCCTTTTCATCAATCGCCCATATTACTCGAGATGTAAACTACGGCTG
AATAATCCGCCACCTTCACGCTAACGGCGCCTCAATGCTCTTTATCTGCCTCTTCCTACACATTGGCCGA
GGCTTATACTATGGCTCATTCACCCACTTAGAAACCTGAAACATTGGTATTATCCTACTGTTTATAACCA
TAATAACAGCCTTCATAGGCTACGTCCTCCCATGAGGCCAAATATCCTTCTGAGGAGCCACAGTAATTAC
AAACCTATTATCCGCCGTCCCATACATTGGAACAGACCTAGTCCAATGGGTCTGAGGGGGCTACTCAGTA
AATAGCCCCACTCTAACACGATTCTTTACCCTTCACTTCATACTACCTTTCATCATTACAGCTCTAACAA
CCCTTCACCTCCTATTCCTTCACGAAACAGGATCAAATAACCCCCTGGGAATCCCCTCCCACTCCGATAA
AATCACTTTCCACCCCTACTATACAATTAAAGACATCCTAGGCCTACTCCTTTTTCTCCTCGCCCTAATA
ACATTAACACTACTCTCACCAGACCTCCTAAGCGACCCAGACAACTACACCTTAGCTAACCCCCTAAGCA
CCCCACCCCACATTAAGCCCGAATGATACTTCCTATTCGCCTACGCAATCCTACGATCCGTCCCCAACAA
ACTAGGAGGTGTAATAGCCCTCATGCTATCTATCCTAATCCTAACAACAATCCCCGCTCTCCACACATCC
AAGCAACAGAGCATAACATTCCGCCCATTAAGCCAATTCCTATACTGACTCTTAATCACCGACCTCCTAG
TTCTCACCTGAATTGGAGGACAACCAGTAAGCTACCCCTTTATTACTATTGGCCAAGTAGCATCCGTACT
ATACTTTACCACTATCCTACTCCTTATACCAACCTCTTCCCTGATCGAAAACTACATACTCAAATGAACC
TGCCCCTGTAGTACAAATAAGTACGCCAGCCTTGTAACCTGAAAATGAAGCCCCCCTTCCACGGGCAAAA
AAATCAGAGAAAAAGCACTTAACTTCACCATCAGCCCCCAAAGCCAACATTCTAATTTTAAACTACTCTC
TGTTCTTTCATGGGGGATCAGATTTGGGTACCACCCCAGTACCGACCCATTTCCAGCGGCCTATGTATTT
CGTACATTCCTGCCAGCCAACATGAATATCACCCAACACAACAATCACTTAACCACCTATAACACATACA
AAGCCCAATCCACACCCAACCTCCAAACCCCGCTTACAAGCAAGTGGGAAGCTTTAAAGTACATAGCACA
TAACACCCCTACCGTACATAGCACATTTCTACTAACTCCCTACTTAACCCTACGGATGCCCCCCCTCAGT
TAGTGGTCCCTTGCTCACCATCCTCCGTGAAATCAATATCCCGCACAAGAGTGCTACTCTCCTCGCTCCG
GGCCCATAACACCTGGGGGTAGCTAAAGTGAGCTGTATCCGGCATCTGGTTCCTACTTCAGGGCCATAGA
GTCCAAAATCGCCCACACGTTCCCCTTAAATAAGACATCACGATGGATCACAGGCCTATCACCCTATTAA
TCACTCACGGGAGCTCTCCATGCATTTGGTTTTTTTCGGTGGGGGGATGCACGCGATAGCATCGCGGGCC
GCTGGAACCGGAGCACCCTATGTCGCAGGATCTGTCTTTGATTCCTGCCCCATGGCGTTATTGATCGCGC
CTAACGTCCAATGTTCTAGCGCCCCCTCCCTATTGAAAGTTGTTATTTAATTTATGCTAGAGGACATGAA
AATAACCAAAAGACGAGCAAACCCTCGACAGCTCTATTATATCAACCCAACAGAACCCAATTTTTATCTT
TTAGCTATGTGCACTTTCAACAGGCACCCCTCAACTAACACAACCCACTTTTAATTTCCACCTACCAACC
CATCCTGCCCTGCCTTCCCACAAACACCACTACTACCCCCACACCTCAAATTAACCCAACCCAAAAGACA
CCCCGCACA
