# Supplementary material for: Comparison of next-generation sequencing samples using compression-based distances and its application to phylogenetic reconstruction
Source: BMC Res Notes. 2014 May 29;7:320. doi: 10.1186/1756-0500-7-320 (PMC4057587; doi:10.1186/1756-0500-7-320)
Supplement: Additional file 3 — Perl scripts and the example data set of 29 mtDNA sequences. [file 1756-0500-7-320-S3.zip › compression_phylo/FASTA/18.fasta]

>gi|4220565|emb|AJ002189.1| Sus scrofa complete mitochondrial DNA
GTTAATGTAGCTTAAATTATCAAAGCAAGGCACTGAAAATGCCTAGATGAGCCTCACAGCTCCATAAACA
CACAGGTTTGGTCCTGGCCTTTCTATTAATTCTTAATAAAATTACACATGCAAGTATCCGCGCCCCGGTG
AGAATGCCCTCCAGATCTTAAAGATCAAAAGGAGCAGGTATCAAGCACACCTATAACGGTAGCTCATAAC
GCCTTGCTCAACCACACCCCCACGGGAAACAGCAGTGATAAAAATTAAGCCATGAACGAAAGTTTGACTA
AGTTATATTAATTAGAGTTGGTAAATCTCGTGCCAGCCACCGCGGTCATACGATTAACCCAAATTAATAG
ATCCACGGCGTAAAGAGTGTTTAAGAAAAAAAAATCACAATAGAGTTAAATTATAACTAAGCTGTAAAAA
GCCCTAGTTAAAATAAAATAACCCACGAAAGTGACTCTAATAATCCTGACACACGATAGCTAGGACCCAA
ACTGGGATTAGATACCCCACTATGCCTAGCCCTAAACCCAAATAGTTACATAACAAAACTATTCGCCAGA
GTACTACTCGCAACTGCCTAAAACTCAAAGGACTTGGCGGTGCTTCACATCCACCTAGAGGAGCCTGTTC
TATAATCGATAAACCCCGATAGACCTTACCAACCCTTGCCAATTCAGCCTATATACCGCCATCTTCAGCA
AACCCTAAAAAGGAACAATAGTAAGCACAATCATAGCACATAAAAACGTTAGGTCAAGGTGTAGCTTATG
GGTTGGAAAGAAATGGGCTACATTTTCTACATAAGAATATCCACCACACGAAAGTTTTTATGAAACTAAA
AACCAAAGGAGGATTTAGCAGTAAATCAAGAATAGAGTGCTTGATTGAATAAGGCCATGAAGCACGCACA
CACCGCCCGTCACCCTCCTCAAGCATGTAGTAATAAAAATAACCTATATTCAATTACACAACCATGCAAG
AAGAGACAAGTCGTAACAAGGTAAGCATACTGGAAAGTGTGCTTGGATTACCAAAGCATAGCTTAAACTA
AAGCACCTAGTTTACACCTAGAAGATCCCACAATGTATGGGTACTTTGAACCAAAGCTAGCTCAACATAC
TAAACAAATACAAAAATACACCAAAATAAAATAAAACATTCACCTAACATTAAAGTATAGGAGATAGAAA
TTTTTATCCTGACGCTATAGAGATAGTACCGTAAGGAAAGATGAAAGAATAAAATAAAAGTAAAAAAAAG
CAAAGATTACCCCTTCTACCTTTTGCATAATGGTTTAACCAGAAAAAATCTAACAAAGAGAACTTTAGCT
AGATACCCCGAAACCAGACGAGCTACCCATGAGCAGTTTAAAAGAACCAACTCATCTATGTGGCAAAATA
GTGAGAAGACTTGTAGGTAGAGGTGAAAAGCCTAACGAGCCTGGTGATAGCTGGTTGTCCGAGAAAGAAT
TTTAGTTCAACCTTAAAAATACCCCAAAAACCCTAAATTCCAATGTATTTTTAAGAGATAGTCTAAAAAG
GTACAGCTTTTTAGAAACGGATACAACCTTGACTAGAGAGTAAATCTTAATACTACCATAGTAGGCCTAA
AAGCAGCCATCAATTGAGAAAGCGTTAAAGCTCAACAAATTCACCAACATAATCCCAAAAACTAATAACA
AACTCCTAGCCCAATACCGGACTAATCTATTGAAACATAGAAGCAATAATGTTAATATGAGTAACAAGAA
GCCTTTCTCCTCGCACACGCTTACATCAGTAACTAATAATATACTGATAATTAACAACCAATAAACCAAA
ACAACACTAAAACGTTTATTAATTACATTGTTAACCCAACACAGGAGTGCACCAAGGAAAGATTAAAAGA
AGTAAAAGGAACTCGGCAAACACAAACCCCGCCTGTTTACCAAAAACATCACCTCTAGCATTACTAGTAT
TAGAGGCAATGCCTGCCCAGTGACACCAGTTTAACGGCCGCGGTATTCTGACCGTGCAAAGGTAGCATAA
TCACTTGTTCTCCAAATAAGGACTTGTATGAATGGCCACACGAGGGTTTTACTGTCTCTTACTTCCAATC
AGTGAAATTAACCTTCCCGTGAAGAGGCGGGAATAAAAAAATAAGACGAGAAGACCCTATGGAGCTTTAA
TTAACTATTCCAAAAGTTAAACAACTCAACCACAAAGGGATAAAACATAACTTAACATGGACTAGCAATT
TCGGTTGGGGTGACCTCGGAGTACAAAAAACCCTCCGAGTGATTTTAATCTAGACAAACCAGTCAAAATA
ACCATAACATCACTTATTGATCCAAAATTTTGATCAACGGAACAAGTTACCCTAGGGATAACAGCGCAAT
CCTGTTCTAGAGTTCCTATCGACAATAGGGTTTACGACCTCGATGTTGGATCAGGACACCCAAATGGTGC
AGCCGCTATTAAAGGTTCGTTTGTTCAACGATTAAAGTCCTACGTGATCTGAGTTCAGACCGGAGCAATC
CAGGTCGGTTTCTATCTATTATAAATTTCTCCCAGTACGAAAGGACAAGAGAAATGGGACCAACCTCACA
AACGCGTCTCAGAGATAATTAATGATTTAATCTTAACCTAATTAACTCATAATAAATCCAGCCCTAGAAC
AGGGCACATTAGGGTGGCAGAGACCGGTAATTGCGTAAAACTTAAACCTTTATTACCAGAGGTTCAACTC
CTCTCCCTAATAACATGTTCATAATTAATATTCTAAGCCTAATTATTCCTATCCTACTGGCCGTAGCATT
CCTCACCCTAGTAGAACGAAAAGTGCTAGGTTATATGCAACTACGAAAAGGACCCAACGTTGTAGGCCCC
TACGGCCTACTCCAACCCATCGCCGATGCCCTAAAACTATTCACCAAAGAACCCCTACGACCAGCCACAT
CCTCAATCTCCATGTTCATTATTGCACCAATCCTAGCCTTATCCCTAGCACTAACAATATGAGTTCCACT
ACCAATACCCTACCCTCTAATCAACATAAATCTAGGAGTACTATTCATGCTAGCCATGTCAAGCCTAGCA
GTCTACTCTATCCTATGATCAGGATGAGCATCCAACTCAAAATACGCACTCATCGGGGCCCTACGAGCAG
TAGCCCAAACAATCTCATATGAAGTAACACTAGCAATCATCCTACTATCAGTACTCCTAATAAATGGATC
ATATACTCTATCAACCCTAATCACAACACAAGAGCACATTTGAATAATCTTTACATCCTGACCCCTAGCC
ATAATATGATTTATCTCAACCCTAGCAGAAACCAACCGAGCCCCGTTCGACCTTACAGAAGGAGAGTCAG
AACTTGTATCAGGCTTTAACGTAGAATATGCAGCCGGACCTTTCGCCATATTCTTCATAGCAGAATATGC
CAACATCATCATAATAAATGCATTTACAGCAATTCTCTTCCTAGGAGCATCCCACGACCCACACACACCA
GAACTATATACAATCAACTTCGTACTAAAAACACTCGCATTAACAATCACCTTCCTATGAATCCGAGCAT
CATACCCACGATTCCGATACGACCAACTAATACATTTACTATGAAAAAGCTTCCTGCCCCTAACACTAGC
TCTATGTATATGACACATCTCACTCCCTATTATAACAGCAAGCATTCCCCCACAATCATAGAAATATGTC
TGATAAAAGAGTTACTTTGATAGAGTAAAAAATAGAGGTTCAAACCCTCTTATTTCTAGAACAATAGGAC
TCGAACCTAAACCTGAGAATTCAAAATTCTCCGTGCTACCAAAATACACCACATTCTACAGTAAGGTCAG
CTAAGCTAAGCTATCGGGCCCATACCCCGAAAATGTTGGTTCATACCCTTCCCATACTAATTAATCCCAT
TATCTACACTACCCTTATCATAACAGTAATGTCCGGAACCATACTAGTAATAATCAGCTCACACTGACTA
CTCATCTGAATCGGATTCGAAATAAACCTATTAGCAATAATCCCAGTATTAATAAAAAATTTTAACCCAC
GAGCCACAGAAGCAGCCACAAAATATTTCCTAACACAAGCCACAGCCTCCATAATACTAATAATAGCCAT
CATCATCAACCTCCTATATTCTGGCCAATGGACCATTACAAAAATATTTAACCCAGTAGCAATAACAATA
ATAACCATGGCCCTAGCCATAAAACTAGGACTCTCACCTTTCCACTTCTGAGTCCCAGAAGTAACCCAAG
GCATTTCACTACAAGCAGGCCTACTGTTACTAACATGACAAAAACTAGCCCCATTATCAGTACTATGCCA
AATCTCACAATCAATCAACCCAAACCTAATACTAACTATAGCCATATTATCAATTTTAATCGGAGGGTGA
GGAGGGCTAAATCAAACCCAACTTCGAAAAATCATAGCATACTCATCAATCGCACACATAGGATGAATGA
CAGCAGTATTACCATACAACACAACCATAACAATCTTAAACCTACTAATTTACATCACAATAACACTAGC
AATATTCATACTATTAATCCACAGCTCAGCAACCACAACTTTATCCCTATCCCATACATGAAACAAAATA
CCCGTCATCACAAGCCTAATAATAGTAACCCTACTCTCAATAGGAGGCCTGCCTCCACTATCAGGATTTA
TGCCAAAATGAATAATTATTCAAGAAATAACAAAAAATGAAAGCATCATCATGCCAACACTCATAGCAAT
AACAGCACTGCTAAACCTCTATTTCTACATACGACTAGCCTACTCCTCCTCACTGACTATGTTCCCATCC
ACCAACAACATAAAAATAAAATGACAATTCGAACACACAAAACAAATAAAATTACTTCCCACAATAATTG
TATTATCAACACTAGTCCTACCTATAACACCAGCCCTCTCGTCCCTAAACTAGGAATTTAGGTTAACACA
GACCAAGAGCCTTCAAAGCTCTAAGTAAGTACAAAGTACTTAACTCCTGAAAACCTAAGGACTGCAGGAC
TTATCCTACATCAATTGAATGCAAATCAAACACTTTAATTAAGCTAAATCCTCACTAGATTGGTGGGATT
ACATACCCACGAAACTTTTAGTTAACAGCTAAACACCCTAATCAACTGGCTTCAATCTACTTCTCCCGCC
GCAGGAAAAAAAAGGCGGGAGAAGTCCCGGCAGAATTGAAGCTGCTTCTTTGAATTTGCAATTCAACATG
ATATTCACCACGGAACTGGCAAAAAGAGGGCTTAACCTCTGTCTTTAGATTTACAGTCTAATGCTTACTC
AGCCATTTTACCTATGTTCGTAAATCGTTGACTATACTCAACAAACCACAAAGACATCGGCACCCTGTAC
CTACTATTTGGTGCCTGAGCAGGAATAGTGGGCACTGCCTTGAGCCTACTAATTCGCGCTGAACTAGGTC
AGCCCGGAACCCTACTTCCCCATGATCAAATCTATAATGTAATTGTTACAGCTCATGCCTTTGTAATAAT
CTTCTTTATAGTAATACCCATTATGATTGGGGGTTTTGGTAACTGACTCGTACCGCTAATAATCGGAGCT
CCCGATATGGCCTTTCCACGTATAAACAACATAAGTTTCTGACTACTTCCACCATCCTTCCTATTACTTC
TGGCATCCTCAATAGTAGAAGCCGGAGCGGGTACTGGATGAACTGTATACCCACCTTTAGCTGGAAACTT
AGCCCATGCAGGGGCTTCAGTTGATTTAACAATTTTCTCCCTACACCTTGCAGGTGTATCATCAATCCTA
GGGGCTATTAATTTCATTACCACAATTATTAACATAAAACCCCCCGCAATGTCTCAATACCAAACACCCC
TGTTTGTCTGATCAGTACTAATCACAGCCGTACTACTTCTACTATCCCTGCCAGTTCTAGCAGCTGGCAT
TACTATACTACTGACAGACCGCAACCTGAACACAACCTTTTTTGATCCAGCAGGTGGTGGAGACCCTATC
CTTTATCAACACTTGTTCTGATTTTTCGGACACCCAGAAGTATACATTCTCATCTTACCAGGATTCGGAA
TAATCTCCCACATTGTAACCTACTATTCAGGTAAAAAAGAACCATTTGGATATATAGGCATAGTATGAGC
CATAATGTCCATTGGATTCTTAGGTTTTATTGTATGGGCTCACCACATATTCACCGTAGGAATAGACGTA
GATACCCGAGCATACTTTACATCTGCTACAATAATCATTGCTATTCCCACTGGAGTAAAAGTATTTAGTT
GATTAGCTACCCTGCACGGCGGCAATATTAAATGATCACCCGCAATACTATGAGCTCTGGGCTTCATCTT
CCTATTCACCGTAGGAGGTCTAACGGGCATTGTACTAGCTAATTCCTCCCTAGACATTGTATTACATGAT
ACATATTATGTAGTCGCACACTTCCACTATGTCTTATCTATAGGAGCAGTGTTCGCCATTATAGGGGGCT
TTGTTCACTGATTCCCCCTATTCTCCGGGTACACACTCAACCAAGCATGAGCAAAAATTCACTTTGTAAT
CATATTCGTAGGAGTAAATATAACATTCTTTCCACAACACTTTCTAGGACTATCCGGAATACCTCGACGA
TACTCCGATTATCCTGACGCATACACAGCATGAAATACTATTTCCTCAATAGGCTCATTCATCTCACTAA
CAGCAGTGATATTAATAATCTTCATTATCTGAGAAGCATTCGCATCAAAACGAGAAGTATCTGCAGTAGA
ACTGACAAGCACAAACCTAGAATGACTACACGGATGTCCTCCTCCCTATCACACATTTGAAGAACCAACA
TATATCAACCTAAAATAAGCATAAGAAAGGAAGGAATCGAACCCTCTCCCACTGGTTTCAAGCCAACGTC
ATAACCACTATGTCTTTCTCGATAATCGAGGTATTAGTAAAATATTACATAACTTTGTCGAAGTTATATT
ATAGGTGAAAGCCCTATATGCCTCTATGGCTTACCCTTTCCAACTAGGCTTCCAAGACGCCACTTCACCC
ATCATAGAAGAACTCCTACACTTTCACGATCACACCTTAATAATCGTATTCTTAATCAGCTCTTTAGTGT
TATATATCATTTCACTCATACTAACAACAAAACTGACACACACTAGCACAATGGATGCCCAAGAAGTAGA
AACAATTTGAACAATCCTACCCGCTATTATTCTAATTCTTATTGCCCTTCCATCATTACGAATCCTTTAT
ATAATAGACGAAATTAATAACCCAGCCTTAACCGTAAAAACCATAGGACATCAATGATACTGAAGCTACG
AGTATACAGACTATGAAGACCTCACCTTTGACTCATATATAATCCCCACATCAGATCTTAAACCTGGAGA
AATACGACTACTAGAAGTAGACAATCGAGTTGTTCTACCAATAGAAATAACAATCCGAATATTAGTATCC
TCTGAAGACGTACTGCACTCATGAGCCGTCCCATCCCTCGGTTTAAAAACAGATGCTATCCCAGGACGAC
TAAACCAAACAACTCTAATATCCACACGACCTGGCCTTTATTACGGACAGTGCTCAGAAATCTGTGGATC
AAACCACAGCTTCATGCCCATTGTACTTGAACTTGTCCCATTAAAGTACTTCGAAAAATGGTCAACATCA
ATATTAACAGGTTCATTGAGAAGCTAGTCAGCACTAACCTTTTAAGTTAGAGATCGGGAGCCTAAATCTC
CCCTCAATGGTATGCCACAACTAGATACATCCACATGATTCATTACAATTACATCAATAATTATAACATT
ATTTATTTTATTCCAACTAAAAATCTCAAACTACTCATACCCAGCAAGCCCAGAATCAATTGAACTCAAA
ACTCAAAAACATAGCACCCCTTGAGAAATAAAATGAACGAAAATCTATTTGCCTCTTTTATTGCCCCCAC
GATAATAGGACTACCTATTGTCACCTTAATTATTATATTCCCAAGCTTACTATTCCCAACACCCAAACGA
CTCATTAATAACCGCACAATCTCGATCCAACAATGATTAATCCAACTAACATCCAAACAAATAATAGCTA
TTCACAACCAAAAAGGCCAAACCTGATCACTAATACTTATATCTCTAATTATATTCATCGGCTCAACAAA
CATCCTAGGCCTACTACCACACTCATTCACACCCACCACACAACTATCAATAAACCTGGGTATAGCAATC
CCCCTATGATCAGCAACCGTATTCACAGGATTCCGCTATAAAACCAAAACATCACTAGCCCACTTTCTAC
CACAAGGAACACCCGCCCTATTAATTCCTATGCTCGTAATTATTGAAACTATTAGCCTATTTATTCAACC
AGTAGCCCTAGCCGTACGACTGACAGCCAACATTACAGCAGGGCACCTATTAATTCATCTAATTGGAGGG
GCCACATTAGCACTACTCAACATCAACACTATAACAGCTTTTATCACATTTACTATCCTCATTCTATTAA
CTATTCTTGAATTTGCAGTAGCTCTGATCCAAGCTTATGTGTTTACACTGCTAGTAAGCTTATACCTACA
CGACAATACATAATGACCCACCAAACACATGCATACCACATAGTAAACCCAAGCCCATGACCACTTACCG
GAGCCCTATCAGCCCTTTTAATAACATCAGGCCTAACTATATGATTCCACTTTAACTCTATACTCTTACT
ATCTCTAGGACTATTAACCAATACTTTGACAATATACCAATGGTGACGAGACATTATTCGAGAGAGCACT
TTCCAAGGCCACCACACATCAGTTGTCCAAAAAGGCTTACGATACGGTATAATTTTATTTATTATTTCCG
AGGTTCTGTTCTTCACTGGATTCTTTTGAGCTTTCTACCACTCAAGCCTAGCACCAACACCCGAATTAGG
AGGTTGCTGACCACCAACAGGAATTCACCCACTAAACCCCCTAGAAGTACCCCTACTAAACACCTCAATC
CTCCTCGCCTCAGGAGTATCCATTACCTGAGCCCATCACAGCCTAATAGAAGGGGACCGAAAACACATAA
TCCAAGCACTATCCATCACCATTGCACTAGGCGTATACTTCACCCTCCTCCAAGCCTCAGAATATTACGA
AGCACCATTCACAATCTCCGACGGAGTGTATGGATCCACTTTCTTTGTGGCTACAGGGTTTCACGGGTTG
CACGTAATCATCGGATCTACTTTCCTAGCAGTATGCTTACTACGACAACTAAAATTCCACTTCACATCCA
ACCACCACTTCGGCTTTGAAGCCGCAGCCTGATACTGACACTTCGTAGATGTAGTTTGACTATTCCTTTA
CGTATCAATCTATTGATGAGGATCCTACTCTTTTAGTATTAAGTAGTACAATTGACTTCCAATCAATCAG
TTTCGGTAAACTCCGAAAAAGAGTAATAAATATTATACTAACACTACTCACAAACGTAACCCTAGCCTCC
CTACTCGTACTAATCGCATTCTGACTACCCCAACTAAACGCATATTCAGAAAAAACAAGCCCATATGAAT
GTGGATTTGACCCCATAGGATCAGCACGCCTCCCATTCTCAATAAAATTTTTCCTAGTAGCCATTACATT
TCTCCTTTTTGATCTAGAAATCGCCCTTCTCCTTCCCCTACCATGAGCATCCCAAACAAACAATCTAAAA
ACAATACTTACAATAGCACTATTCCTTCTTATCCTACTAGCAGCAAGCCTAGCATACGAATGAACCCAAA
AAGGCCTAGAATGAGCAGAATATGATAATTAGTTTAAAACAAAACAAATGATTTCGACTCATTAGACTAT
GATTTACTTCATAATTATCAAGTGCCATTAGTATATATAAACATCATTATAGCATTCGCGATCGCCCTTG
CAGGGTTACTTATATATCGATCTCACTTAATATCTTCACTACTATGCCTAGAAGGAATGATACTATCACT
ATTCATCATATCGACTCTAATTATCCTAAACACACACTTCACCCTAGCTAACATAATACCCATTATTTTA
CTAGTGTTTGCAGCCTGCGAAGCTGCACTAGGCCTGTCACTACTAGTAATAGTATCCAACACATACGGTA
CCGATTACGTCCAAAACTTAAACCTTTTACAATGCTAAAAATTATTATCCCAACAACAATACTACTACCC
ATAACATGAATATCTAAACACAACATAATCTGAATCAATGCAACAGTACATAGTCTCCTCATTAGCCTGA
TCAGTCTATCCCTACTAAACCAACTAGGCGAAAACAGCCTTAATTTTTCCTTAACATTCTTCTCCGACTC
ACTATCAGCACCCCTACTAGTTCTAACCACATGACTCCTCCCCCTTATACTAATAGCTAGCCAATCTCAC
CTATCAAAAGAAACCACAACCCGAAAAAAACTATATATTACCATACTAATCCTACTACAACTATTCCTAA
TTATAACCTTCACCGCCACCGAACTAATCCTATTCTATATCCTATTCGAAGCAACACTAGTACCCACACT
AATTATCATCACACGCTGAGGAAACCAAACAGAACGACTCAATGCAGGACTTTATTTCCTATTCTACACC
CTAGCAGGATCCCTACCACTGCTAGTAGCACTAGTTTATATCCAAAATACCACAGGCTCACTAAACTTCT
TAATTATCCATTACTGATCCCACCCATTATCCAACTCTTGATCAAACATTTTTATATGATTAGCATGCAT
CATAGCCTTCATAGTAAAAATACCTCTGTACGGACTCCATCTTTGACTGCCAAAAGCCCATGTAGAAGCC
CCCATTGCAGGTTCAATAGTACTTGCAGCCGTACTGCTAAAACTCGGAGGCTATGGCATAATGCGAATCA
CTACTATTCTAAACCCACTAACAAACTACATAGCCTATCCATTCCTCATGCTTTCCATATGAGGCATAAT
CATAACCAGCTCTATCTGCTTACGTCAAACCGACCTAAAATCCTTAATCGCCTATTCATCAGTAAGTCAT
ATAGCACTTGTAATCGTAGCAATCATAATTCAAACCCCCTGAAGCTTCATAGGGGCCACAGCTCTCATAA
TTGCCCACGGACTAACATCCTCCATACTATTCTGCCTAGCCAACACTAACTATGAACGAGTACACAGCCG
AACCATAATCCTGGCCCGAGGACTGCAAACACTCCTACCACTCATAGCAACATGATGACTAGTAGCAAGC
CTCACAAACCTAGCCCTACCCCCATCCATCAATCTAATCGGAGAATTATTTATCATCACAGCATCATTTT
CATGATCCAACATCACAATTATTCTCATAGGAATAAACATAATAATTACAGCCCTCTACTCTCTCTACAT
ACTAATTACTACACAACGAGGAAAATACACCCACCACATTAACAACATCAAACCCTCATTCACACGAGAA
AACGCCCTCATAGCCCTACATATTCTACCACTACTACTACTGACCTTAAACCCTAAAATAATCCTAGGAC
CCCTTTACTGTAGATATAGTTTAATAAAAACCCTAGATTGTGAATCTAGTAATAGAAAATTAAATATTCT
TATCTACCGAAAAAGTTTGCAAGAACTGCTAACTCATGCTTCCACACTTAAAAATGTGGCTTTTTCAACT
TTTAAAGGATAACAGCTATCCGTTGGTCTTAGGAACCAAAAAATTGGTGCAACTCCAAATAAAAGTAATA
AACCCATTCGCCTCACTCACATTAACCACACTAACTATTCTAACCATCCCAATTATAATATCCAACTCAA
ACATCTACAAAACTAACCTTTACCCTAACTACGTAAAAACCACCGTATCCTACGCCTTCACTCTCAGCCT
AGTCCCCTTACTAATATTTATACACACAGGCCAAGAAATAATCATTTCAAACTGACATTGAATAACCCTA
CAGACCGTAGAACTCTCTCTTAGCTTTAAAATAGACTATTTCTCAGTAATATTCATTCCCGTAGCACTAT
TCGTCACATGATCAATTATAGAATTCTCCATATGATACATACACTCAGACCCCTTCATCAACCGATTCTT
TAAATACCTACTACTATTCTTAATCACTATAATAATCCTCGTAACCGCCAACAACCTCTTCCAACTATTT
ATCGGATGAGAAGGCGTAGGAATCATATCATTCCTGCTAATTGGATGATGACACGGACGAACAGACGCCA
ACACAGCTGCACTACAAGCAATCCTATACAACCGCATCGGAGACATTGGATTTGTCCTATCCATAGCATG
ATTCCTAACCCACTCAAACGCATGAGATCTTCAACAAATCTTTATACTAAACAATGAATGCCCAAACATA
CCATTAATCGGCCTACTCCTAGCTGCAGCAGGAAAATCAGCTCAATTCGGACTACATCCCTGATTGCCCT
CAGCAATAGAAGGCCCAACTCCCGTATCAGCATTACTACACTCCAGTACAATAGTAGTAGCAGGGGTATT
TCTACTCATCCGCTTCTACCCCTTAATAGAAACTAACAAACTAGTTCAAACTATAACACTATGCCTAGGA
GCTATCACCACCTTATTTACAGCACTATGTGCAATCACACAAAATGATATCAAAAAAATCGTAGCCTTCT
CAACTTCAAGCCAACTAGGCTTGATAATAGTGACAATCGGCATCAACCAACCCCACCTAGCATTTCTTCA
CATCTGCATGCACGCTTTCTTCAAAGCAATACTATTCATATGCTCCGGATCCATTATCCACAGCCTCAAT
GACGAACAAGACATCCGAAAAATAGGCGGACTGTATAAAGCAATACCATTCACAACAACAGCACTAATTA
TTGGAAGCCTGGCATTAACAGGAATGCCTTATCTCACAGGATTCTACTCAAAAGACCTTATCATTGAAGC
AGTAAATATATCCTACACAAACGCCTGAGCCCTACTAATAACATTAATTGCCACATCCCTAACCGCTGCC
TACAGCACTCGAATTATCTTCTTTGCATTCCTAGGGAAACCACGTTTCCCACCCCTAGTCCTAATTAATG
AAAATAACCCCCTACTAATTAACTCTATTAAACGCCTTTTAATCGGAAGCATTTTCGCTGGCTTTATCAT
CTCCAACAACATCCCACCAATAACAGTACCAAACACAACAATACCCCTTTACATAAAAATAACAGCCCTA
ATCGTAACCATCATAGGATTCATACTAGCCCTAGAGCTAAACAACACAACCTACTACCTGAAATTTAAAT
ACCCCTCACAAACATACAAATTTTCCAACATACTAGGATATTATCCCTCCATCATACACCGCCTACCAAC
ATACCACAACCTATCTATAAGCCAAAAATCCGCATCATCATTACTAGACTTAATTTGACTAGAAACTATT
CTACCAAAAACAACCTCTTTCATCCAAATAAAAATATCAATCATAGTATCAAATCAAAAAGGCCTAATCA
AACTATACTTTCTCTCCTCCCTAATCACTATTATAATCAGCATAACACTATTTAATTACCACGAGTAATC
TCTATAATAACAACAACTCCAATAAGCAATGATCAACCAGTAACAATAACTAATCAAGTACCATAACTAT
ATAAAGCAGCAATCCCCATAGCTTCCTCACTAAAAAACCCCGAATCACCCGTATCATAAATTACTCAATC
CCCAAGCCCATTAAACTTAAAGATAATTTCTACTTCCTCTTCCTTCAACGCATAATAAACCATACAAAAC
TCCATTATTAAACCAGAAACAAATGCTCCAAAAACAGTCTTATTAGAAACTCAAACCTCAGGATACATCT
CAGTAGCCATAGCAGTAGTATATCCAAAAACCACCAACATACCCCCCAAATAAATCAAAAACACCATTAA
ACCTAAAAAAGACCCACCAAAATTCAATACAATACCACAACCAACTCCACCACTTACAATCAACCCAAGT
CCACCATAAATAGGAGAGGGCTTAGAAGAAAAACCAACAAACCCAATAACAAAAATAGTACTTAAAATAA
ATGCAATATACATTGTCATTATTCTCACATGGAATTTAACCACGACCAATGACATGAAAAATCATCGTTG
TACTTCAACTACAAGAACCTTAATGACCAACATCCGAAAATCACACCCACTAATAAAAATTATCAACAAC
GCATTCATTGACCTCCCAGCCCCCTCAAACATCTCATCATGATGAAACTTCGGTTCCCTCTTAGGCATCT
GCCTAATCTTGCAAATCCTAACAGGCCTGTTCTTAGCAATACATTACACATCAGACACAACAACAGCTTT
CTCATCAGTTACACACATTTGTCGAGACGTAAATTACGGATGAGTTATTCGCTATCTACATGCAAACGGA
GCATCCATATTCTTTATTTGCCTATTCATCCACGTAGGCCGAGGTCTATACTACGGATCCTATATATTCC
TAGAAACATGAAACATTGGAGTAGTCCTACTATTTACCGTTATAGCAACAGCCTTCATAGGCTACGTCCT
GCCCTGAGGACAAATATCATTCTGAGGAGCTACGGTCATCACAAATCTACTATCAGCTATCCCTTATATC
GGAACAGACCTCGTAGAATGAATCTGAGGGGGCTTTTCCGTCGACAAAGCAACCCTCACACGATTCTTCG
CCTTCCACTTTATCCTGCCATTCATCATTACCGCCCTCGCAGCCGTACATCTCCTATTCCTGCACGAAAC
CGGATCCAACAACCCTACCGGAATCTCATCAGACATAGACAAAATTCCATTTCACCCATACTACACTATT
AAAGACATTCTAGGAGCCTTATTTATAATACTAATCCTACTAATCCTTGTACTATTCTCACCAGACCTAC
TAGGAGACCCAGACAACTACACCCCAGCAAACCCACTAAACACCCCACCCCATATTAAACCAGAATGATA
TTTCTTATTCGCCTACGCTATTCTACGTTCAATTCCTAATAAACTAGGTGGAGTGTTGGCCCTAGTAGCC
TCCATCCTAATCCTAATTTTAATGCCCATACTACACACATCCAAACAACGAGGCATAATATTTCGACCAC
TAAGTCAATGCCTATTCTGAATACTAGTAGCAGACCTCATTACACTAACATGAATTGGAGGACAACCCGT
AGAACACCCGTTCATCATCATCGGCCAACTAGCCTCCATCTTATACTTCCTAATCATTCTAGTATTGATA
CCAATCACTAGCATCATCGAAAACAACCTATTAAAATGAAGAGTCTTCGTAGTATATAAAATACCCTGGT
CTTGTAAACCAGAAAAGGAGGGCCACCCCTCCCCAAGACTCAAGGAAGGAGACTAACTCCGCCATCAGCA
CCCAAAGCTGAAATTCTAACTAAACTATTCCCTGCAACCAAAACAAGCATTCCATTCGTATGCAAACCAA
AACGCCAAGTACTTAATTACTATCTTTAAAACAAAAAAACCCATAAAAATTGCGCACAAACATACAAATA
TGTGACCCCAAAAATTTAACCATTGAAAACCAAAAAATCTAATATACTATAACCCTATGTACGTCGTGCA
TTAATTGCTAGTCCCCATGCATATAAGCATGTACATATTATTATTAATATTACATAGTACATATTATTAT
TGATCGTACATAGCACATATCATGTCCAAATAATTCCAGTCAACATGCATATCACCACCACTAGATCACG
AGCTTAATTACCATGCCGCGTGAAACCAGCAACCCGCTTGGCAGGGATCCCTCTTCTCGCTCCGGGCCCA
TAAACCGTGGGGGTTTCTATTGATGAACTTTAACAGGCATCTGGTTCTTACTTCAGGACCATCTCACCTA
AAATCGCCCACTCTTTCCCCTTAAATAAGACATCTCGATGGACTAATGACTAATCAGCCCATGCTCACAC
ATAACTGAGGTTTCATACATTTGGTATTTTTTAATTTTTGGGGATGCTTAGACTCAGCCATGGCCGTCAA
AGGCCCTAACACAGTCAAATCAATTGTAGCTGGACTTCATGGAACTCATGATCCGGCACGACAATCCAAA
CAAGGTGCTATTCAGTCAATGGTTACAGGACATAACGTACATACACGTGCGTACACGTGCGTACACGTGC
GTACACGTGCGTACACGTGCGTACACGTGCGTACACGTGCGTACACGTGCGTACACGTGCGTACACGTGC
GTACACGTGCGTACACGTGCGTACACGTGCGTACACGTGCGTACACGTGCGTACACGTGCGTACACGTGC
GTACACGTGCGTACACGTGCGTACACGTGCGTACACGCGCATATAAGCAGGTAAATTATTAGCTCATTCA
AACCCCCCTTACCCCCCATTAAACTTATGCTCTACACACCCTATAACGCCTTGCCAAACCCCAAAAACAA
AGCAGAGTGTACAAATACAATAAGCCTAACTTACACTAAACAACATTTAACAACACAAACCACCATATCT
TATAAAACACTTACTTAAATACGTGCTACGAAAGCAGGCACCTACCCCCCTAGATTTTTACGCCAATCTA
CCATAAATAAATTTAAAATTACAACACAATAACCTCCCAAAATATAAGCACCTATTTAAGTATACGCCCA
CAATCTGAATATAGCTTATA
