# Supplementary material for: Comparison of next-generation sequencing samples using compression-based distances and its application to phylogenetic reconstruction
Source: BMC Res Notes. 2014 May 29;7:320. doi: 10.1186/1756-0500-7-320 (PMC4057587; doi:10.1186/1756-0500-7-320)
Supplement: Additional file 3 — Perl scripts and the example data set of 29 mtDNA sequences. [file 1756-0500-7-320-S3.zip › compression_phylo/FASTA/19.fasta]

>gi|1469249|emb|X83427.1| Ornithorhynchus anatinus mitochondrial DNA, complete genome
GCACTCGTAGCTTAAACTCTTAAAGCAATACACTGAAAATGTTTAGATGATTCGTAACTGAACCCGAGCG
CATAAAGGTTTGGTCCTAGCCTTACTGTTAGATTTGATTAGATTTATACATGCAAGTATCCGCAACCCAG
TGAGAATACCCTAAAAACTCTTAACAAGTTAGAAGGAGTAGATATCAGGCACACTAAAGTAGCCCACAAC
ATCTTGCCCTAGCCACACCCCCACGGGACACAGCAGTAATAGAAATTAGTCAATAAACGCAAGTTTGAAC
AAGTCATAATCAATAAGAGTCGGTAAATTTCGTGCCAGCCACCGCGGTCATACGATTGACTCAACCTAAC
AAATAACGGTGTAAAACGTGTTTAAAAACTTAAACTAATAAGATTAAAGTAGAACTAAACTGTGATAAGT
CATAGTTAATACTAAAGCCATCTACGAAAGTGATCTTAGACTAATTGAATACACGATAGCTAAGGTACAA
ACTGGGATTAGATACCCCACTATGCTTAGCCCTAAACTCAAGTCGTTTAATAACAAAACTACTCACCAGA
GAACTACTAGCAACAGCTTAAAACTCAAAGGACTTGGCGGTGCTTCACCCCTCTAGAGGAGCCTGTTCTA
TAATCGATAAACCCCGATACACCTCACCATCTTTTGCCACTACTGTCTATATACCGCCATCGTCAGCCAA
CCCTAAAAAGGAACAAAAGTAGGCGTAATCATTTTTCATAAAAACGTTAGGTCAAGGTGTAGCCTATAAG
ATGGAAGAAATGGGCTACATTTTCTACATTAGAACATACGAAAAACTCTATGAAACTAGAGTATTAAGGA
GGATTTAGTAGTAAGCCAAGAATAGAGAGCTTGACTGAACTGGGCAATGAAGCACGCACACACCGCCCGT
CACCCTCCTCAATCAAGCAACACAAACATTCCTAAAATCCCAACGCTTTTCAAGAGGAGATAAGTCGTAA
CAAGGTAAGCATACCGGAAGGTGTGCTTGGAATATCAAAATGTAGCTTAATCCAAAGCACTCAGCTTACA
CCTGAAAGATATTTTACATAAATCATTTTGAGCCAACTCTAGCCCAAATTAATCTTAATACACATATAAA
CTCTAATAAACTAAAACATTTTAACGCTAACCCCTAGTATAGGAGATAGAAAAGGAAATTGGAGCCTTAG
ACATAGTACTGTGAAGGAAAAATGAAAGATTAGCTTAAAGCACAAAAAAGCCAGGATTTAACCCTGTACC
TTTTGCATAATGGTTTAGCTAGAAAACTTATATACAAAGAATTTTAATATAAAATCCCGAAACTAGATGA
GCTACTATCGAGCAATTTATTAGAATCAACCCGTCTATGTTGCAAAATAGTGGGATGACTTTATAGTAGA
GGTGAAAAATCAACCGGACCTAGTGATAGCTGGTTAGCCAAAAAACGAATTTAAGTTCAACAATAAGTTT
ATTTCCTGATATACTATATTAACCATAAACTTATAAGTTATTCATAAGAGGGTCAGCCCTTATGAATAAG
GAAACAACCTCTAATAGAGGGAAATTTATTCTTATTTACATAGTAGGCCTAAAAGCAGCCATCAATTAAA
AAAGCGTTAAAGCTTAAACTTCATTCTTTCTTAATCCCTTAACTTCTTAACTACCCCTAAAATAATATTG
GCTTAATCTATGTCCCCATAGAAGAAATAATGCTAAAATAAGTAAACCAGAATTTATTCTCCATGCACTA
GCTTAAATTAGAACGGAGCATCCACTAATAATTAACAGCTAAATAATCATAAATATTAACTAGAAACATT
ATTTTATAAACTGTTAACCCGACACAGGAGTGCATCTAAGGAAAGATTAAAAGGAGTAAAAGGAACTCGG
CAAACTAGGATTTCGCCTGTTTACCAAAAACATCGCCTCTAGCATAACAAGTATTAGAGGTCCTGCCTGC
CCAGTGATTCTATTAAACGGCCGCGGTATCCTGACCGTGCAAAGGTAGCATAATCATTTGTCTCCTAATT
AGAGACTAGTATGAATGGCTAGACGAAAATCCAACTGTCTCTTACTCCCAATCAGTGAAATTGCCCTCCC
CGTGCAGAGACGGGGATAACACCATAAGACGAGAAGACCCTGTGGAGCTTTAATCATAGATTTATTCTTT
TTCATACAGACCCAAAAGCTCAACACCTTAAGAATTTTTTCAACTGATTTTGGTTGGGGTGACCTCGGAG
TACAACAAAACCTCTGAATGCATAGTAATAACTTACAAGTTTAAACGCAAAACTGCCAGTAATAGACCCA
AATTATTGATCAAAGGACCAAGTTACCCCAGGGATAACAGCGCAATCCTATTCAAGAGTTCATATCGACA
ATAGGGTTTACGACCTCGATGTTGGATCAGGACATCCAAATGGTGCAGCCGCTATTAATGGTTCGTTTGT
TCAACGATTAAAGTCCTACGTGATCTGAGTTCAGACCGGAGTAATCCAGGTCGGTTTCTATCTATGGGTA
ATTTCTCCTAGTACGGAAAGGACCAGAGAAATCAGGCCAATCTTAAAAAGAAGCCTCCAACTTAACAAAT
GATTTCATCTCAATTTGCCACGTTACCCTTACTAATCCTAGACCAGGAATTCTATTAAGGTGACAGAGAC
CGGTAATTGTGTAAAACTTAAGCTTTTATAGTCAGAGGTTCAAATCCTCTCCTTAATACCTGCTACTGCC
CACAGGGCTTAACACAGCGACGTTCAACATAATAACTACATTTACTCTGACCAAGCCCTAAAAGCTTCCC
TTAATTATATTTTTAGTTAACCTATTAATTCTTATTATTCCAGTGCTATTAGCAGTCGCCTTCCTTACAC
TTCTTGAACGCAAAATTCTAGGCTATATACAATTCCGAAAAGGACCTAACATTGTAGGAGCCCATGGCCT
CCTTCAACCTATTGCAGATGCTGTTAAACTCTTCACAAAAGAGCCCCTACGACCTCTCACCTCTTCGATC
TACATATTTATTCTTGCCCCAATTCTAGCTTTATCCCTAGCCCTAACAATCTGAATTCCACTCCCCATAC
CTCTTCCCCTCATTGATCTAAATCTAGGACTCCTCTTCGTACTATCAGTGTCTGGACTTTCCGTATACTC
AATTCTATGATCAGGATGAGCCTCGAACTCTAAATATGCTCTAACAGGAGCTTTGCGAGCCGTAGCCCAA
ACCATCTCATATGAAGTAACCCTAGCTATCATTCTTCTTTCAATCATATTAATCAATGGGTCATTCACCT
TAACTACCTTAAATTTAACCCAAGAATATATATGACTAATTGTACCAACCTGACCATTAATACTTATATG
ATTTATTTCAACACTAGCTGAAACTAACCGAGCACCCTTTGATCTCACAGAAGGAGAATCTGAACTAGTC
TCCGGTTTTAACGTAGAATACGCAGCAGGACCATTTGCTATGTTTTTCCTAGCAGAGTATGCTAATATTA
TTATTATAAATGCCCTTACAGTAATCCTATTTTTCGGCACTTATCACTTGATCTTTCTACCCGAAATATC
TACAACAACTTTCATAATTAAAACCATATTATTAACCTCCCTATTCCTATGAATCCGAGCATCTTATCCA
CGATTTCGCTATGATCAACTCATACACTTATTATGAAAAAACTTCTTACCAATCACACTCGTTACATGTC
TCTGATACATCATACTCCCTACCACATTATCAGGACTGCCACCACAAATATAAAGAAATATGTCTGACAA
AAGAGTTACATTGATAGCGTAAATTATAGAGGTTAAAATCCTCTTATTTCTAGAATAATAGGATTTAAAC
CTACATCTCAAGCTTCAAAAACTTCTGTGTTCTCAATTACACTATACTCTAGTAAGGTCAGCTAAATAAG
CTATCGGGCCCATACCCCGAAAATGTTGGTTTATACCCTTCCCATACTATATTACACCCATAACCACCCT
AATTATATTATTCAGCCTACTCCTTGGAACGACACTCACCCTAACCAGCTCCCACTGACTACTAATATGA
ATAGGACTTGAAGTAAGCACCCTTGCCATCATCCCCCTTCTTACTTACACCAATCACCCACGATCCATTG
AATCAGCAATTAAATATTTTTTAACACAAGCAACAGCATCCATACTACTCATATTCGCAGCATCACTCAA
TACTTGAATAACTGGACATTGAACTCTAATACAAATTGACAACACAATCTCATCAGGCATTATAACTTTT
GCCCTAGCTATGAAATTAGGCCTAGCCCCATTTCACTATTGAGTTCCCGAAGTTCTCCAAGGCTCATCCC
TCATGTCAGGAATAATTCTACTAACATGACAAAAACTAGCACCAATCTCAATTATCTACCAAATCTCCCC
TACCCTTAATATAGATATTTTATTGACCCTAGCAATTTCATCAACACTATTAGGAGGATGGAACGGTCTC
AACCAAACCCAACTACGAAAAGTCATAGCCTACTCATCAATTGCTCACATAGGTTGAATAGTCCTTATTA
TTATTTATTTCCCAACATTAACAACCCTTAACTTAACTCTTTATATTATGTCAACAGTAGCCTTATTCAC
AGTATTCCACACCACTAATATCACTAAAACCAAACCCCTCTCCCTTATATGAAATAAAGCACCAATCATA
ACCTTAGCAATCATCCTCCTACTTTTATCACTAGGAGGACTGCCTCCACTTACAGGATTTGCCCCAAAAT
GATTAGTAATCCAAGAATTAATCAAACATGACAACATAATTATAGCCACTGTCCTAGCTATCACGGCCCT
TCTCAACTTATTCTTCTACATACGAATTATCTACTCGTCAACACTAACAACATTCCCTACTACTAATAAC
AACAAATTCCATTGATATAGTAAATCAACAAAGAATCCTTTATCTCTCCCAACTCTGGTCATTTTATCAA
CAACCCTTTTGCCTCTTACACCCATATTCATTACATTGAGCTAAAGGTTTAGGTTAATTAGACCAAGAGC
CTTCAAAGCTCTAAGTAGGTAATTAGTACCTAACCTTTGCCCCGAAAATTGGAAGTCTCTCTTCCATCTT
TTGACTGCAAATCAACTACTTTACTTTAAGCTAAATTCTCCTAGACTAATAGGCCTTGATCCTATAATAT
TTTAGTTAACAGCTAAACACTTTAACCAGCAAGTCTTAGTCTACTTTTCCCGCCTTAAAAAAGGGGAGGC
GGGAAAAGCCCCGGCACTTCTGCAGATGCTTTTTCGAATTTGCAATTCAACGTGATTACACTTCAGGGCC
TGGTAAAAGGGGACATTTTCCCCGTCTTTAGATTTACAGTCTAATGCTTAAACTCAGCCATTTTACCTAT
GTTCATTAACCGCTGACTATTTTCAACTAATCATAAAGATATCGGAACCTTGTATCTTCTATTTGGTGCA
TGAGCTGGTATAGCCGGCACAGCCCTTAGTATCCTAATTCGATCTGAATTAGGTCAACCCGGTTCATTAT
TAGGAGATGATCAAATCTATAATGTTATTGTTACAGCCCATGCATTTGTAATAATCTTTTTTATAGTAAT
GCCCATTATAATTGGTGGTTTTGGTAACTGATTGGTTCCTTTAATAATTGGAGCCCCAGATATAGCATTC
CCACGAATAAATAATATGAGCTTTTGACTTTTACCTCCCTCATTTCTCTTACTTTTAGTTTCTTCCACAG
TAGAAGCTGGGGCAGGGACAGGCTGAACTGTGTACCCTCCCTTAGCAGGTAACTTAGCCCATGCCGGAGC
TTCAGTAGATCTAGCCATTTTTTCTTTACATCTGGCTGGAGTCTCTTCTATTCTAGGGGCAATCAACTTC
ATTACAACAATTATTAATATGAAGCCACCTGCAATATCACAATACCAGACGCCTCTATTCGTTTGATCAG
TCTTAATTACAGCTGTTCTTCTCCTTCTATCCCTTCCTGTTCTTGCAGCAGGTATTACCATGCTCCTGAC
CGATCGTAATCTCAACACAACTTTCTTTGATCCTGCTGGGGGAGGTGACCCTATCTTATACCAACACTTA
TTCTGATTTTTTGGTCACCCTGAGGTATATATTTTAATCTTGCCTGGCTTTGGAATTATTTCTCACATTG
TCACTTATTACTCAGGTAAAAAAGAACCATTTGGCTATATAGGGATAGTTTGAGCTATAATATCAATTGG
ATTTTTAGGTTTTATTGTATGAGCCCACCACATATTTACAGTTGGTATAGATGTTGATACACGAGCCTAC
TTTACATCTGCCACAATAATTATTGCTATTCCCACTGGTGTCAAAGTATTTAGCTGACTTGCTACATTAC
ATGGTGGGGATATCAAATGAACTCCCCCTATACTATGAGCCCTTGGTTTCATCTTTTTATTTACAGTAGG
AGGCCTAACAGGCATTGTTCTAGCCAACTCTTCTTTAGATATTATTCTCCACGACACTTATTATGTTGTT
GCTCACTTTCATTATGTACTATCTATAGGAGCAGTATTTGCTATTATAGGTGGCTTTGTCCATTGATTCC
CCTTGTTATCAGGTTTTACACTTCATCCAACATGAGCAAAAGTCCACTTTACCCTAATATTTGTAGGGGT
TAATCTAACCTTTTTTCCTCAACATTTCTTAGGCCTAGCTGGTATACCACGACGCTATTCAGACTACCCA
GACGCCTACACACTATGAAATGCCTTATCATCGCTAGGATCATTCGTTTCACTAACAGCAGTTATAGTTA
TAATTTTCATAATCTGGGAAGCCTTTGCATCCAAACGAGAAGTCTTATCTGTAGAACTTACTACTACTAA
TATTGAATGACTCCACGGATGTCCACCTCCTTACCACACATTTGAGCAACCCGTATACATCAAAGCCTAA
TCAAGAAAGGAAGGAATTGAACCCCCTAATATTGGTTTCAAGCCAATCTCACTACCATTATGATTCTTTC
TTTATGAAGTGTTAGTTAATGAATAACATAGCCTTGTCATAGCTAAATTACAGACTACAATCTGTACACT
TTAATGGCCTATCCCCTTCAACTAGGATTTCAAGATGCAACCTCCCCTATTATGGAAGAACTATTACATT
TTCATGATCACACCTTAATAATTGTTTTCCTCATTAGCTCTCTAGTCCTTTACATTATTTCAACAATGCT
TACTACAAAATTAACGCATACTAATACTATAGATGCTCAAGAAGTAGAAACTATCTGAACAATCTTACCA
GCTATTATTCTTATCCTTATTGCCCTTCCCTCATTACGCATTCTATATATGATAGACGAAATTAATAATC
CAAATTTAACCATCAAAACACTAGGTCATCAATGATATTGAAGCTATGAATATAGCGATTATGAAGATTT
ATCATTTGACTCCTATATGATCCCAACTCAAGATCTACTCCCAGGACAACTCCGCTTATTAGAAGTAGAT
AATCACCTAGTCCTCCCTATTGAGCTCCCAATTCGAATATTAATCTCGTCCGAGGACGTTCTACACTCAT
GAGCCTTACCTTCAATAGGATTAAAAACAGATGCTATTCCAGGTCGGCTTAACCAAGCCACAATTACATC
AACCCGCCCAGGCTTATTTTATGGACAGTGTTCAGAAATTTGCGGATCAAATCATAGTTTCATACCCATT
GTTCTTGAAATAGTTCCCCTAAAATATTTCGAAAACTGAACTTCTTCGATAATGTCAACTTCATAAAGAA
GCTATTGCAGCAGTAACCTTTTAAGTTAAAGATTGAGATACACTTTCTCCTTTATGACATACCTCAACTA
GACACATCCACCTGATACACAACCATTTTGCTGATAATTTTAGCTATTTTCTGTATCTTCCAATTAAAAA
TAATTAAACATCTCTATATGAATGTGCCTTTGATTTTAAATCAAGAACTATTTATTAAGCATCAGACCCC
ATGACACTCTAAATGAACGAAAATTTATTTGCCCCCTTCATTACTCCTACAGTCCTAGGTATTTCAGTTC
TACCTCTAATTATGATTTTCCCATGTCTACTATTCTCAACTTCCAACCGCTGAGTTCCTAACCGCCTGAT
TGCTCTTCAACTTTGATTAGTTCGACTTATCACTAAACAAATGATAATAATGCATAATAAACAAGGCCGA
ATATGAACACTAATATTAATTACATTAATTATCTTTATTGCCTCAACAAATCTTTTAGGACTTTTACCAT
ACACCTTTACTCCTACAACCCAATTGTCAATAAACATAGGAATGGCTATCCCCCTATGAATAGGGACAGT
ACTAATAGGTTTTCGTAATAAGCCCAAGGCTTCCTTAGCCCATTTCCTCCCACAAGGAACTCCAACCCCT
CTTATCCCCATATTAATTATTATCGAAACTATCAGTCTCTTTATTCAACCTCTAGCACTTGCTGTACGAC
TAACTGCTAATATTACAGCGGGCCATCTACTGATTCACCTTATTGGATCAGCTACCCTAGCCCTGTCCTC
AATCAGCCTAACAGTATCAACCATTACATTTACTATTCTTTTTCTTCTAACAATCCTAGAATTTGCAGTA
GCCCTCATTCAAGCATATGTTTTTACACTACTAGTGAGCCTGTATTTACATGATAATACTTAATGACCCA
CCAAACCCATGCCTATCATATAGTGAATCCCAGCCCATGACCTTTAACGGGAGCCATATCTGCTCTCCTA
CTTACATCAGGACTTATCATATGATTTCACTTTAATAGTTATACTCTACTACTCTTAGGACTATTAACTA
ATCTAATTTCTTCCTACCAATGATGACGAGATATTGTCCGAGAAGGCACCTACCAAGGTCACCATACTAA
AATTGTCCAAAAAGGCCTACGTTATGGCATAATCTTATTTATTATTTCAGAGGTTTTCTTCTTTCTAGGA
TTTTTCTGAGCCTTCTACCACTCTAGTCTAGCTCCAACCCCAGAACTTGGAGGATGCTGACCCCCCACAG
GTATTTCACCACTAAACCCCTTAGAAGTCCCTCTACTCAATACCTCTATCTTACTAGCTTCAGGTGTCTC
TATTACATGAGCTCATCATAGCCTTATGGAAGGCAACCGAAAACAAATACTTCAAGCTTTAACAATTACA
ATTGCCCTAGGTCTTTATTTTACTGCCCTACAAGCCATAGAATATTATGAAGCTTCCTTCACTATCTCAG
ATGGTGTTTATGGCTCGACTTTCTTTGTAGCTACAGGCTTTCACGGTCTTCACGTTATTATTGGAACTAC
TTTCCTAATCACCTGTCTTGTACGCCAAACCTTGTATCACTTCACATCAAATCACCACTTCGGCTTTGAG
GCAGCAGCATGATATTGACATTTTGTCGACGTTGTATGACTCTTCTTATACGTTTCAATTTATTGATGAG
GCTCATATTTCTCTAGTATCAATTAGTACAAGTGACTTCCAATCATTAAGTTTTGGTCTCAACCCAAAGA
GAAATAATTAACCTAGTAATTGCTCTCCTAATTAACACTGGTCTAGCCACTATCCTAGTAATGGTGGCAT
TCTGACTCCCACAACTTTATACTTACTTAGAAAAATCAAGTCCCTATGAATGTGGTTTTGATCCTCTAGG
ATCAGCACGTCTTCCTTTCTCCATAAAATTTTTTCTAGTTGCTATTACCTTTTTATTATTTGACCTAGAA
ATTGCTATTCTACTTCCTATTCCATGAGCATCACAAACATCATCACCCTACTCACTCTTAAGTTTATCAG
GAGTCTTATTAGCTCTATTAACATTAGGATTAGCCTATGAATGACTACAAAAAGGTTTAGAGTGAACTGA
AAGGTGATTAGTCTAGATAAGACTATTGATTTCGGCTCAATTAACCCTGGTATTAATCCATGATCACCTA
ATAACAACTATATTCCTTAATCTCTTATTAGCATTTACAGTAGCCCTAGTGGGGGTTTTCATTTATCGAG
AACACTTAATATCAACCCTACTATGTCTTGAAGGTATAATATTGTCAATTTTTATTATAGTGGCTCTCAT
TCTTCTTCACCACCATCTAAACTCAACTATAATACTCCCTCTTATTTTACTAGTTTTCTCCGCATGCGAA
GCAGGCGTAGGCTTAGCACTTTTAGTTAAAACCTCTAACTCCTACGGAACAGACCATATTAATAACCTCA
ATCTACTACAATGTTAAAAATCCTAATTCCTACTATAATACTGCTACCCCTTATCTCTTACTCAAAAAAA
GAATGAGTATGAATTAACTCTTCTATTTATAGCCTCTTGATCAGCTCTTTTAGTCTTCTTACTCTTAATC
AACACATAGACCTAGGATTAAACTTTAACATATCCTTCTCTGCTGACTCCCTATCTTCTCCCTTACTAAT
CTTATCCTGCTGATTATTACCACTCATAATTCTTGCTAGCCAATTTCACTTAATAAAAGAACCCATAGCC
CACAAGCGAACCTACCTAATACTCCTAGTAATCCTCCAAATCGCCCTCTTAATAGCTTTCAGCGCAGTTG
AACTAATCATGTATTATATCTTATTTGAAACTACCCTAATTCCTACACTGATTGTTATTGCTCGATGAGG
CAATCAAACAGAACGTCTAAATGCTGGACTATACTTTCTATTTTATACTTTACTGGGATCTTTACCCCTC
CTAGTAGCCTTAATTTTTATCCAAACACAACTAGGCTCACTCCACATTCTTCTATTAACACTCACACCCA
ATCCCCTACAGGATAACTGATCTAACGACATTCTATGACTAGCCTGTATATTAGCTTTTCTGGTCAAAAT
ACCCTTGTATGGATTTCACCTATGACTTCCTAAAGCCCATGTAGAAGCCCCAATTGCCGGATCCATAGTG
TTAGCTGCAATTTTACTTAAACTTGGAGGCTATGGAATCTTACGAATTATTATTATTTTAGAGCCTATCT
CAAAATTTATAGCCTACCCCTTCATTATTATAGCTACTTGAGGTATAATTATAACTAGCTCTATTTGCCT
ACGCCAAACAGACCTAAAATCAATGATCGCTTATTCCTCAGTCAGCCATATGGGCCTAGTGGTAGCTGCC
TCCTTAATTCAAACACCCTGAGGGTTTATAGGGGCTACAGCAATAATAATTGCACACGGACTCACCTCCT
CAATACTGTTTTGTCTGGCTAACACTAACTATGAACGTATTCACAGCCGAACAATACTTCTAGTACGGGG
ACTTCAAATAGTTTTACCCCTTATAAGTTCCTGATGGTTGCTAGCCAGTCTCGCCAATTTAGGGCTACCC
CCAACTATCAATTTAATTGGTGAACTAATAGTCATTATCACTACCTTCTCCTGATCCAACTTTACCCTCA
TCCTCCTAGGACTTAATACTGTTATTACAGCTATCTACTCCTTTTATATACTAATTACAGTTCAACGTGG
AAAATTAACCTCTCATTCCTTATCAATTAATCCATCATTTACCCGAGAACACATAATTATAACCCTCCAT
CTACTCCCCCTTATCCTCTTAACGCTAAACCCAAAACTAATTCTGGGCTTAACTTACTGTAGGTGTAGTT
CAATAATAACATTAGATTGTGAATTTAAAGTCAGGAGTTTAATTCTCCTTACCTACCGAGAGAGAAATAA
GAACTGCTAATCCTTAACTTCATGCCTAACCACATGACTCTACTTTTAAAGGATAAAAGTCTTCCATTGA
CCTTAGGAGTCAAAAGCTTTGGTGCAATTCCAAATAAAAGTAATTAATCTCCTATTCTTTTCTTCTCTTT
TAACAGCATTAATTATCCTATGTATTCCACTTTTATTATCATTTACACCATATTATAAACTTGAAAACTA
CCCACATCACGTTAAGACTATGATCATATGATCCTTTATTATCAGCCTGGTCCCCATGCTGTCATTTCTT
AACGGAGGTGTTGAGGCAACCGTTACCAACTGGCACTGATTCACTACCCAAACCTTCAACCTATCCATGA
ACTTTAAGCTAGATCTATACACGATTATATTCTTACCCATCGCACTCTTAATCACTTGATCAATTATAGA
ATTTTCCATTTGATATATAAGTTCAGACCCAAAAATCAATCAGTTTATAAAATACCTTCTAATTTTCTTA
ATTACAATATTAACCCTAATCTCCGCTAACAACCTATTTCAGCTATTCATTGGCTGAGAAGGTGTGGGAA
TTATATCCTTCATGTTAATCGGCTGATGACATGCTCGAACTGATGCAAACACAGCAGCTCTACAAGCCAT
TCTCTATAACCGTATTGGGGATATCGGATTTATTTTAGCTATAGCCTGATTTCTTATCCACACAAACTCA
TGAGAGTTTCAACAAATATTCTTACTCCACACAAACCTACTTCCTTTACTGGGGCTAATCTTAGCAGCAA
CAGGTAAATCAGCCCAATTTGGTCTCCACCCATGACTTCCCTTCGCAATAGAAGGACCCACTCCTGTCTC
AGCCCTACTGCACTCTAGCACTATAGTAGTAGCAGGTATTTTCCTCCTAGTCCGTTTCTCCCCACTCCTT
GAACAGAACTCCACTGCCTTAACAATAGCCCTCTGCTTAGGAGCTATCACCACCTTATTTACAGCCGCCT
GTGCACTTACACAAAATGATATTAAAAAAATTATTGCTTTCTCTACCTCAAGCCAATTAGGGTTAATAAT
AGTTACAATTGGCCTAAATCAACCATTCCTAGCTTTTCTCCATATTTGCACCCACGCCTTCTTTAAAGCT
ATACTCTTCTTATGCTCTGGATCCATCATCCACAACCTAAATGATGAGCAAGACATCCGAAAAATAGGAG
GACTAATTAACATTCTTCCCATTACGTCATCTGCCTTAATTATTGGAAGTCTAGCCTTAACAGGAATACC
CTTTTTAGCCGGATTTTACTCCAAAGACCTAATTATTGAATCTCTCAACACCTCTAATACAAACGCCTGA
GCCTTATCCTTAACCCTAGTAGCAACTACATTTACCGCTGTCTATAGCACACGAGTAATTTTCCTTGCAC
TTCTTAATCAACCACGATTCTCCCCAGCAAGCTCAATTAATGAAAACAACCCACTACTCATTAACCCTAT
TAAACGGCTAGCCATTGGAAGTATTCTCGCCGGTTTCCTCCTAACCTCATACATCAACCCAACTACCTTA
ACTCCTACTACTATACCTCCCTTCATTAAAGTGACCGCCCTCGTTATTACAATCCTTGGCTTTATCTTAG
CGCTTGAACTCTACTTGACTACAAACAATCTTACCCTCAAGCCTCACTCCCAACTCCACACCTTTTCTAA
CCTACTCGGCTACTTCCCTCTAATCATGCATCGCAAACCGACCGCCCAAAACTTCTTTCTAGGCCAAAAT
ATAGCAACTATATTAATTGACTTGACATGATTTGAAAAATCAGGACCCAAAGGCATCTCTTCACACCAAC
TAACTATCCTCACCTCAGTTACAGAGGCTCAAAAAGGCCTAATAAAAATTTACTTCTTATCATTCCTAAT
TACTCCCCCAATTATCATTACCCTATTGCTCTTTTAGTGTTCACCACGAGTTACCTCAAGAACTACAAAA
ATTGTTAAAAACAAGATCCATCCTGAAAAAATTAGCTCTCACCCTCCACAAGCAGACAATAAGGACACCC
CATTATAATCCCCACCTAAAACCTCAACTCCCCCTAAATCTAACAAATCATAATTAATACTTAAATCGAC
TTCTCCAGAAAAATAATATCAAATTACCCCCAGTATCCCAACCATAATTAGCAAATTTGTAAACACAGTA
CTATCCACTCAAGTCTCCGGATATTCTTCCGTTGCTATAGCAGCTGTATACCCAAAAACTACAAGTATTC
CACCAAGATATACTAAAAAAACAATTAACCCCAAAAATGACCCTCCTAAACTAACAACAATCCCACATCC
TACACCACCACTTAAAACTAAACTTAAACCCCCATAAATAGGAGAAGGTTTAGAAGCGAAAGCCATAAAC
CCTAACACTAACAAAATACTTAATAAGTAAACAAAATATATCATAATTCCTGTTCGGACTTAAACCAAAA
CCTATGATATGAAAAACCATTGTTGTTATTCAACTACAGAAATTAATGAACAATTTACGAAAAACTCACC
CACTAATTAAAATTGTAAACCACTCATTCATTGATCTACCCACCCCCTCTAACATCTCATCATGATGAAA
TTTTGGCTCTCTTTTAGGCCTCTGCCTAATTATCCAAATCCTCACAGGCCTATTTCTTGCCATACATTAC
ACCTCTGATACCTCCACAGCATTCTCATCCGTCGCCCATATCTGTCGAGATGTTAATTACGGCTGACTAA
TTCGCTACATACACGCTAATGGAGCCTCACTATTCTTCATATGCATTTTCCTCCACATCGGTCGGGGCCT
TTATTATGGGTCTTATACTCAAACAGAAACATGAAATATCGGAGTAGTCTTGCTTTTCACCGTAATAGCA
ACTGCTTTCGTTGGGTATGTCCTCCCTTGAGGACAAATATCGTTCTGAGGTGCTACAGTCATTACTAATT
TATTATCAGCAATCCCTTACATCGGAACTACTTTGGTAGAGTGAATCTGAGGGGGATTCTCGGTAGACAA
AGCAACCTTAACCCGCTTTTTCGCGTTTCATTTCATTCTCCCGTTTGTAATTGCTGCTCTCGCAGTCATT
CACTTACTTTTCTTACATGAAACAGGATCAAACAACCCATCCGGTCTAAACTCAGACCCAGACAAAATTC
CTTTCCACCCCTACTACTCTGTCAAAGATCTCGTAGGTTTCTTTATAACTATTTTAGTTCTCTTAACACT
TGTCCTATTCACTCCTGACCTTCTAGGAGATCCGGATAACTATACACCTGCTAACCCACTAAGTACACCA
CCCCATATTAAACCAGAATGATACTTCCTTTTCGCCTATGCTATTCTACGCTCTATCCCCAATAAACTGG
GAGGAGTCCTAGCCCTTGTCGCCTCAATCCTTATTCTCATTCTAGTACCACTACTCCATACATCCTACCA
ACGAGGACTAGCCTTCCGTCCACTTACCCAGATGCTCTTTTGAATCCTAGTAACAGATCTATTAACACTA
ACCTGAATTGGAGGTCAACCAGTTGAACAGCCCTTTATCATTATTGGTCAACTTGCCTCAATCCTCTACT
TTCTCCTGATCACAACGCTTATTCCACTTACAGGATTATTAGAAAATGACCTATTAAAATGATAGCCTAA
GTAATTTAAATAAAATTTTGGTCTTGTAAGCCAAATTTGAGGATGAAACTTCCTCCTAAGGCCTCAGAAA
GAGGGTTTTGAACCCTGCCATCAACTCCCAAAGCTGAAATTCTAACTAAACTACCTTCTGTGTACTTCTA
CCTAGGAATGGCCTACTCCATTCTATGTACATCGTGCATTCATCTTATATCCACATATATTATGATGTAC
GTACTAAATATGGTTAATATTACATATATATATATTAAGCAAGTACATTATATGTATATAGTACATTAAT
TGCATGTCCGCATGGATATTAAGAACCAATATAATATTAATGATGATAAGACATTATATTAAAAATCCTC
ATATCATGATTATCCACATCAAGTAAGCCTCAACGCCATCTTTCTTGTCCTATGAAAATTTAGGTAGGAT
TACTTTTCTTGGTTGGCGAGAAACCAGCAATACCCTAGACAAGGATTTTCTACTCATGGGGTTCGGCGCA
GCCATTGAAGCGTAGCATATCTTGCTTTTTAAGAGGCCTCTGGTTCCTTCTTCAGGGATATCACTAAGAA
ATCATCATTAATTGATCTTTAAGTAGGCATTTTCGAGGATTTGAGTACACCCACGACCGTGATCGCGGCA
TAGCTGTCATGAAGAACTATTGGTATTTTTTTTTTCCTGTGGTTGATCACCTGGCTCGCCTCGCCGGCGA
GTTGCGGGGATTCAGAATCTAGTATAGGTTCCCACTACTTCTCAGGACGGGCACGGTGAGTAGTTCGTGA
TATAGATTAATGCTTGACGGACATAAATATATATTTCCCCCCCCTTCCCCCCCCAAAAAATTTTTTGTTC
ACATGGGAATTTTCACTTTTTTTTCACCTTATTTTCTATATAAAAATTTTCAAATTTTGCATTTCTTCTA
TTTTTTAGATCATTTTCATTTTTTTTTCTTTTTCTCGACAACTTTTCGGTTTGTTTTTTCACTTTTTTGA
AAAATTTTTGAAAAATTTTTGAAAAATTTGAAAAATTTGAAAAATTTGAAAAATTTGAAAAATCAGAAAT
TGAGAGAAATAGGGAAATGTAGAAATATAGAAATAGGGAAATAGGCAAAATCATGCTGGAAAAAATTTTG
AGGAAAAAACTATTTTGAGGAAAAAACTATTTTGAGGAAAAAACTATTTTGAGGAAAAAACTATTTTGAG
GAAAAAACTATTTTGAGGATAAAACTATTTTGAGGATAAAACTATTTTGAGGATAAAACTATTTTGAGGA
TAAAACTATTTTGAGGATAAAACTATTTTGAGGATAAAACTATTTTGAGGATAAAACTATTTTGAGGATA
AAACTATTTTGAGGATAAAACTATTTTGAGGATAAAACTATTTTGAGAAAAAAACTATTTTGAGAAAAAA
ACTATTTTGAGAAAAAAACTATTTTGAGAAAAAAACTATTTTGAGAAAACAAGATTAATTGAAAAAAGAG
TTGAAAAAAAAAATTTTTTGAAAAAAGAATTTTTTTGAGAAACTTCCTTTTTTCTTTTTTCCTGTTATTT
TTCGTTTTTTATCGAGGTTTTTCGCTTTTTTTTTTTTTTTTTCAGGTTTTTTTTGCCTTTTCACCTTATA
TGTCATATAATCTGGGACCCCCCCCCCCCTCTTGGGTTCGTCCTAATAGATGATGCACTCTGAATTTTTA
TGCCCCTTT
