# Supplementary material for: Comparison of next-generation sequencing samples using compression-based distances and its application to phylogenetic reconstruction
Source: BMC Res Notes. 2014 May 29;7:320. doi: 10.1186/1756-0500-7-320 (PMC4057587; doi:10.1186/1756-0500-7-320)
Supplement: Additional file 3 — Perl scripts and the example data set of 29 mtDNA sequences. [file 1756-0500-7-320-S3.zip › compression_phylo/FASTA/2.fasta]

>gi|1098523|gb|U20753.1|FCU20753 Felis catus mitochondrion, complete genome
GGACTAATGACTAATCAGCCCATGATCACACATAACTGTGGTGTCATGCATTTGGTATTTTTTATTTTTA
GGGGGTCGAACTTGCTATGACTCAGCTATGACCTAAAGGTCCTGACTCAGTCAAATATATTGTTGCTGGG
CTTATTCTCTATGCGGGGTCTCCACACGCACAGACAGTCAGGGTGCTATTCAGTCAATGGTCACAGGACA
TATACTTAAATTCCTATTGTTCCACAGGACACGGGATGCGCGCACCCACGTTTGCGTGCACACGTGTACA
CGTACACACGTACACACGTACACACGTACACACGTACACACGTACACACGTACACACGTACACACGTACA
CACGTACACACGTACACACGTACACACGTACACACGTACACACGTACACACGTACACACGTACACACGTG
TACACGTACACACGTACACACGTGTACACGTACACACGTACACACGTACACACGTGTACACGTACACACG
TACACACGTACACACGTACACACGTACACACGTGTACACGTACACACGTACACACGTACACACGTACACA
CGTATACACGCGAACGCTTTAATTTAAGTAAATAACTAGCTTAATCAAACCCCCCTTACCCCCCGTTAAC
CTTATTTATAATAATACGTGCCTATTTATGTCTTGCCAAACCCCACAAACAAGACTAGACCGTACCTAAA
TATAAGGCCTAAGAAAACGCTTATAAGCTTACCAATCCCCTATTATTACTAGCTACTAATACTAAATCAT
AACTCTGTTCGCAGTTATCTATAGATATACCGACCTGACTCTAATTCGTCCCTATCGAACAACATTTTAC
ATGTCTACGTTAGCCCCACATCCCAGTTAATGTAGCTTAAACATATAAAGCAAGGCACTGAAAATGCCTA
GATGAGTCGCCAGACTCCATAAACACAAAGGTTTGGTCCTGGCCTTTCCATTAGTTATTAATAAGATTAC
ACATGCAAGCCTCCGCATCCCGGTGAAAATGCCCTCTAAGTCACCCAGTGACCTAAAGGAGCTGGTATCA
AGCACACAACCACAGTAGCTCATAACACCTTGCTCAGCCACACCCCCACGGGATACAGCAGTGATAAAAA
TTAAGCCATGAATGAAAGTTCGACTAAGCTATATTAAACAAGGGTTGGTAAATTTCGTGCCAGCCACCGC
GGCCATACGATTAACCCAAACTAATAGACCCACGGCGTAAAGCGTGTTACAGAGAAAAAAATATACTAAA
GTTAAATTTTAACTAGGCCGTAGAAAGCTACAGTTAACATAAAAATACAGCACGAAAGTAACTTTAACAC
CTCCGACTACACGACAGCTAAGACCCAAACTGGGATTAGATACCCTACTATGCTTAGCCCTAAACTTAGA
TAGTTACCCTAAACAAAACTATCCGCCAGAGAACTACTAGCAATAGCTTAAAACTCAAAGGACTTGGCGG
TGCTTTACATCCCTCTAGAGGAGCCTGTTCTATAATCGATAAACCCCGATATACCTCACCATCTCTTGCT
AATTCAGCCTATATACCGCCATCTTCAGCAAACCCTAAAAAGGAAGAAAAGTAAGCACAAGTATCTTAAC
ATAAAAAAGTTAGGTCAAGGTGTAGCTCATGAGATGGGAAGCAATGGGCTACATTTTCTAAAATTAGAAC
ACCCACGAAGATCCTTACGAAACTAAGTATTAAAGGAGGATTTAGTAGTAAATTTGAGAATAGAGAGCTC
AATTGAATCGGGCCATGAAGCACGCACACACCGCCCGTCACCCTCCTCAAGTGGTAACTCCCAAAAAAAC
CTATTTAAATTATCACACCCACAAGAGGAGATAAGTCGTAACAAGGTAAGCATACTGGAAAGTGTGCTTG
GATAACAAGATGTAGCTTAAACAAAGCATCTGGCTTACACCCAGAAGATTTCATATTAAACTGACCATCT
TGAGCTAAAGCTAGCCCAAACATCTACAAACACAACTAACACTAGAAAATAAAACAAAACATTTAGTCAC
CTTATAAAAGTATAGGAGATAGAAATTTAACTTGGCGCTATAGAGAAAGTACCGCAAGGGAAAGATGAAA
GATAAAATTAAAAGCACCACACAGCAAAGATTACCCCTTGTACCTTTTGCATAATGAGTTAGCTAGAACA
ACCTAACAAAGAGAACTTCAGCTAGGCCCCCCGAAACCAGACGAGCTACCCATGAACAATCTATTACAGG
ATGAACTCGTCTATGTTGCAAAATAGTGAGAAGATTTGTGGGTAGAGGTGAAAAGCCTAACGAGCCTGGT
GATAGCTGGTTGCCCAGAACAGAATCTTAGTTCAACTTTAAACTTACCTCAAAAACCTAAAATTCCAATG
TAAGTTTAAAATATAGTCTAAAAAGGTACAGCTTTTTAGACCTAGGATACAGCCTTTATTAGAGAGTAAG
CATAAATATAAACCATAGTTGGCCTAAAAGCAGCCATCAATTAAGAAAGCGTTCAAGCTCAACAATCAAA
GCATCTTAATGTCAAAAATAATGCAACCAACTCCTAACCTAAAACTGGGCTAATCTATTTAATAATAGAA
GCAATAATGCTAATATGAGTAACAAGAAATATTTCTCCCTGCATAAGCTTATATCAGAACGGATAACCAC
TGATAGTTAACAACAAGATATATATAACCTAACCATAAACAAAATATCAAATTAATTGTTAACCCAACAC
AGGTATGCAAATTAGGGAAAGATTAAAAGAAGTAAAAGGAACTCGGCAAACACAAGCCCCGCCTGTTTAC
CAAAAACATCACCTCTAGCATTTCCAGTATGAGAGGCACTGCCTGCCCGGTGACGCTAGTTAAACGGCCG
CGGTATCCTGACCGTGCAAAGGTAGCATAATCATTTGTTCCCTAAATAGGGACTTGTATGAACGGCCACA
CGAGGGCTTTACTGTCTCTTACTTCCAATCCGTGAAATTGACCTTCCCGTGAAGAGGCGGGAATATAATA
ATAAGACGAGAAGACCCTATGGAGCTTTAATTAACCGACCCAAAGAGACCATATGAACCAACCGACAGGA
ACAACAAACCTCTATATGGGCCGGCAATTTAGGTTGGGGTGACCTCGGAGAATAAAACAACCTCCGAGTG
ATTTAAATCTAGACTAACCAGTCGAAAGTACTACATCACTTATTGATCCAAAAACCTTGATCAACGGAAC
AAGTTACCCTAGGGATAACAGCGCAATCCTATTTCAGAGTCCATATCGACAATAGGGTTTACGACCTCGA
TGTTGGATCAGGACATCCCGATGGTGCAGCAGCTATCAAAGGTTCGTTTGTTCAACGATTAAAGTCCTAC
GTGATCTGAGTTCAGACCGGAGTAATCCAGGTCGGTTTCTATCTATTTAATAACTTCTCCCAGTACGAAA
GGACAAGAGAAGTGAGGCCCACTTCACCAAAGCGCCTTTAACCAAATAGATGATATAATCTTAATCTAGA
CAGTTTATCCAAACACACTACCCGAGAGCTCGGGTTTGTTAGGGTGGCAGAGCCCGGTAACTGCATAAAA
CTTAAGCTTTTATTATCAGAGGTTCAATTCCTCTCCTTAACAACATGTTTATAATTAATGTACTCTCACT
AATTATTCCTATTCTCCTAGCTGTAGCCTTCCTAACCCTAGTCGAACGAAAAGTGCTAGGCTATATGCAA
CTCCGCAAAGGACCAAATGTCGTAGGACCATACGGCCTACTTCAACCTATCGCAGATGCTGTAAAACTCT
TTACCAAAGAGCCTCTCCGACCCCTTACATCCTCCATATTAATATTCATCATAGCACCAATCCTAGCCCT
CACACTAGCCCTAACCATATGAATCCCACTACCCATACCATACCCGCTCATTAACATAAACCTGGGAGTA
CTATTTATGCTAGCTATATCAAGCCTAGCTGTTTATTCCATCCTATGATCAGGATGAGCCTCAAATTCAA
AATACGCCCTAATCGGAGCCCTACGAGCCGTCGCCCAAACAATCTCATATGAAGTCACACTAGCCATCAT
TCTCCTATCAGTACTACTAATAAACGGATCCTTCACACTAGCCATACTAATCACCACTCAAGAATATATA
TGACTAATCATTCCTGCATGACCCCTAGCCATAATATGATTTATCTCAACCCTAGCAGAGACCAACCGAG
CCCCATTCGACCTGACAGAAGGAGAATCAGAACTAGTCTCCGGATTCGATGTAGAATATGCAGCAGGCCC
CTTCGCCCTATTCTTCCTAGCAGAATATGCCAACATCATCATAATAAATATCCTCACAACAATCCTATTC
TTCGGAGCATTCCACAGCCCTTATATACCAGAGCTATATACCATTAACTTTACAGTAAAGACCCTTCTCC
TAACAACTACTTTCTTATGGATCCGAGCATCCTACCCACGATTCCGATATGACCAACTAATACACCTCCT
ATGAAAAAACTTTCTGCCTCTCACCCTAGCCCTATGCATATGACATGTATCCCTACCTATCATCACAGCA
AGCATCCCACCTCAAACATAAGAAATATGTCTGACAAAAGAGTTACTTTGATAGAGTAAAACATAGAGGT
TTAAACCCTCTTATTTCTAGAATAACAGGAATCGAACCTAATCCTAAGAATCCAAAAATCTTCGTGCTAC
CATTATTACACCATATTCTAAAGTAAGGTCAGCTAAATAAGCTATCGGGCCCATACCCCGAAAATGTTGG
TTTATACCCTTCCCATACTAATCAACCCCCCTATCTTTATTATTATTATATTAACCGTTATCTCAGGAAC
TATAATTGTAGTGACAACCTCCCACTGACTTCTAGTCTGAATTGGCTTTGAAATGAACCTATTAGCCATC
ATCCCCATCCTCATGAAAAAATACAACCCACGAGCCATAGAAGCAGCCACAAAATATTTCTTAACACAAG
CAGCCGCCTCCATAATCCTAATAATATGAATCATTATCAATCTACTGCACTCGGGACAATGGACCGTACT
AAAAGACCTTAATCCCATAGCATCAATCATAATAACAACCGCTCTAGCAATAAAACTAGGACTAGCCCCA
TTCCACTTCTGAGTACCCGAAGTTACACAAGGAATTTCTATATCATCAGGCTTAATTCTACTAACATGAC
AAAAAATTGCACCACTATCAATCCTCTACCAAATCTCATCCACCATTAACCCTAACCTAATCCTAACAAT
ATCCATCTTATCAGTCATAATCGGAGGCTGAGGAGGCCTAAACCAAACACAACTACGAAAAATCATAGCA
TACTCCTCAATCGCCCATATAGGCTGAATGACAGCTATCATAATGTACAGCCCCACAATAATAATCTTAA
ACCTAACTATCTATATCATTATAACACTAACCACCTTCATACTATTTATACACAACTCCACCACAACAAC
AGCATCCCTATCACAAACATGAAATAAAACCCCTCTAATCACCTCACTCATCCTAGTATTAATAATATCC
CTGGGAGGCCTCCCCCCACTCTCCGGATTTATCCCAAAATGAATAATCATCCAAGAATTGACTAAAAATG
AATTAATCATAATGCCAACATTACTAGCCATAACAGCACTACTCAACCTATACTTCTACATACGACTAAC
ATACACCACCGCACTAACCATGTTCCCCTCAAACAACAGTATAAAAATAAAATGACGATTTGAATGCACA
AAAAAAATAACCTTCCTACCCCCTCTAGTTGTAATATCAACCATACTACTTCCACTCGCACCAATACTAT
CTATCCTGGATTAGAAGTTTAGGTTAAACTAGACCAAGAGCCTTCAAAGCTCTAAGCAAGTCCTACAGAC
TTAACTTCTGCACATCTAAACCATTCTAAGGACTGCAAGAATCTATCTTACATCAATTGATTGCAAATCA
AACACTTTAATTAAGCTAAGTCCTCACTAGATTGGTGGGCTCTAACCCCACGAAATTTTAGTTAACAGCT
AAATGCCCTAATCAACTGGCTTCAATCCACTTCTCCCGCCGTCTAGAAAAAAAAGGCGGGAGAAGCCCCG
GCAGCGCCAAGCTGCTTCTTTGAATTTGCAATTCAACATGACATTCACCGCAGGACTTGGTAAAAAGAGG
GCTCGAACCTCTGTCTTTAGATTTACAGTCTAATGCTTACTCAGCCATTTTACCTATGTTCATAAACCGG
TGACTATTTTCAACTAATCACAAAGATATTGGTACTCTTTACCTTTTATTCGGTGCCTGAGCTGGCATGG
TGGGGACTGCTCTTAGTCTTCTAATCCGGGCCGAACTGGGCCAACCTGGTACACTACTAGGAGATGATCA
GATTTACAATGTAATCGTCACTGCCCATGCTTTTGTAATGATCTTTTTTATGGTGATGCCTATTATAATT
GGAGGGTTCGGAAACTGATTGGTCCCATTAATAATTGGAGCTCCTGACATAGCATTTCCCCGAATAAACA
ACATGAGCTTCTGACTCCTCCCTCCATCCTTTCTACTCTTACTCGCCTCATCTATGGTAGAAGCCGGAGC
AGGAACTGGGTGAACAGTATACCCACCCCTAGCCGGCAACCTGGCTCATGCAGGAGCATCCGTAGACCTA
ACTATTTTTTCACTACACCTGGCAGGTGTCTCCTCAATCTTGGGTGCTATTAATTTCATTACTACTATTA
TTAATATAAAACCTCCTGCCATGTCCCAATATCAAACACCTCTATTTGTCTGATCAGTCTTAATCACTGC
TGTCTTACTACTTCTATCACTTCCAGTCTTAGCAGCGGGAATCACTATATTATTAACAGATCGAAACCTA
AACACCACATTCTTTGACCCCGCTGGGGGAGGAGATCCTATCTTATACCAACACTTATTCTGATTCTTTG
GCCATCCAGAAGTTTACATTTTAATCCTACCCGGTTTTGGGATAATCTCACATATTGTTACCTATTATTC
AGGTAAAAAAGAACCCTTTGGCTACATGGGAATAGTTTGAGCCATGATATCAATCGGCTTCCTGGGCTTT
ATCGTATGAGCCCATCACATGTTTACTGTAGGAATGGATGTAGACACACGAGCATACTTTACATCAGCCA
CTATAATTATTGCCATTCCTACCGGGGTGAAAGTATTTAGTTGACTGGCTACTCTTCATGGAGGTAATAT
TAAATGGTCCCCTGCTATATTATGAGCCTTAGGCTTTATTTTCCTATTTACCGTAGGAGGCCTAACGGGA
ATTGTACTAGCAAACTCTTCATTAGACATTGTTCTTCACGACACATATTACGTAGTGGCCCACTTTCACT
ATGTCTTGTCAATAGGAGCAGTATTCGCTATCATAGGAGGCTTCGTCCATTGATTCCCCCTATTCTCAGG
ATATACCCTTGACAACACTTGAGCAAAGATTCACTTTACGATTATGTTTGTAGGAGTCAATATAACGTTC
TTCCCTCAGCACTTCCTAGGCCTGTCCGGAATGCCACGACGTTATTCTGACTATCCAGATGCATATACAA
CTTGAAATACGATTTCCTCAATGGGCTCTTTCATCTCATTAACAGCAGTCATGTTAATAGTTTTCATAGT
GTGAGAAGCTTTCGCATCCAAGCGAGAAGTGGCCATAGTAGAACTAACCACAACTAATCTTGAATGATTG
CATGGATGTCCTCCTCCGTACCACACATTTGAAGAGCCAACTTACGTACTATTAAAATAAGAAAGGAAGG
AATCGAACCCTCTTTAACTGGTTTCAAGCCAATGCCATAACCATTATGTCTTTCTCAATTAAGAAGTATT
AGTAAAACAATTACATAACTTTGTCGAAGTTAAATTATAGGCTTGAATCCTATATGCTTCAATGGCGTAC
CCCTTTCAACTAGGTTTCCAAGATGCTACATCCCCCATTATAGAAGAACTCCTACACTTTCACGACCACA
CACTAATAATTGTATTTTTAATCAGCTCTTTAGTTCTTTATATTATCTCGTTGATGCTAACAACCAAGCT
CACGCACACGAGTACAATAGATGCTCAAGAAGTAGAAACCATCTGAACCATCCTACCTGCTATTATCCTG
ATTCTTATCGCCCTACCCTCCTTACGAATTCTCTATATAATGGATGAAATCAACAACCCCTCCCTCACAG
TAAAAACCATAGGACATCAATGATATTGAAGTTATGAGTACACTGATTACGAAGACTTGAATTTTGACTC
TTACATAATTCCTACCCAAGAGCTAAAACCAGGAGAACTCCGGCTATTAGAAGTTGACAACCGAGTAGTT
TTACCAATAGAAATGACCATTCGCATGTTAATCTCATCAGAAGATGTGTTACACTCATGAGCCGTCCCAT
CCCTAGGCCTAAAAACTGATGCTATCCCAGGCCGATTAAATCAAACAACTCTAATAGCTACACGACCTGG
TTTATATTATGGCCAATGCTCAGAAATCTGTGGCTCAAACCATAGCTTCATACCCATTGTTCTTGAATTA
GTCCCACTAACGTACTTTGAAAAATGATCTGCATCTATACTGTAAATTCATTAAGAAGCTAAATAAGCAT
TAACCTTTTAAGTTAAAGACTGGGAGTTTAAATCTCCCCTTAATGACATGCCACAACTAGATACATCCAC
CTGATCCATCACTATTATATCAATAATTATAACACTATTTATTGTATTCCAACTAAAAATCTCAAAATAC
TTATATCCATCAAACCCAGAACCTAAATCCATAACCACACTAAAACAACGGAATCCCTGAGAAAAAAAAT
GAACGAAAATCTATTCGCCTCTTTCACTACCCCAACAATAATAGGATTACCTATTGTTATTTTAATTATT
ATATTTCCAAGCATTTTATTCCCTTCACCTAACCGACTAATTAATAACCGTCTAGTTTCACTCCAACAAT
GACTAGTACAACTAACATCAAAACAAATACTGGCTATTCATAATCATAAAGGACAAACCTGAGCCCTAAT
ACTAATGTCCCTAATTCTATTTATTGGGTCAACAAACTTATTAGGCCTATTACCCCACTCATTCACCCCA
ACTACCCAATTATCAATAAATTTAGGAATAGCTATCCCGCTATGAGCCGGCACTGTAATTACCGGGTTTC
GCCACAAGACTAAAGCATCTCTGGCCCACTTTCTACCACAAGGAACACCTGTCCCCCTAATTCCTATGCT
TGTAGTCATTGAGACTATCAGCCTCTTTATCCAACCTATAGCTCTCGCCGTACGACTTACAGCCAACATC
ACCGCAGGTCACTTATTAATACATCTAATTGGAGGGGCCGCCCTAGCCCTGATAAACATTAGCACCTCTA
TTGCCTTAATCACCTTTACCATTCTCATTTTACTAACAATCCTTGAATTTGCCGTAGCCCTAATCCAAGC
CTATGTTTTTACCCTGCTAGTAAGCCTATACTTACATGATAACACCTAATGACCCACCAAACCCATGCAT
ACCACATAGTCAACCCTAGCCCATGGCCACTTACAGGAGCCCTTTCAGCCCTCTTAATAACCTCAGGCCT
GGCTATATGATTCCACTACAACTTAACACTGCTGTTAACCCTTGGAATAACTACCAACTTACTAACTATA
TATCAATGATGACGAGACATTATCCGAGAAAGCACATTCCAAGGCCATCATACACCTATCGTTCAAAAAG
GCCTTCGATACGGAATAATCCTCTTTATCATCTCAGAAGTATTCTTTTTCGCAGGCTTCTTCTGGGCCTT
CTACCACTCAAGCCTAGCCCCAACCCCCGAGCTAGGAGGATGCTGACCACCAACAGGCATTATTCCCCTG
AACCCCCTGGAAGTTCCACTACTTAATACCTCCGTGCTTCTAGCCTCCGGAGTATCAATCACCTGAGCTC
ACCACAGTTTGATGGAGGGAAATCGAAAACACATGCTTCAAGCACTATTTATTACAATCTCTTTAGGGGT
CTACTTTACACTCCTCCAAGCCTCCGAATACTATGAAACATCATTCACGATCTCGGACGGAGTATACGGA
TCTACCTTCTTCATGGCCACAGGATTCCATGGGCTACATGTAATTATTGGCTCTACTTTCCTAATTGTAT
GCTTCTTACGCCAATTAAAATATCACTTTACATCAAATCACCACTTCGGATTTGAAGCCGCCGCCTGATA
TTGACACTTCGTAGACGTAGTTTGACTATTCCTATACGTTTCTATTTATTGATGAGGATCCTATTCCTTT
AGTATTAATAAGTACAGTTGACTTCCAATCAACCAGTTTCGGTATAACCCGAAAAGGAATAATAAATGTA
ATACTTGCCTTACTTACCAATACACTCCTGTCCACACTACTTGTACTCATCGCATTCTGATTACCCCAAC
TAAACATCTATGCAGAAAAAGCAAGCCCCTATGAGTGCGGATTTGATCCTATAGGGTCCGCCCGCCTACC
CTTCTCCATAAAATTCTTCCTGGTAGCCATTACATTCTTGCTATTTGATCTAGAAATTGCACTACTACTC
CCCCTTCCCTGAGCCTCACAAACAGACAAACTACCAACCATACTCACTATAGCCCTTCTACTAATCTCAT
TACTAGCCGCAAGCCTAGCCTACGAATGAACCCAAAAAGGACTAGAATGAACTGAATATGATAATTAGTT
TAAACCAAAACAAATGATTTCGACTCATTAGATTATAGCTCACCCTATAATTATCAAATGTCCATAGTCT
ACATTAATATTTTCCTGGCTTTCATCATGTCGCTCATAGGACTACTAATATATCGATCCCACTTAATGTC
TTCCCTCCTATGTCTAGAAGGCATGATATTATCCCTATTCATTATAATAGCCGTAGCCATCCTAAACAAC
CATCTCACACTAGCCAGCATAACCCCCATTATCCTATTAGTATTTGCAGCTTGTGAGGCAGCACTAGGTT
TATCTCTACTAGTAATAGTATCAAATACATATGGCACTGACTATGTACAAAACCTAAACCTCCTACAATG
CTAAAAATTATTATCCCCACTGCCATACTCATACCAATAACATGCCTATCGAAACCTAACATAATCTGAA
TCAACTCAACAACCTACAGCCTACTAATTAGTCTTATTAGCCTCTCCTATCTAAACCAACTAGGTGGCCA
TAGTCTAAATTTTTCACTGTTATTTTTCTCAGACTCACTCTCCGCACCTTTACTAGTACTAACAACATGA
CTCCTACCGCTAATACTCATAGCCAGCCAATCACACCTATCAAAAGAAACTCCTAGTCGAAAAAAACTAT
ACATCACAATACTCACTCTCCTGCAGCTTCTTTTGATTATAACATTTACCGCTACAGAACTAATTATATT
TTACATTTTATTTGAAGCCACATTAATCCCCACCTTAATCATCATTACCCGATGGGGTGACCAGACAGAG
CGATTAAACGCCGGCCTATACTTTCTATTTTACACTCTAGTAGGCTCACTACCCCTTTTAGTCGCACTAC
TGTATATCCAGAATACAACAGGAACTTTAAATTTCCTGATCATCCAATACTGAGCCAAGCCCATCTCAAC
CACCTGGTCCAATATTTTCCTCTGACTAGCATGCATGATAGCATTTATAGTAAAAATACCTCTATATGGA
CTCCACCTATGATTGCCAAAAGCACATGTTGAAGCTCCCATCGCTGGTTCAATAGTACTTGCCGCCGTAT
TACTAAAACTAGGGGGATACGGGATAATGCGTATTACAGTCCTACTTAACCCCGCAACGAACCAAATGGC
ATACCCCTTTATAATACTATCCCTGTGAGGAATGGTTATAACAAGCTCCATTTGCCTGCGCCAAACAGAC
CTAAAATCCCTAATCGCATACTCATCCGTAAGTCACATGGCCCTAGTAATTGTAGCAGTACTGATCCAAA
CACCCTGAAGCTATATAGGAGCTACAGCCTTAATAATTGCTCATGGACTGACCTCATCTATGCTATTCTG
CCTTGCAAACTCAAACTATGAACGAGTACATAGCCGAACAATAATCCTAGCCCGGGGGCTACAGACTATC
CTCCCCCTAATAGCTGCCTGATGACTACTAGCTAGCCTCGCAAACCTAGCCCTACCACCCACAATTAATC
TAATCGGAGAGCTATTTGTAGTAATAGCCTCCTTCTCATGATCAAACATAACCATTATCCTAATGGGTAC
TAATATCATCATTACAGCCCTATACTCCCTCTACATACTTATTATAACTCAACGAGGCAAATACACACAC
CACATTAAAAATATCAACCCATCATTTACACGAGAAAACGCCCTAATAGCCCTCCACCTACTCCCCCTTC
TCCTCCTATCACTTAACCCTAAGATTGTACTAGGCCCCATTTACTGTAAATATAGTTTAATAAAAACATT
AGATTGTGAATCTAATAATGGAAGTGCAAGTCTTCTTATTTACCGAAAAAGTATGCAAGAACTGCTAATT
CATGCCTCCACGTATAAAAACGTGGCTTTTTCAACTTTTATAGGATAGAAGTAATCCATTGGTCTTAGGA
ACCAAAAAATTGGTGCAACTCCAAATAAAAGTAATAAACCTATTTACCCCACTCATACTAACTGCAATAT
TTATTCTACTCCTGCCCATCATTATATCTAACACCCAACTGTATAAAAACAGCCTATATCCCCACTATGT
AAAAACCACAATCTCTTACGCCTTCATCATCAGCATAATCCCAACTATAATATTTATCTCCTCAGGACAA
GAAGCAATTATCTCAAACTGACACTGACTATCAATCCAAACTCTCAAGCTATCACTAAGCTTTAAAATAG
ATTATTTCTCAACCATCTTTATCCCTGTAGCGCTTTTCGTCACATGGTCCATCATAGAATTCTCAATGTG
GTACATGCACTCAGACCCATACATCAACCGATTCTTTAAATATCTCCTCATATTCCTAATCACTATGATA
ATTCTAGTTACCGCTAACAATCTATTTCAACTATTCATCGGCTGAGAGGGAGTAGGAATCATATCTTTTC
TACTTATCGGATGATGATATGGCCGAGCAGATGCAAACACTGCCGCCCTACAAGCAATCCTCTACAACCG
CATTGGAGACGTAGGCTTCATCATAGCCATAGCATGATTTCTCACCAACTCAAACGCATGGGACTTCCAA
CAAATCTTTATCACCCAACACGAGAACCTAAATATTCCATTACTAGGGCTTCTATTAGCAGCCACAGGTA
AATCCGCCCAATTCGGCCTACATCCGTGACTGCCATCAGCCATAGAAGGCCCAACTCCTGTCTCCGCCCT
ACTCCACTCAAGTACAATAGTCGTAGCAGGGGTCTTCTTACTTATCCGGTTTTACCCGCTCATAGAACAA
AACAAAACTATACAAACTCTCACCCTATGTTTAGGAGCTATTACAACCTTGTTCACAGCTATTTGTGCTC
TCACACAAAATGATATCAAAAAAGTTGTTGCCTTTTCAACCTCAAGCCAACTGGGCCTAATAATTGTAAC
CATTGGGATTAACCAACCTTACCTCGCATTTCTACACATTTGCACACACGCATTCTTCAAAGCCATGCTA
TTCATATGTTCAGGATCAATTATCCACAGTCTGAACGACGAACAAGACATTCGAAAAATAGGCGGATTAT
ACAAACCAATGCCCTTCACCACTACCTCCCTAATCATTGGAAGCCTCGCACTCACAGGTATACCTTTCCT
AACAGGTTTTTATTCCAAAGACCTAATCATCGAGACAGCCAACACGTCGTATACCAACGCCTGAGCCCTA
CTAATTACTCTCATTGCCACATCCCTTACAGCTGCCTACAGTACTCGAATTATATTCTTTGTGCTACTAG
GACAACCACGATTCAATACCTTGAATCTAATCAATGAAAATAATACCCACCTCATCAACTCCATTAAACG
TCTCTTAATCGGAAGTATCTTTGCAGGATATCTAATTTCTTACAACATCCCCCCAACAACTATCCCACAA
ATAACTATACCCTACTATCTAAAACTAACTGCTCTTGCCGTGACTATCGCAGGCTTCATCCTAGCATTAG
AACTTAATCTCGCGGCTAAAAACTTAAAATTTATATACCCTTCAAACCTCTTTAAGTTTTCCAACCTCTT
AGGGTACTTTCCAATTGTAATACACCGCCTCCCATCAAAAATGAGCCTAACTATGAGCCAAAAGTCCGCA
TCGATACTATTAGACATAATTTGACTAGAAAATGTATTACCCAAATCCATCTCCTTATTCCAAATAAAAA
TGTCAACTACTGTATCTAATCAGAAAGGACTAGTTAAACTCTACTTTTTATCTTTCATAATCACCCTAGC
CCTCAGCCTAATCTTACTTAATTCCCACGAGTAACTTCCATAATCACCAACACACCAATAAGCAAAGATC
AGCCGGTGACAACCACTAATCAAGTTCCATAACTATATAGCGCCGCAATTCCCATGGCCTCCTCACTAAA
GAACCCTGAGTCACCTGTATCATAAATCACCCAATCACCTGCACCATTAAACTTAAATACGACTTCTACC
TCATCTTCCTTTAAAATATAACAAGCAGTTAATAATTCTGCTAACACCCCCGTAATAAACATTGCTAATA
CAGCCTTATTAGACGTCCACGCCTCAGGATAAGGCTCAGTAGCCATAGCCGTAGTATATCCAAACACTAC
GAGTATACCCCCTAAATAAATTAAGAAAACCATTAAACCTAAAAATGATCCCCCAAAATTCAACACAATA
CCACAACCAGTACCACCAGCCACAATTAAACCAAACCCACCATAAATTGGAGAAGGCTTTGAAGAAAAAC
TTACAAAGCTCACTACAAAAACTGTACTTAAAATAAATACAATGTATGTTATCATTATTCTCACATGGAA
TTTAACCATGACTAATGATATGAAAAACCATCGTTGTATTTCAACTATAAGAACTTAATGACCAACATTC
GAAAATCACACCCCCTTATCAAAATTATTAATCACTCATTCATCGATCTACCCGCCCCATCTAACATCTC
AGCATGATGAAACTTCGGCTCCCTTCTAGGAGTCTGCCTAACCTTACAAATCCTCACCGGCCTCTTTTTG
GCCATACACTACACATCAGACACAATAACCGCCTTTTCATCAGTTACCCACATCTGTCGCGACGTTAATT
ATGGCTGAATCATCCGATATTTACACGCCAACGGAGCTTCTATATTCTTTATCTGCCTGTACATACATGT
AGGACGGGGAATATACTACGGCTCCTACACCTTCTCAGAGACATGAAACATTGGAATCATACTATTATTT
ACAGTCATAGCCACAGCTTTTATGGGATACGTCCTACCATGAGGCCAAATGTCCTTCTGAGGAGCAACCG
TAATCACTAACCTCCTGTCAGCAATTCCATACATCGGGACTGAACTAGTAGAATGAATCTGAGGGGGGTT
CTCAGTAGACAAAGCCACCCTAACACGATTCTTTGGCTTCCACTTCATTCTTCCATTCATTATCTCAGCC
TTAGCAGGAGTACACCTCTTATTCCTTCATGAAACAGGATCTAACAACCCCTCAGGAATTACATCCGATT
CAGACAAAATCCCATTCCACCCATACTATACAATCAAAGACATCCTAGGTCTTCTAGTACTAGTTTTAAC
ACTCATACTACTCGTCCTATTTTCACCAGACCTGCTAGGAGACCCAGACAACTACATCCCAGCCAACCCT
TTAAATACCCCTCCCCATATTAAACCTGAATGATACTTCCTATTCGCATACGCAATTCTCCGATCCATCC
CTAACAAACTAGGGGGAGTCCTAGCCCTAGTACTCTCCATCCTAGTACTAGCAATCATTCCAATCCTCCA
CACCTCCAAACAACGAGGAATAATGTTTCGACCACTAAGCCAATGTCTATTCTGACTCCTAGTAGCGGAT
CTCCTAACCCTAACATGAATCGGTGGCCAACCTGTAGAACATCCGTTCATCACCATCGGGCAACTAGCCT
CCATCCTATATTTCTCAACCCTCCTAATCCTAATACCCATCTCAGGCATTATTGAAAACCGTCTACTCAA
ATGAAGAGTCTTTGTAGTATATAAAATACTTTGGTCTTGTAAACCAAAAAAGGAGAACATATGCCCTCCC
TAAGACTTCAAGGAAGAAGCAACAGCCCCACTATCAGCACCCAAAGCTGAAATTCTTTCTTAAACTATTC
CTTGGCAATACCAGAAAGCAACCCCATAACTTTCATAATTCATATATTGCATATACCCATACTGTGCTTG
GCCAGTATGTCCTTATTTCCCACAAAAAAACCAAGTAAAAACCCCCAAACACCACAACCCAAAACACACA
ATGTAAAATCACTCTATTAACCACCAACTCACCCCAGGGGGTATTATACACCCATATACATAAGACATAC
TATGTACATCGTGCATTAATTGCTAGTCCCCATGAATATTAAGCATGTACAGGAGTTTATATATATTACA
TAAGACATACTATGTATATCGTGCATTAATTGCTAGTCCCCATGAATATTAAGCATGTACAGTAGTTTAT
ATATATTACATAAGACATACTATGTATATCGTGCATTAATTGCTAGTCCCCATGAATATTAAGCATGTAC
AGTAGTTTATATATATTACATAAGACATAATAGTGCTTAATCGTGCATTCACCTTAATTCTAGGACAGTC
TTCTATGGACCTCAACTATTCCAAAGAGCTTAATCACCTGGCCTCGAGAAACCAGCAATCCTTGCTCGAA
CGTGTACCTCTTCTCGCTCCGGGCCCATTTCAACGTGGGGGTTTCTATAACGGAACTATACCTGGCATCT
GGTTCTTACTTCAGGGCCATAAAATCCTTGAAACCAATCCTTCAGTTCTCTCAAATGGGACATCTCGAT
