# Supplementary material for: Comparison of next-generation sequencing samples using compression-based distances and its application to phylogenetic reconstruction
Source: BMC Res Notes. 2014 May 29;7:320. doi: 10.1186/1756-0500-7-320 (PMC4057587; doi:10.1186/1756-0500-7-320)
Supplement: Additional file 3 — Perl scripts and the example data set of 29 mtDNA sequences. [file 1756-0500-7-320-S3.zip › compression_phylo/FASTA/21.fasta]

>gi|2052151|emb|Y07726.1| Ceratotherium simum complete mitochondrial DNA sequence
GTTAATGTAGCTTAACAACTAAAGCAGGGCATTGAAAATGCCCAGATGAGCCCACCAGCTCCATAAACAC
AAAGGTTTGGTCCTGGCCTTTCTATTGATTGTTAGTAAAATTACACATGCAAGCATCCGCGCCCTAGTGA
AAATGCCCTCTAAATCACCCCTAACGATTAAAAGGAGCAGGTATCAAGCACACTAAAACAGTAGCTCACA
ACACCTTGCTCAACCACGCCCCCACGGGAGACAGCAGTGATAAAAATTAAGCAATAAACGAAAGTTTGAC
TAAGTTATACTAAACAGAGTTGGTAAATTTCGTGCCAGCCACCGCGGCCATACGATTAACCCAAATTAAT
AGAACTTCGGCGTAAAGCGTGTCAAAGATACGACCACAAATAAAGTTAAAACCCAATTGAGCTGTAAAAA
GCTACAACCAAAATAAAATAGACTACGAAAGTGACTTTAATACAACCGCCCACACGACAGCTAGGACCCA
AACTGGGATTAGATACCCCACTATGCCTAGCCTTAAACCTAAATAATTTCTCCAACAAAATTATTCGCCA
GAGTACTACTAGCAACAGCCTAAAACTCAAAGGACTTGGCGGTGCTTTATATCCCCCTAGAGGAGCCTGT
TCCATAACCGATAAACCCCGATAAACCCCACCAACCCTTGCTAATTCAGCCTATATACCGCCATCTTCAG
CAAACCCTAAAAAGGAACTAAAGTAAGCACAAGTATAAAACATAAAAACGTTAGGTCAAGGTGTAGCTTA
TGGGATGGAGAGAAATGGGCTACATTTTCTATTTTAAGAACAACAATTACCCAAACGAAGGTTTTTATGA
AACCAAAAACTAAAGGAGGATTTAGCAGTAAATTAAGAATAGAGAGCTTAATTGAACCAGGCCATAAAGC
ACGCACACACCGCCCGTCACCCTCCTTAAATACCCCGAGCCACAACACAACATATTAACTACGCATTACA
CGTATAAAAGGAGACAAGTCGTAACAAGGTAAGCGTACTGGAAAGTGCGCTTGGACAATCAAAGTGTAGC
TTAAACAAAGCACCTAGCTTACACCCAGGAGATTTCATACAAAATGACCACTTTGAACTAAAGCTAGCCC
AAATAACCCCGACCCAACTACTAAAAACTCACTTGAACAAAGCATTTACCCAAATCCATTAAAGTATAGG
AGATAGAAATTTTTAACTGGCGCTATAGAGAAAGTACCGCAAGGGAACGATGAAAGAAGTCTTAAAAGTA
CTAAACAGCAAAGCTTACCCCTTTTACCTTTTGCATAATGATTTAACTAGAACAATTTTAGCAAAGAGAA
CTTAAGTTAAACCCCCCGAAACCAGACGAGCTACCTACGAACAGTCCCAAAACGAACGAACTCATCTATG
TCGCAAAATAGTGAGAAGATTTATAGGTAGAGGTGAAAAGCCTAACGAGCCTGGTGATAGCTGGTTGTCC
AAAACAGAATGTAAGTTCAAATCTAAATTTACCTAAAAGCCCTACAACTTCAATGTAAATTTAAATTATA
GTCTAAAAAGGTACAGCTCTTTAGACACAGGATACAACCTTCATTAGAGAGTAAGATCTAAGCCACACAT
AGTTGGCCTAAAAGCAGCCACCAATTAAGAAAGCGTTCAAGCTCAACAGCACAGCCACCTTAATTTCAGC
AACAACCAATCAACTCCTAATTTAATATTGGACTAATCTATCAACAAATAGAAGCAATAATGTTAATATG
AGTAACAAGAACCATTTCTCCTTGCATAAGCCTATATCAGAACGAATGACCACTGATAGTTAACAACAAA
ATAAACACAACCTAACAATAAACTACCTATTAAACCAACTGTTAACCCAACACAGGCATGCACTTTAAAG
GAAAGATTAAAAAAAGTAAAAGGAACTCGGCAAACACAAACCCCGCCTGTTTACCAAAAACATCACCTCT
AGCATATCTAGTATTAGAGGCACTGCCTGCCCAGTGACATATATTTCAACGGCCGCGGTATCCTAACCGT
GCAAAGGTAGCGTAATCACTTGTTCCCTAAATAGGGACCTGTATGAATGGCCACACGAGGGTTTTACTGT
CTCTTACTTTCAATCAGTGAAATTGACCTTCCCGTGAAGAGGCGGGAATAGCACAATAAGACGAGAAGAC
CCTATGGAGCTTTAATTAACTAATTCACAAAAAATAAAATCTCTAACCCACATCCAGGGGATAACAAAAC
TTTGACTGAATTAGTAATTTCGGTTGGGGTGACCTCGGAGAACAAGCCAACCTCCGAGTGATTAAATTCC
AGACTTACCAGTCAAAAATATTACATCACTTATTGATCCAAACCATTGATCAACGGAATAAGTTACCCTA
GGGATAACAGCGCAATCCTATTCTAGAGTCCATATCGACAATAGGGTTTACGACCTCGATGTTGGATCAG
GACATCCCAATGGTGCAACCGCTATTAATGGTTCGTTTGTTCAACGATTAAAGTCCTACGTGATCTGAGT
TCAGACCGGAGTAATCCAGGTCGGTTTCTATCTATTCAATATTTCTCCTAGTACGAAAGGAAAAGAGAAA
TAAGGCCCACTTCACAAAAGCGCCTTCAAATCAATAGATGATATAATCTAAATCTAATTAATTTATACAC
AACATTGCCCTAGACCAGGGCCACGTTAGGATGGCAGAGCCGGAAATTGCATAAAACTTAAACCTTTATA
ATCAGAGGTTCAACTCCTCTTCCTAACAACATGTTCACAATTAATATTCTCCTCCTAGTCATCCCAATCC
TACTCGCCGTAGCATTCCTCACACTAGTTGAACGAAAAGTGCTAGGTTACATACAACTACGAAAAGGACC
AAACATTGTAGGCCCCTATGGCCTACTCCAACCAATTGCCGACGCAATCAAATTATTCACCAAAGAACCA
CTACAGCCATCAACATCATCAACAACCATATTCATCATCGCCCCGATTTTAGCTCTAACCCTAGCCCTAA
CAATATGAATCCCATTACCCATACCACACCCTCTAATCAACATAAACCTAGGAGTCCTATTCATACTTGC
CATGTCGAGCCTAGCCGTCTACTCCATCCTATGATCAGGGTGGGCTTCAAACTCAAAATACGCACTAATT
GGAGCCCTACGAGCAGTAGCCCAAACAATCTCATATGAAGTAACTTTAGCAATTATCCTTCTCTCCGTAT
TACTAATAAACGGATCATTCACACTATCTACACTAATCACCACCCAAGAACACCTATGACTAATTTTCCC
ATCATGACCACTAGCTATAATATGATTTATCTCAACACTAGCAGAAACCAACCGAGCTCCCTTCGACCTG
GCAGAGGGAGAATCAGAATTAGTATCTGGCTTCAATGTCGAATACGCAGCCGGCCCATTCGCCCTGTTCT
TTATAGCAGAGTACGCAAACATCATCATAATAAACGCCTTCACTACCATCCTCTTTCTAGGAGCTTTTCA
CAACCCCCACATACCAGAACTATACACAATCAATTTCACCACTAAAACCCTACTATTAACCACATCCTTT
CTATGAATCCGAGCATCCTACCCACGATTCCGATACGATCAACTCATACACCTCCTATGAAAAAATTTCC
TACCCCTCACTCTAGCACTATGCATATGACACGTATCACTACCAATCACAACATCAAGCATCCCCCCACA
AACATAAGAAATATGTCTGATAAAAGAGTTACTTTGATAGAGTAAATAATAGAGGTTCAAGCCCTCTTAT
TTCTAGAATTATAGGAATTGAACCTACTCCTAAGAACTCAAAAATCTTCGTGCTACCAAACTACACCACA
TTCTATAAGTAAGGTCAGCTAAACAAGCTATCGGGCCCATACCCCGAAAATGTTGGATTATACCCTTCCC
GTACTAATAAACCCAATTGTTTTCTCAACTATCCTAACGACCGCTATTATAGGAACTATAATCGTAATAA
CAAGCTCACACTGATTGATAATTTGAATTGGCTTCGAAATAAACCTATTAGCCATTATCCCCATCCTAAT
AAAAAAATTCAACCCACGAGCCATAGAAGCAGCAACCAAATATTTCCTAACACAAGCCACCGCATCAATA
CTCCTCATAATAGCAATTATCATCAACCTTATATTCTCAAGCCAATGGACAATCACAAAAATCTTTAACC
CAACAGCATCCATCATTATAACATCGGCCCTCATCATAAAACTCGGACTTTCCCCATTCCACTTCTGAGT
ACCCGAAGTTACCCAAGGCATTCCACTAGTATCAGGCCTAATTCTGCTCACATGACAAAAACTAGCACCA
ATATCAGTCCTATACCAAATCGCACCCTCCATTAACCTAGACATACTAATAACCTCAGCCCTCTTATCCA
TCCTAGTAGGTGGATGAGGAGGCCTCAACCAAACTCAACTACGAAAAATCATAGCATACTCATCAATCGC
CCACATAGGATGAATAACAGCTATTTTAACATATAACCCTACAATAACAGCACTCAACATACTAATCTAC
ATCATAATGACGCTCACCACATTCATATTATTTATACTCAACTCCTCAACCACAACACTATCACTTTCCC
ACACATGAAACAAAACACCCCTAATCACCTCGCTCATCTTAATCACCATACTATCACTAGGAGGCCTCCC
ACCACTATCCGGATTTATCCCCAAATGAATAATTATTCAAGAGCTAACAAAAAACGACAGCATCATCCTA
CCAACATCCATAGCCATTATAGCCCTACTCAACCTATACTTCTATATACGCCTAACCTACTCCACCTCAC
TAACAATATTCCCATCAACAAACAACATAAAAATAAAATGACAATTTGAAAACCCAAAACGAATAAACTT
TCTACCTACACTAATTATCATGTCAACCCTACTCCTCCCACTAACACCAATCATATCTACTCTAAACTAG
GAATTTAGGTTACACCAGACCAAGGACCTTCAAAGCCCTAAGCAAGTACAAACTACTTAATTCCTGCCAA
CTAAGGGCTGCAAGACTCTATCTTACATCAACTGAATGCAAATCAAACACTTTAATTAAGCTAAACCCTC
CCTAGATTGGTGGGCCACTATCCCACGAAATTTTAGTTAACAGCTAAATACCCTAATCAACTGGCTTCAA
TCTACTTCTCCCGCCGCCTAAAAAAAAGGCGGGAGAAGCCCCGGCAGAATTGAAGCTGCTTCTCTGAATT
TGCAATTCAACATGAAATTCACCACAGGGCCTGGTAAAAAGAGGGCTACAACCTCTGTCTTTAGATTTAC
AGTCTAATGCTATCTCAGCCATTTTACCTATGTTCGTTAACCGCTGACTGTTTTCAACCAACCACAAGGA
CATTGGTACTCTCTACCTACTATTTGGCGCCTGAGCTGGAATGGTGGGGACCGCCCTGAGCCTTCTAATT
CGCGCTGAGCTAGGTCAACCTGGAACCTTGCTAGGAGACGACCAGATCTACAATGTAGTTGTAACCGCCC
ATGCATTCGTAATAATTTTCTTTATAGTCATGCCTATCATAATCGGAGGATTCGGAAATTGATTAGTCCC
CTTAATAATTGGAGCACCCGACATAGCATTCCCACGAATAAACAACATAAGCTTCTGACTTCTCCCACCA
TCATTTCTTCTTCTACTCGCTTCCTCGATAGTCGAAGCCGGTGCCGGAACAGGCTGAACCGTTTATCCGC
CATTAGCTGGTAATCTAGCCCATGCAGGAGCCTCCGTTGACCTAACCATCTTCTCCCTACACCTAGCCGG
AGTATCTTCAATTCTAGGTGCCATCAATTTTATTACTACAATTATCAACATAAAACCACCAGCCATATCC
CAATATCAAACGCCTCTGTTCGTGTGATCCGTTTTAATCACAGCTGTACTCCTATTACTAGCTCTTCCAG
TCTTAGCAGCAGGAATTACCATGCTACTAACAGACCGTAATCTGAACACTACTTTTTTCGACCCAGCAGG
GGGAGGCGACCCCATCTTATACCAGCACCTCTTTTGATTTTTCGGCCATCCTGAAGTCTATATTCTAATT
CTACCAGGCTTCGGAATAATCTCACATATTGTTACATATTACTCAGGGAAAAAAGAACCCTTCGGTTACA
TAGGAATAGTCTGAGCCATAATATCTATTGGATTCCTAGGGTTCATTGTATGAGCTCACCACATATTTAC
TGTTGGCATGGACGTTGACACACGAGCATACTTCACATCCGCCACTATGATCATCGCTATTCCCACTGGC
GTAAAAGTATTCAGTTGATTAGCTACCCTTCATGGGGGAAATATCAAATGATCGCCGGCCATACTATGAG
CCCTGGGCTTTATTTTCCTGTTCACGGTGGGAGGCTTAACAGGGATTGTCTTAGCCAACTCATCATTAGA
CATTGTACTTCACGACACATACTACGTAGTAGCACATTTCCACTATGTTTTATCTATAGGAGCAGTTTTT
GCTATCATAGGAGGATTCGTCCACTGATTCCCCCTATTCTCGGGATACACACTCAACCAAACTTGAGCAA
AAATCCACTTCACAATTATATTCGTAGGGGTGAATATGACCTTCTTTCCACAACACTTTCTTGGTCTCTC
AGGAATGCCACGTCGCTACTCAGACTACCCAGATGCATACACAACATGAAACACTATCTCATCTATAGGA
TCCTTTATCTCGCTTACAGCGGTAATACTAATAGTCTTCATAATTTGAGAAGCATTCGCATCCAAGCGAG
AGGTATCAACAGTAGAACTAACCACCTCCAACCTTGAGTGACTACATGGATGCCCTCCCCCATATCACAC
ATTCGAAGAACCTGTTTACGTAAATCTAAAATAAGAAAGGAAGGAATCGAACCCCCTCTAACTGGTTTCA
AGCCAATATCATAGCCTTTATGTCTTTCTCTCTCAATAAGTGAGATATTAGTAAAAATTACATAACTTTG
TCAAAGTTAAATTATAGGCTAAACCCCTATATATCTCTATGGCTTACCCATTCCAACTAGGATTTCAAGA
CGCAACATCCCCTATCATAGAAGAACTACTTCACTTCCACGACCACACACTAATAATTGTATTCTTAATT
AGTTCTCTAGTGTTGTATATTATTTCACTCATACTAACAACCAAACTAACACACACAAGCACTATAGACG
CACAAGAAGTAGAGACTATTTGAACCATCCTGCCAGCCATTATCCTAATTCTAATTGCCCTCCCATCGCT
ACGAATCCTTTATATAATAGATGAGATTAATAACCCCTCCCTAACCGTTAAAACCATAGGACATCAATGA
TACTGAAGCTATGAATATACAGACTACGAAGACCTAACCTTTGACTCCTACATAATCCCCACATCAGACC
TAAAACCAGGAGAGTTGCGACTTCTAGAAGTCGATAACCGAGTAGTGCTACCTATAGAAATAACAATCCG
AATGCTAATCTCATCCGAAGATGTTCTTCACTCATGAGCTGTCCCTTCTTTAGGCCTAAAAACGGATGCA
ATCCCAGGACGATTGAATCAAACAACCCTAGTATCCACACGACCAGGATTATATTACGGACAGTGCTCAG
AAATTTGCGGCTCAAATCACAGCTTCATACCTATTGTCCTTGAATTAGTCCCACTAAAACACTTCGAAAA
ATGATCTGCATCAATACTCTAAGACCATTAAGAAGCTATATAGCGTTAGCCTTTTAAGTTGAAGATTGAG
AGCCCAAATCTCTCCTTAATGATATGCCACAACTAGACACATCAACTTGATCTATCACAATTGTATCAAT
AATCATTACCCTGTTCATCATATTCCAACTTAAACTTTCAAAATACTCCTACCCCTCAAGCCCAGAACTA
AAATTAACTAAAACACCAACACATACAACACCCTGAGAATCAAAATGAACGAAAACTTATTTACCTCTTT
CGCTACCCCAACAATCATAGGACTACCTATTGTTATCCTAATTATCATATTTCCCAGCATCATATTCCCC
TCACCTAATCGACTAATTAACAACCGCCTAGTCTCCACCCAACAATGACTCCTTCAACTCACATCAAAAC
AAATATTATCTATCCACAACAACAAGGGTCAGACTTGAGCACTAATACTCATATCTCTTATCTTATTTAT
CGGCTCAACCAACCTGCTAGGCCTACTACCACACTCATTCACACCCACTACTCAACTATCAATAAACCTA
GGCATAGCCATCCCCTTGTGAGCAGGGACGGTGTTTCTAGGCTTCCGCCATAAGACCAAAGCATCCCTAG
CCCACTTCCTCCCCCAAGGAACACCTGTCTTCCTCATTCCTATACTAGTAATCATTGAAACCATCAGCCT
ATTTATTCAACCCGTAGCCCTAGCTGTACGATTAACAGCCAACATTACTGCCGGACACCTTTTAATGCAC
TTAATCGGAGGAGCAACACTAGCTCTAATAAACATCAGCCCTACCACGGCTCTTATCACATTTATTATTC
TCATCTTACTCACTATTCTTGAGTTCGCCGTAGCCCTGATTCAAGCCTACGTGTTTACTCTTCTAGTAAG
CCTCTACCTACATGACAACACCTAATGACCCACCAAACCCACGCATACCACATAGTAAACCCCAGCCCTT
GACCTCTAACAGGAGCCCTTTCAGCCCTCCTAATAACATCAGGACTAGCAATGTGATTCCACTATAACTC
AATACTTCTACTAACCCTCGGACTAATAACCAACTTGTTAACTATATACCAATGGTGACGAGATATTGTT
CGAGAAAGCACATTCCAAGGCCACCACACACTTGTAGTACAAAAAGGACTCCGATATGGCATGATCCTGT
TTATTATCTCAGAAGTATTTTTCTTCTCTGGCTTTTTCTGAGCCTTCTATCACTCAAGCCTAGCCCCAAC
CCCTGAACTTGGAGGTTGTTGACCACCCACTGGCATCCACCCCCTAAACCCCATAGAAGTACCCCTCCTA
AACACCTCAGTTCTCCTAGCATCTGGAGTTTCCATCACCTGGGCCCACCATAGCCTAATGGAAGGCAATC
GCAAACACATACTTCAAGCCCTGTTCATTACAATCTCACTGGGGGTCTACTTCACACTACTTCAAGCTTC
AGAATACTATGAAGCGCCATTTACAATCTCAGACGGTATCTATGGATCAACATTCTTCGTCGCCACAGGC
TTTCACGGACTACATGTAATTATTGGCTCCACTTTTCTTATTGTCTGTTTCCTACGTCAACTAAAATTTC
ACTTCACATCTAATCACCACTTTGGGTTCGAAGCAGCTGCTTGATACTGACACTTCGTAGACGTAGTATG
ACTATTCCTATACGTGTCTATCTATTGATGAGGCTCCTATTCTTTTAGTATTAAACAGTACAATTGACTT
CCAATCAATCAGCTTCGGTAAAACCCGAAAAAGAATAATTAACCTCATACTAACATTATTTATCAACACA
TCACTAGCCTCAGTGCTAGTACTCATCGCATTCTGACTACCCCAATTGAACATTTATACAGAAAAAGCCA
GTCCCTATGAATGCGGATTTGACCCAATAGGATCAGCACGCCTACCTTTCACCATAAAATTTTTCTTAGT
AGCCATTACATTTTTACTCTTTGATTTGGAAATCGCCCTCCTCCTACCCCTACCATGAGCATCCCAAACT
ACAAACCTAAAAACCATACTTACCATAGCACTAATCCTAATTTCACTACTAGCTGCTAGCCTAGCCTACG
AATGAACCCAAAAAGGACTAGAATGAGCTGAATATGATAATTAGTTTAAACTAAAATAAATGATTTCGAC
TCATTAGACTATGATTTACTTCATAATTATCAAATGTCGCTAATCCATATTAATGTCTTTCTAGCATTTA
CAACATCCCTTATGGGACTATTAATATACCGATCCCACCTAATATCTTCACTCCTATGCCTAGAGGGCAT
AATATTATCACTATTTATTATAGCAACTATAATAGTCCTAAACTCCCATTTCACACTAGCTAGCATAATG
CCCATCATTCTTCTAGTGTTCGCAGCCTGTGAAGCTGCATTAGGACTATCCCTACTAGTTATAATCTCCA
ACACTTACGGCACAGACTACGTACAAAACCTTAACCTCCTTCAATGTTAAAAATTATTATCCCTACCCTA
ATATTAATTCCACTAACATGACTATCAAAAAATAGTATAATTTGAATCAACACCACAGCTTACAGCCTAC
TAATCAGCTTTATCAGCCTACCACTCCTGAGCCAATTTAACGAAAACAGCCTCAACATATCCCTGACATT
CTTTTCTGACCCTTTATCAGCACCTTTACTAGTACTAACCACGTGACTGCTCCCACTTATAATCATAGCT
AGTCAACACCACCTATCCAAAGAGCCTCTAGCCCGAAAAAAACTCTACATTACAATACTAATTACACTCC
AAACATTCCTAATCATAACCTTTACCGCCACAGAACTAATCTTCTTTTACATCTTATTCGAAGCAACACT
AATTCCAACACTAATTATTATTACTCGATGGGGTAACCAAACAGAACGACTAAACGCAGGCTTTTACTTT
TTATTTTATACACTAACAGGATCACTCCCGCTCCTAATCGCACTAACCCACATCCAAAACCTTACAGGCT
CACTAAACCTTCTACTAATTCAATACTCAACCCAGACACTGCCCAGCTCCTGATCCAATGCCTTCCTATG
ACTAGCATGCATAATAGCATTCATAGTAAAAATACCCCTCTACGGCCTTCACCTCTGATTACCCAAAGCA
CATGTTGAAGCCCCTATTGCCGGCTCCATAGTACTGGCAGCTATTTTACTAAAACTAGGAGGTTACGGAA
TGCTACGGATCACTATAATTCTTAACCCCCTAACAAGTTATATAGCTTACCCGTTTCTTATACTATCCTT
GTGAGGAATAATTATAACTAGCTCAATCTGCTTACGCCAAACAGACCTAAAGTCACTCATTGCATACTCC
TCCGTCAGCCATATGGCTTTAGTAATCGTAGCCGTTCTTATCCAAACACCATGAAGCTATATAGGAGCCA
CAGCCCTAATAATTGCCCACGGCCTCACGTCATCAGTATTATTCTGCCTAGCAAACTCAAATTATGAACG
AACCCACAGCCGAACCATAATCCTAGCTCGAGGACTACAAACGCTTCTCCCACTAATAGCCATATGATGA
CTACTAGCAAGCCTGACTAATCTAGCCCTACCCCCAACAATTAACCTTGTCGGAGAACTATTTGTAGTAA
TATCATCATTCTCATGATCCAATATCACTATTATCCTCATGGGAACTAACATCATCATCACTGCCTTATA
CTCCCTCTATATACTAATCACAACACAACGAGGTAAATACACCCACCACATCAACAACATCAAACCATCA
TTTACACGAGAAAATACACTTATAGCCCTCCATCTCTTACCCCTATTACTCTTATCACTCAACCCTAAAA
TTATTCTAGGAACCCTGTACTGCAGATATAGTTTAACAAAAACATTAGATTGTGAATCTAATAATAGAAG
CTTAACACTTCTTATCTACCGAGAAAGAATGCAAGAACTGCTAACTCATGCCCCCGTACTTAACAGTATG
GCTCTCTCAAACTTTTAAAGGATGGTAGTTATCCGTTGGTCTTAGGAATCAAAAAATTGGTGCAACTCCA
AATAAAAGTAATAAACATATTCCCTTCTCTTATACTAACCTCATTACTTATACTAACACTACCAATTATT
ACAACCACTATCAACACCCACAAAAACAGCACATATCCCTACTACGTAAAAAATATCATCTCATATGCCT
TCATCACAAGCCTCATCCCCACAATAATGTTTATCCACTCAGGCCAAGAAATAATTATCTCAAACTGACA
CTGAATAACAATTCAAACTCTAAAATTATCACTCAGCTTCAAACTAGACTACTTCTCAATGATCTTCGTA
CCAGTAGCACTTTTCGTCACATGATCCATCATAGAGTTCTCAATATGATACATACACTCAGATCCCCACA
TCACCCAATTCTTCAAGTACCTTCTCATATTCCTCATTACCATAATAATCTTAGTAACAGCCAACAACCT
CTTCCAGCTGTTCATCGGGTGAGAAGGCGTAGGAATCATATCATTCTTATTAATTAGCTGATGATATGGT
CGAACAGACGCAAACACAGCCGCCCTACAAGCTATCCTGTACAACCGCATCGGTGATATCGGCTTTATTA
TATCAATAGCATGATTCCTATTCAACACAAACTCATGAGACCTTCAACAAATTTTTTCACTCAACTACAA
CCACACAGACCTCCCACTAATAGGTCTCCTCCTAGCCGCAACCGGAAAATCCGCTCAATTCGGCCTACAT
CCCTGACTCCCCTCGGCCATAGAAGGACCAACACCAGTCTCAGCCCTACTTCACTCAAGCACAATAGTCG
TTGCGGGCGTATTCCTACTAATTCGCTTCCACCCACTAATAGAAAACAATAAAACAGTCCAAACATTCAC
ACTATGCTTGGGGGCCATTACCACCTTATTCACAGCAATCTGCGCTCTCACCCAAAACGATATCAAAAAA
ATCATCGCCTTCTCTACCTCAAGTCAACTAGGCCTAATAATCGTAACTATTGGTATTAACCAACCATACC
TGGCTTTCCTCCATATCTGCACACACGCATTCTTCAAAGCCATACTATTCATATGCTCTGGGTCTATCAT
CCACAATCTAAACGACGAACAAGACATTCGAAAAATAGGCGGTCTATTCAAAGCAATACCCTTCACTTCA
ACCTCCCTTATTATCGGAAGCCTCGCACTTACAGGCATACCATTCCTCACAGGTTTCTACTCCAAAGACC
TAATCATCGAAACCGCCAACACATCATACACCAACGCCTGAGCCCTACTAATCACACTTATTGCCACATC
TCTAACAGCTGCCTACAGCACCCGAATAATCTTCTTTACACTTCTAGGACAACCTCGCTCCCTAACCCTT
ATCACAATCAATGAAAACAACCCCCTCCTAATAAACTCCATCAAACGCCTCCTAATCGGTAGCATCTTCG
CCGGATTCTTCATCTCCAACAACATTTATCCAACAACCATTCCAAAAACAACCATACCCCACTACCTCAA
ACTTACAGCCCTTGCCGTAACCATCCTAGGCTTCATAATAGCACTTGAACTCAGCCTCGCAACATACAAC
CTAAAGCTCAAACACCCGTCAAGCCCATTAAAATTCTCCAATCTCCTCGGATACTTCCCAACCATTTTCC
ACCGACTACCACCACTCATAGGCCTATCAACAAGCCAAAAATCAGCATCACTACTACTAGACCTAATTTG
ACTAGAAAAAATTCTACCAAAATCAATCTCCCAATTCCAAGTAAAAACCTCAACACTAGTGTCAAACCAA
AAAGGCCTAATCAAACTATATTTCCTCTCATTCCTCGTCACCCTAACCCTAAGCCTACTCCTACTTATGC
CCCACGGGTAATCTCTAAAATCACTAAAACACCAACAAACAACGACCAACCAGTTACAATAATAATCCAA
ACCCCATAACTATACAATGCAGAAACCCCAACAATCTCCTCACTAAAAACCCCAAAACCCCCATTATCAG
AAACCGCCCAATCCCCCACACCACTAAAATTGAACACAACCTCCACCTCACCATTCTTATAAACATATAA
AACCAACACGACCTCTATTAATACACCTAAAACAAACGCACCTAAAACAGCTGCACTAGATACCCATACC
TCAGGATACTGCTCAGTAGCTATAGCCGTCGTATAACCAAAAACCACCAACATCCCACCCAAATAAATTA
AAAAAACCATCAACCCCAAAAAAGAACCCCCAAAACTCATCACAATACCACAACCAAATCCACCACTCAT
AATCAACACTAAACCCCCGTAAATAGGTGAAGGTTTTGAAGAAAACCCCACAAAACTAATTACAAATATG
ATACTCAAAATAAATCCAATATATGCTATCATTATTCTTACATGGACTCCAACCATGACCAACGGCATGA
AAAACCTTCGTTGTACTTCAACTACAAGAACACCAATGACTAACATCCGTAAATCCCACCCACTAATCAA
AATTATCAACCACTCATTCATCGATCTGCCCACCCCATCAAACATCTCAGCCTGGTGAAATTTTGGCTCC
CTGCTAGGAATCTGCTTAATCTTACAAATTCTAACCGGACTATTCCTTGCCATACACTACACACCAGACA
CAATAACTGCCTTCTCATCTGTCGCCCATATCTGTCGAGACGTGAATTACGGCTGAATTATCCGCTATCT
CCATGCCAACGGAGCATCCATATTCTTTATCTGCCTATTCATCCACGTAGGACGCGGTATCTATTACGGA
TCATATACCTTCCTAGAAACCTGAAACATCGGAGTTATCTTACTATTCACTCTAATAGCCACCGCATTCA
TAGGCTACGTCCTACCATGAGGCCAAATATCCTTCTGAGGGGCTACAGTCATCACAAACCTCCTCTCAGC
TATCCCTTACATCGGCACCAACCTCGTAGAATGAATCTGAGGAGGATTTTCCGTTGACAAAGCCACACTT
ACACGATTCTTCGCCTTTCACTTTATCCTCCCCTTTATTATCATAGCCCTAGCAATCACCCACCTACTAT
TCCTTCACGAAACAGGATCCAATAACCCATCAGGAATCCCATCCAACATAGACAAAATCCCATTCCACCC
ATACTACACAATCAAAGACATCCTGGGAATTTTACTCCTAATCCTAGCACTACTCGCCCTAGTTCTATTC
TCACCAGACATCCTAGGAGACCCTGACAACTACACCCCTGCCAATCCTCTCAGCACTCCCCCACATATCA
AACCAGAATGATACTTTCTATTTGCTTACGCAATCCTACGATCCATCCCTAACAAACTAGGCGGCGTACT
AGCCCTAGTACTATCCATCCTAACCCTACTTATTATCCCCTTTCTCCACACATCAAAACAACGAAGCATA
ATATTCCGACCCCTAAGCCAATGCATATTCTGACTACTAGTAGCTGACCTACTCACACTCACATGAATCG
GAGGTCAACCAGTAGAACACCCGTTCATCATTATTGGCCAACTAGCATCAATCCTATACTTCACCCTAAT
CCTAGTACTTATACCCCTCGCAGGCATTATTGAAAACAACCTCCTAAAGTGAAGAGTCTTTGTAGTATAT
GAATTACTCTGGTCTTGTAAACCAGAAAAGGAAAGCACCACTTTCCCCAAGACTTTCAAGGAAGAGGCCC
TAGCCTCACCATCAACACCCAAAGCTGAAATTCTACTTAAACTACTCCTTGAACAATCGCCCCTTAAACC
ACAAAGCACCCTCACATGTAACACACCAGTATTAACATCACTTTCCTTGCCCACAATGCAATCTGTACTT
GCCACGTTACAAGTACATCTCGGGTATGTACATCGTGCATTACATTGTTTACCCCATGCATATAAGCATG
TACATTATATTATTAATATTACATAACACATTAAATTATTGATCGAGCATAAACACCCAACACAGTACAT
GGATATCCATATCCTAAAGCCTACTGTTGATCTTGCATAATACATACTATTATTGATCGGACATACCCCA
TCCAAGTCAAATCATTTCCAGTCAACATGCGTATCACCACCAATATTCCGGCGCTTAATCACCAAGCCGC
GGGAAATCATCAATCCTTCCACTTAATGCACTCGTTCTCGCTCCGGGCCCATAACATGTGGGGGTTTCTA
GACCTGAAACTATACCTGGCATCTGGTTCTTACCTCAGGGCCATCTCACCTAAAATCGCCTATTCTTTCC
TCTTAAATAAGACATCTCGATGGACTAATGACTAATCAGCCCATGATCACACATAACTGTGGTGTCATGC
ATTTGGTATCTTTTTTATTTTGGGGATGCTGTGACTCAGCTATGGCCGTCAAAGGCCTTAACACAGTCAA
GCAAATTGTAGCTGGACTTAAATTGAGTACTATTCCTCCGCATACTTTACCACATGGTGTTATTCAGTCA
ATGGTTACAGGACATACGCATATACACGCATATACACGCATATACACGCATATACACGCATATACACGCA
TATACACGCATATACACGCATATACACGCATATACACGCATATACACGCATATACACGCATATACACGCA
TATACACGCATATACACGCATATACACGCATATACACGCATATACACGCATATACACGCATATACACGCA
TATACACGCATATACACGCATATACACGCATATACACGCATATACACGCATATACACGCATATACACGCA
TATACACGCATATACACGCATATACACGCATATACACGCATATACACGCATATACACGCATATACACGCA
TATACACGCATATACACACGCGCACACACTAAAATAAGCAATTACACTATCTTAGCAAACCCCCCCACCC
CCCATTAGACTCCACACCATATGTGCTTAATAAAACCTTGCCAAACCCCAAAAACAAGATCAAGTACACA
ATTACATGTAAAGTCTAACCCCCTTCCCATACACCCTTCTTTTGATACCAACATGCTACTTTAATCAATA
AAATCCACGTAGACTCATACCCCCCTAGATTTGATTTCCAAAAATTCAACAACCCTGATCACCCATAAAC
ACCCCACACTCCATAACCCCTAAAACTCATCT
