# Supplementary material for: Comparison of next-generation sequencing samples using compression-based distances and its application to phylogenetic reconstruction
Source: BMC Res Notes. 2014 May 29;7:320. doi: 10.1186/1756-0500-7-320 (PMC4057587; doi:10.1186/1756-0500-7-320)
Supplement: Additional file 3 — Perl scripts and the example data set of 29 mtDNA sequences. [file 1756-0500-7-320-S3.zip › compression_phylo/FASTA/22.fasta]

>gi|1666193|emb|X97336.1| Rhinoceros unicornis complete mitochondrial genome
GTTAATGTAGCTTAATGATTAAAGCAAGGCATTGAAAATGCCTAGATGAGACTACCAACTCCATAAACAC
ATAGGTTTGGTCCTAGCCTTTCTATTAACTATTAGTAAAATTACACATGCAAGTATCCGCACTCCAGTGA
GAATGCCCTCTAAATCACCCATAACGATTAAAAGGAGCAGGTATCAAGTACACTAATAACAGTAGCTAAC
AACACCTTGCTCAACCACACCCCCACGGGAGACAGCAGTGACAAAAATTAAGCAATAAACGAAAGTTTGA
CTAAGTTATACTAAGCAGAGCCGGTAAATTTCGTGCCAGCCACCGCGGCCATACGATTGACTCAAATTAA
TAGAACCTCGGCGTAAAGCGTGTCAAAGATATAACCCCTAATAAAGTTAAAAACATAGTTAAGCTGTAAA
AAGCTATAACCAAGATAAAATAAACCACGAAAGTGACTTTAATATATCACCCACACTACAGCTAAGACCC
AAACTGGGATTAGATACCCCACTATGCTTAGCCCCAAACTCAAATAATTCTTCCCAACAAAATTATTCGC
CAGAGTACTACTAGCAACAGCCTAAAACTCAAAGGACTTGGCGGTGCTTTATATCCCCCTAGAGGAGCCT
GTTCCATAACCGATAAACCCCGATAAACCTTACCAGCCCTTGCTAATTCAGCCTATATACCGCCATCTTC
AGCCAACCCTAAAAAGGAACCAAAGTAAGCACAAGTATAAGACATAAAAACGTTAGGTCAAGGTGTAGCT
TATGGGATGGAGAGAAATGGGCTACATTTTCTACTTCAAGAACAACAACTACCCAAACGAAGGCTTTTAT
GAAATTAAAAGCTAAAGGAGGATTTAGCAGTAAATTAAGAATAGAGAGCTTAATTGAACCAGGCCATAAA
GCACGCACACACCGCCCGTCACCCTCCTTAAATATCATAAACCACAACACAACATATTAACGTACGTTGA
ACATATAAAAGGAGACAAGTCGTAACAAGGTAAGTGTACTGGAAAGTGCGCTTGGATAATCAAAGTGTAG
CTTAAACAAAGCACCTAGTTTACACCCAGGAGATTTCATACAAAATGACCACTTTGAACCAAAGCTAGCC
CAAACAAATCCTAACCCAACTACCACTAAGCCCACTTAAACAAAACATTCACTTAAACCCACTAAAGTAT
AGGAGATAGAAATTTTAATCGGCGCTATAGAAAAAGTACCGCAAGGGAACGATGAAAGAAATTTTAAAAG
TACCAAACAGCAAAGCTCACCCCTTTTACCTTTTGCATAATGATTTAACTAGAACAATTTTAGCAAAGAG
AACTTAAGTTAAACACCCCGAAACCAGACGAGCTACCTATGAACAGTTCAAAAAACAAACTCGTCTATGT
AGCAAAATAGTGAGAAGATTTATAGGTAGAGGTGAAAAGCCTAACGAGCCTGGTGATAGCTGGTTGTCCA
AGTCAGGATATAAGTTCAAATTTAAATTTACCTAAAAGCCCCAACAACTCTAATGTAAATTTAAATTATA
ATCTAAAAAGGTACAGCTCTTTAGATTCAGGATACAACCTCAGTTAGAGAGTAAGATCAGAATTACACAT
AGTTGGCCTAAAAGCAGCCATCAATTAAGAAAGCGTCTAAGCTCAACAACACAACTACCTTAATTCCAAC
AATAATTAACCAACTCCTAACTTAATACTGGACTAATCTATTAATAAATAGAAGCAATAATGTTAATATG
AGTAACAAGAACTATTTCTCCTTGCATAAGCCTATATCAGAACGAATAACCACTGATAATTAACAATAAG
ATAAACACAATCCAACAACAAACTACCTATCAAATCAATTGTTAACCCAACACAGGCATGCACTTCAAAG
GAAAGATTAAAAAAAGTAAAAGGAACTCGGCAAACATAAACCCCGCCTGTTTACCAAAAACATCACCTCT
AGCATACCCAGTATTAGAGGCACTGCCTGCCCAGTGACATCTGTTTCAACGGCCGCGGTATCCTAACCGT
GCAAAGGTAGCATAATCACTTGTTCTCTAAATAAGGACTTGTATGAATGGCCACACGAGGGTTTTACTGT
CTCTTACTTTCAATCAGTGAAATTGACCTCCCCGTGAAGAGGCGGGGATAACACAATAAGACGAGAAGAC
CCTATGGAGCTTTAATCAACTAATTCACAAAATAAAATCTTCAACCTACATATAAGGGATAACAAAATTT
TAACTGAATTAACGATTTCGGTTGGGGTGACCTCGGAGAACAAAACAACCTCCGAGTGATTAAATTCCAG
ACTTACTAGTCAAAAATATTACATCACTTATTGATCCAAATTATTGATCAACGGAACAAGTTACCCTAGG
GATAACAGCGCAATCCTATTCTAGAGTCCATATCGACAATAGGGTTTACGACCTCGATGTTGGATCAGGA
CATCCCAATGGTGCAACCGCTATTAATGGTTCGTTTGTTCAACGATTAAAGTCCTACGTGATCTGAGTTC
AGACCGGAGTAATCCAGGTCGGTTTCTATCTATTTAATATTTCTCCCAGTACGAAAGGAAAAGAAAAATA
AGGCCCACTTCATAAAAGCGCCTTCAAACCAATAGATGATATAATCTCAATCTAATCAATTTATACACAA
TTTTACCCTAAACCAGGGTTCAATGTTAGGATGGCAGAGCCCGGTAACTGCATAAAACTTAAACCTTTAT
AACCAGAGGTTCAACTCCTCTTCCTAACAATATGTTCACGATTAACATTCTCCTCCTAATCATCCCAATC
CTACTTGCTGTAGCATTCCTCACACTAGTTGAACGAAAAGTACTAGGCTACATACAACTCCGAAAAGGAC
CAAACATTGTAGGTCCCTATGGCCTACTCCAACCAATTGCCGATGCAATCAAACTATTCACCAAAGAACC
ACTACAACCATCAACATCATCAACATCCATATTCATCATTGCCCCAATCATAGCTCTAACCCTTGCCCTA
ACAATATGAGTTCCATTACCAATGCCCCATCCTCTAATCAACATAAACCTAGGAGTTTTATTCATACTTG
CCATATCAAGCCTGGCTGTCTACTCCATCCTGTGATCAGGATGGGCCTCAAACTCTAAATATGCACTGAT
TGGGGCCCTACGAGCAGTAGCCCAAACGATCTCATATGAAGTAACCTTAGCAATTATTCTTCTCTCCGTA
CTACTAATAAACGGGTCATTTACACTGTCCACACTAATCACCACCCAAGAGCACCTATGACTAATTTTCC
CATCATGACCACTAACCATAATATGATTTATCTCAACACTAGCAGAAACCAACCGAGCCCCATTCGACCT
AACAGAAGGAGAGTCAGAACTAGTATCCGGATTCAATGTCGAATACGCAGCCGGCCCATTCGCCTTATTT
TTTATAGCAGAATACACAAACATTATCATAATAAACGCCTTCACAACTATTTTATTTCTAGGAGCATTTC
ATAATCCCTACATACCAGAACTCTACACCGTCAATTTTACCATCAAAACCCTACTACTAACCATCTCCTT
CCTATGAATCCGAGCATCCTACCCTCGATTCCGATATGATCAACTTATACACCTATTATGAAAAAACTTC
TTACCCCTCACCCTAGCATTATGCATATGACATGTATCACTACCAATTACAATGTCAAGCATCCCCCCAC
AAACATAAGAAATATGTCTGACAAAAGAGTTACTTTGATAGAGTAAATAATAGAGGTTTAAACCCTCTTA
TTTCTAGAACCATAGGAATTGAACCTACTCCTAAGAACTCAAAAATCTTCGTGCTACCAAATTACACCAC
ATTCTATAAGTAAGGTCAGCTAAACAAGCTATCGGGCCCATACCCCGAAAATGTTGGATAATACCCTTCC
CGTACTAATAAACCCAATTGTCTTCTCAACTATCCTAACGACCGCCATTATAGGGACCGTAATTGTAATA
ATAAGCTCACATTGACTAATAGTTTGAATCGGCTTTGAAATAAACCTATTAGCCATTATTCCTATCCTAA
TAAAAAAATTTAACCCACGAGCTATAGAAGCATCAACCAAATACTTCCTAACACAAGCCACCGCATCAAT
ACTCCTCATATCAGCAATCATCATTAACCTTATACACTCTGGCCAATGGACAATTACAAAAATATTCAAC
CCAACAGCATCCGCCATTATAACATCAGCCCTCATCATAAAACTCGGACTATCCCCCTTCCATTTCTGAG
TACCCGAAGTCACCCAAGGCATCTCACTAATATCAGGCCTAATCCTACTCACATGACAAAAATTAGCACC
AATATCAATCCTATATCAAATCGCACCCTCAATCAACCTAGACATACTAATAACCTCAGCCCTCCTATCC
ATCCTAGTAGGAGGCTGAGGGGGCCTTAACCAAACCCAACTACGAAAAATCATAGCATACTCATCAATCG
CCCACATAGGTTGAATAACAGCTATCCTAACATATAATCCAACAATAACAATACTCAACATACTAATCTA
CATCATAATAACACTTACCACATTTATACTACTCATACTCAACTCCTCAACCACAACACTATCTCTCTCC
CACACATGAAACAAGACACCCCTAATCACCTCCCTTATCTTAATTATTATACTATCCCTAGGAGGCCTAC
CACCACTATCAGGATTCATTCCCAAATGAATAATCATTCAAGAACTAACAAAAAACAACAGCATCATTCT
ACCAACATCCATAGCCATCATAGCCCTACTCAACCTATACTTCTATTTACGCCTAACCTACTCCACCTCA
CTAACAATATTTCCATCAACCAACAACATAAAAATAAAATGACAATTTGAAAACTCAAAACAAATAAGCC
TACTACCCACACTAATCATCATATCAACACTACTCCTCCCACTAATACCAACCATATCCATTCTAAACTA
GGAATTTAGGTTACACTAGACCAAGAGCCTTCAAAGCCCTAAGCAAGTATAAACTACTTAATTCCTGCCA
ACTAAGGGCTGCAAGACTCTATCCTACATCAATTGAATGCAAATCAAGCACTTTAATTAAGCTAAACCCT
CCCTAGATTGGTGGGCCACTATCCCACGAAACTTTAGTTAACAGCTAAATACCCTAATCAACTGGCTTCA
ATCTACTTCTCCCGCCGCTCAGAAAAAAGGCGGGAGAAGCCCCGGCAGAGTTGAAGCTGCTTCTCTGAAT
TTGCAATTCAACATGAAATTCACCACAGGGCCTGGTAAAGAGAGGGCTGCAACCTCTGTCTTTAGATTTA
CAGTCTAATGCTTTCTCAGCCACTTTACCTATGTTCATTAACCGCTGATTATTTTCAACCAACCACAAAG
ACATTGGCACTCTATACCTGTTATTTGGCGCCTGAGCTGGAATAGTAGGAACCGCCCTAAGCCTTCTAAT
TCGCGCCGAATTAGGTCAGCCCGGGACCTTACTAGGTGATGATCAAATCTACAATGTAGTCGTGACTGCC
CATGCATTCGTAATAATTTTCTTTATGGTTATGCCCATTATAATTGGAGGATTCGGAAACTGATTGGTCC
CATTAATAATTGGAGCACCTGACATAGCATTTCCCCGAATAAATAATATAAGCTTCTGACTCTTACCACC
ATCATTTCTTCTTCTGCTTGCATCATCAATAGTTGAAGCCGGTGCCGGAACAGGCTGGACTGTCTACCCT
CCCCTAGCCGGCAATCTAGCCCATGCAGGAGCTTCTGTTGACCTAACCATCTTTTCCCTACACCTAGCAG
GGATCTCCTCAATTTTAGGGGCCATCAACTTTATCACTACGATTATTAATATAAAACCACCAGCCATATC
CCAGTACCAGACACCTCTATTCGTATGATCCGTCCTAATTACAGCAGTGCTACTATTATTAGCACTCCCA
GTCCTAGCAGCAGGAATTACTATATTACTAACAGACCGTAACCTAAACACCACCTTCTTCGACCCGGCAG
GGGGAGGTGACCCTATCCTATACCAACATCTCTTCTGATTCTTTGGTCACCCCGAAGTCTACATTCTGAT
CCTACCAGGCTTTGGGATAATCTCACACATTGTTACATATTACTCAGGAAAAAAAGAGCCATTTGGTTAT
ATAGGAATAGTATGAGCTATAATATCCATCGGATTCTTAGGGTTCATTGTATGAGCCCACCACATATTTA
CAGTTGGAATAGACGTTGACACACGAGCATACTTTACATCTGCCACTATAATTATTGCTATTCCCACAGG
CGTAAAAGTATTTAGCTGATTAGCCACCCTTCACGGAGGGAATATCAAATGATCGCCAGCCATGCTATGA
GCCCTAGGCTTTATCTTCCTATTCACAGTAGGAGGCTTAACTGGAATTGTCCTAGCTAACTCGTCACTAG
ATATTGTACTTCACGACACATACTATGTAGTAGCACACTTCCACTATGTATTATCTATGGGAGCAGTATT
TGCTATCATAGGAGGATTCGTCCACTGATTCCCCTTATTCTCAGGATACACACTCAACCAAACCTGAGCA
AAAATTCACTTTACAATCATATTCGTGGGGGTCAATATAACCTTCTTCCCACAACATTTTCTTGGTCTAT
CAGGAATACCTCGCCGTTACTCAGATTACCCAGATGCATACACAACATGAAATACCATTTCATCTATGGG
ATCCCTCATCTCGCTCACAGCAGTAATACTCATAGTGTTCATAGTTTGAGAAGCATTTGCATCCAAACGA
GAAGTCTCAACAGTAGAACTAACCTCTTTTAACCTAGAATGACTGCATGGATGCCCCCCTCCATATCATA
CATTCGAAGAGCCTGTGTATGTGAATTTAAAGTAAGAAAGGAAGGAATCGAACCCCCTCTGACTGGTTTC
AAGCCAATATCATAACCTCTATGTCTTTCTCTCTCAATGAGTGAGATATTAGTAAAATTTACATAACTTT
GTCAAAGTTGAGTTATAGGTTAAACCCCTATATATCTCCATGGCTTATCCACTTCAACTAGGATTTCAAG
ATGCAACATCCCCTATTATAGAAGAATTACTCCATTTCCATGACCATACACTGATAATCGTATTTTTAAT
TAGCTCCCTAGTGCTGTATATTATTTCACTCATGCTAACAACCAAACTAACACACACAAGCACTATAGAC
GCTCAAGAAGTAGAGACCATCTGAACGATTTTACCAGCTATTATCCTAATTTTAATTGCTCTCCCATCGC
TACGAATCCTCTATATAATAGATGAGATTAATAATCCTTCCTTAACCATCAAAACCATAGGCCATCAGTG
ATACTGAAGCTACGAATATACAGATTATGAAGACCTAACCTTTGACTCCTACATAATTCCCACATCAGAT
CTAAAACCAGGAGAACTGCGACTTCTAGAAGTCGACAACCGAGTAGTATTACCCATAGAAATAACGATTC
GAATGCTAATCTCATCCGAAGACGTTCTCCACTCATGAGCCGTCCCCTCTTTGGGCTTAAAAACAGATGC
GATCCCGGGTCGCCTAAATCAAACAACCCTAATCTCTACACGACCAGGATTATACTACGGACAATGCTCA
GAGATCTGCGGCTCAAACCACAGCTTCATGCCTATCGTCCTTGAATTAGTCCCACTAAAACACTTCGAAA
AATGATCTACATCAATACTCTAAGATCATTAAGAAGCTACACAGCGTCAACCTTTTAAGTTGAAGACCGA
GAGCCCAAATCTCTCCTTAATGATATGCCACAACTAGATACATCAACATGATTTATTACCATCACGTCAA
TAACTATTACCCTGTTCATTATATTCCAGCTAAAACTTTCAAAACACTCCTACCCCTCTAACCCAGAGCT
AAAACCAATCAATACATCAATGCATACAACACCCTGAGAATCAAAATGAACGAAAATTTATTCGCCTCTT
TCACTACCCCAACAATAATAGGACTACCTATTGTTATCCTAATTATTATATCCCCCAGCATCATATTCCC
TTCACCTAATCGACTAATCAACAACCGCCTAATCTCAATTCAACAATGACTACTTCAATTAACATCAAAA
CAAATAATATCTACCCATAATAACAAAGGTCAAACCTGAACACTAATACTTATATCCCTCATCCTATTTA
TTGGCTCAACCAATCTACTAGGCCTGTTACCCCACTCATTTACACCTACCACTCAATTATCAATAAACCT
AGGCATGGCTATTCCCCTATGAGCAGGAACAGTGCTCACAGGCTTCCGTCATAAAACCAAAGCATCCCTA
GCCCACTTCCTCCCACAAGGAACACCCACTTTTCTTATCCCAATACTAGTAATTATCGAAACCATCAGCC
TATTTATTCAACCCGTAGCCCTAGCCGTACGATTAACAGCCAACATTACAGCAGGACATCTTCTAATACA
CTTAATCGGAGGGGCAACACTAGCCCTAATAAACATTAGCCCAACTACATCCTTCATCACATTCATCACT
CTCGTCCTACTTACCATTCTCGAATTCGCTGTAGCTTTAATTCAAGCCTACGTATTCACCCTCTTAGTAA
GCCTGTACTTACACGACAACACCTAATGACCCACCAAACCCACGCATATCACATAGTCAACCCTAGCCCT
TGACCCCTAACAGGAGCTCTATCAGCTCTTCTCATAACATCCGGTCTAGTAATATGATTCCACTACAACT
CAACACTTCTACTAACCCTAGGACTAACAACTAACCTACTGACTATATACCAATGATGACGGGACATTAT
CCGTGAAAGCACATTCCAAGGTCACCACACACCCGCTGTACAAAAAGGACTTCGATATGGCATAATCTTG
TTCATTATCTCAGAAGTATTCTTTTTCTCCGGCTTTTTCTGAGCCTTCTATCACTCAAGCCTAGCCCCAA
CACCCGAACTCGGAGGCTGTTGACCACCCACAGGCATCCACCCCCTAAACCCTATAGAAGTACCCCTCCT
TAATACTTCAGTCCTCCTAGCATCAGGAGTCTCCATTACCTGAGCCCACCACAGCCTAATAGAGGGCAAT
CGCAAACATATACTTCAAGCCCTATTTATTACAATTTCACTAGGTATTTACTTCACACTACTCCAAGCTT
CAGAATATTACGAAGCACCATTTACAATCTCAGATGGTGTATACGGATCAACATTCTTTGTTGCCACAGG
CTTTCACGGACTACATGTAATCATCGGCTCCACCTTCCTAATTGTTTGTTTCTTACGCCAGCTAAAATTC
CACTTCACATCCAACCACCACTTTGGATTCGAAGCAGCTGCTTGGTACTGACACTTCGTAGATGTAGTGT
GATTATTCTTATACGTATCCATCTATTGATGAGGTTCCTATTCTTTTAGTATCAAACAGTACAATTGACT
TCCAATCAATCAGCTTCGGTAAAACCCGAAAAAGAATAATTAACCTAATCCTAACACTACTTATCAACAC
ACTACTATCTTCAGTACTAGTACTCATTGCATTCTGACTACCCCAACTAAATATCTATACAGAAAAATCC
AGTCCCTATGAATGTGGATTTGACCCAATAGTATCAGCACGCCTACCCTTCTCCATAAAATTCTTTTTGG
TAGCCATCACATTTCTGCTCTTCGACTTAGAAATCGCACTCCTCCTACCCCTGCCATGAGCATCCCAAAC
AACTAACCTAAAAACTATACTTACCATAGCACTAATCCTAATCTCACTACTAGCCGCCAGCCTAGCCTAC
GAATGAACTCAAAAAGGACTAGAATGAACTGAATATGATAATTAGTTTAAACCAAAAACAAATGATTTCG
ACTCATTAGATTATGATTTATTTCATAATTATCAAATGTCCCTAATTCATATTAATATTTTTCTAGCATT
TACAGTATCCCTTATAGGATTATTAATATACCGATCCCACTTAATATCCTCACTTCTATGCCTAGAAGGT
ATAATACTATCACTATTTATTATAGCAACCATAATAGTCCTAAACTCTCACTTCACACTAGCTATCATAA
TACCCATTATCCTCTTAGTATTCGCAGCCTGTGAAGCTGCACTAGGACTGTCCCTACTAGTCATGATCTC
CAACACTTACGGTATGGACTATGTACAAAATCTTAACCTCCTTCAATGCTAAAAATCATTATCCCCACCT
TAATATTAATGCCACTAACATGACTATCAAAAAACAACATAATCTGAATCAATACAACAGCCTACAGCCT
ATTAATCAGCCTCATCAGCCTATCATTCCTAAATCAATTCAATGAAGACAGCCTCTACATCTCTCTAACA
TTCTTTTCCGACCCCTTATCAGCACCCCTACTAGTACTAACCACATGACTACTTCCACTTATAATTATAG
CCAGCCAGCACCACCTATCCAAAGAACCCATTACCCGAAAAAAGCTCTACATTACAATACTAATTATGCT
TCAATTACTCTTAATTATAACCTTCACCGCCACAGAATTAATCCTCTTCTACGTCCTATTTGAAGCTACA
TTAATTCCAACACTAATTATTATTACCCGATGAGGTAATCAAACAGAACGACTAAACGCCGGCTTTTACT
TTCTATTCTATACACTAACAGGATCACTACCGCTCCTAATTGCATTAATCCACATCCAGAACATCACAGG
CTCACTAAATCTACTACTAATCCAATACTCAGCTCAAACGCTACCCAATTCCTGATCTAACACCTTCCTA
TGACTGGCATGCATAATAGGATTTATAGTAAAAATACCCCTCTATGGCCTCCATCTCTGATTACCCAAAG
CACATGTTGAAGCCCCTATTGCCGGCTCCATAGTACTAGCAGCCATCCTACTAAAACTAGGAGGCTATGG
AATGCTACGAATCACAATAATCCTTAACCCCCTAACAAGCCACATAGCTTATCCATTTCTTATATTATCC
CTATGAGGAATAATCATAACCAGTTCAATCTGCCTACGCCAAACAGACCTAAAATCACTTATCGCATACT
CCTCCGTCAGCCACATAGCTTTAGTAATCGTAGCCATCCTCATCCAAACACCATGAAGTTACATAGGAGC
CACAGCCTTAATAATTGCCCATGGTCTCACATCATCAGTACTATTCTGCCTAGCAAACTCAAACTACGAA
CGCACTCATAGCCGAACTATAATCCTAGCTCGAGGACTGCAAACACTTCTCCCACTAATAGCCATATGAT
GACTACTAGCAAGCCTAACTAATCTAGCCCTACCCCCAACAATCAACCTCGTCGGAGAGCTATTCGTAGT
AGTGTCATCATTCTCATGATCTAACTTGACCATTATCCTAATAGGAACCAATATCATTATTACCGCCCTA
TACTCCCTCTATATATTAATCATAACACAACGAGGCAAGTATACCTACCACATCAACAACATTAAACCAT
CATTCACACGAGAAAATATACTAATAGCCCTCCACCTCCTACCCCTTCTACTTCTATCACTGAACCCTAA
AATTATTCTAGGAACTATGTACTGTAGATATAGTTTAACAAAAACATTAGATTGTGAATCTAATAATAGA
AAATTAACACTTCTTATCTACCGAGAAAGCACGCAAGAACTGCTAACTCATGCCCCCATATTTAACAATA
TGGCTTTCTCAGACTTTTAAAGGATAGGAGTTATCCATTGGTCTTAGGAACCAAAAAATTGGTGCAACTC
CAAATAAAAGTAATAAACATTTTCCCCTCTCTCATACTAACCTCATTATTCACTCTAACACTACCAATTA
TTGCATCTACCCTCAACATCCACAAAAACAGTAACACTCCTCACCACATAAAAAATATCATCTCATTTGC
TTTCATCATTAGCCTTATCCCCACAATAATATTTATTTACTCAGGCCAAGAAATGATTATCTCAAACTGA
CACTGGATAACAACTCAAACTCTAAAACTATCACTTAGCTTTAAACTAGACTACTTCTCAATAATCTTCG
TACCAGTAGCTCTCTTTGTCACATGATCCATTATAGAATTCTCAATTTGGTACATACACTCAGACCCCCA
TATCACCCAATTCTTTAAGTATCTCCTCATATTCCTCATCACCATAATAATCCTAGTCACAGCCAACAAC
CTATTTCAACTATTCATCGGATGGGAGGGCGTAGGAATCATATCATTTCTGTTAATCGGCTGATGATACG
GTCGAACAGACGCGAACACAGCCGCCCTACAAGCCATTCTATATAACCGCATCGGTGATATCGGCTTCAT
CATGTCAATAGCATGATTCCTATCCAACATAAACTCATGAGACCTTCAACAAATCTTCACACTTGACCCT
AACCACACAAACCTCCCACTAATAGGACTTCTCCTAGCCGCAACCGGAAAATCTGCCCAATTCGGCCTAC
ACCCATGACTTCCCTCAGCCATAGAAGGGCCCACACCAGTCTCAGCTCTACTTCACTCAAGTACAATAGT
TGTTGCAGGCGTATTCCTACTAATCCGCTTTCACCCACTAATAGAAAATAACAAAACAGCACAAACACTC
ACACTATGCCTAGGAGCAATCACCACCCTATTCACAGCAATTTGCGCACTCACCCAAAACGACATCAAAA
AAATCATCGCCTTCTCCACCTCAAGCCAACTAGGTTTAATGATCGTAACTATCGGCATCAACCAACCCCA
CCTAGCCTTCCTTCACATCTGCACACACGCATTCTTCAAAGCTATACTATTCATATGTTCCGGATCTATT
ATTCACAACCTAAATAACGAACAAGACATCCGAAAAATAGGCGGCCTATTTAAAACAATACCCTTCACTG
CAACCTCCCTTATTATTGGAAGCTTTGCACTCACAGGCATACCATTCCTCACAGGCTTTTACTCCAAAGA
CTTAATCATCGAAACCGCCAACACATCATATACCAACGCCTGAGCCCTACTAATAACACTCATCGCCACA
TCCCTAACAGCTGCCTACAGCACCCGAATGATCTTCTTCACACTTCTAGGACAACCCCGTTTCCCAACCC
TTATCACAATTAATGAAAATAACCCCCACCTAACAAACTCTATTAAACGCCTCCTAATTGGCAGCATCTT
CGCTGGATTTTTCATCTCTAATAACATCTACCCAACAACCACCCCAAAAATAACCATACCCTCTTACCTC
AAACTTATAGCCCTTATTGTAACCATCCTAGGCTTCGCACTAGCACTCGAACTCAGCCTCGCAACATACA
ACCTAAAGTTCAAACATCCCTCAAACCCACTAAAATTTTCCAGCCTTCTAGGGTACTTCCCAACAATCTT
CCACCGCTTACCTCCGTCCATGGGCCTTCTAGCAAGCCAAAAATCAGCATCTCTACTACTAGACTCAATA
TGACTAGAAAACATCTTACCAAAATCAATTTCCCTATTCCAAATAAAATCCTCAACATTAGTATCAAACC
AAAAAGGCCTAATTAAATTATATTTTCTCTCATTCCTCATCACCCTGACCCTAAGCCTACTCCTACTTAC
GCCCCACGGGTAACCTCTAAAACAACCAAAACACCTACAAATAATGACCACCCCGTCACAATAATAATCC
AAACCCCATAACTATACAACGCAGAAACCCCCACAATCTCCTCATTAAAAACACCAGAATCTCCACCATC
ACAAACCACCCAATCCCCTATACCACTAAACTCAAACACAACCTCTACCTCACCATTCTTAAACATATAT
AAAACCAACATGGCCTCCATCAACACACCTAAAATAAACGTACTCAAAACAGTCGCATTAGACACCCACA
CCTCAGGATATTGCTCGGTAGCTATAGCCGTCGTATAACCAAAAACTACTAACATCCCCCCCAAATAAAT
CAAAAAAACCATTAACCCTAAAAAAGAGCCCCCAAAACTCATCACGATACCACAACCAACCCCACCACTT
ACAATCAACACCAGACCCCCATAAATAGGCGAAGGTTTTGAAGAAAAACCAACAAAACTAATTACAAATA
CAATACTCAAAATAAATCCAATATAAATCATCACTATTCTCACATGGACTTCAACCATGACCAATAACAT
GAAAAATTATCGTTGTACTTCAACTATAAGAACACTAATGACTAACATCCGTAAATCTCACCCACTAGTT
AAAATCATCAACCACTCATTCATCGACCTACCTACCCCATCAAACATCTCATCTTGATGAAACTTTGGCT
CCCTGTTAGGAATCTGCTTAATCTTACAGATCCTAACAGGACTATTCCTTGCCATACACTACACCCCAGA
CACAACAACCGCCTTTTCATCCGTCACCCATATCTGCCGAGACGTAAATTACGGCTGAATAATTCGCTAC
CTCCATGCCAACGGAGCATCCATATTCTTCATCTGCCTATTTATTCATGTAGGACGAGGCCTTTACTATG
GATCTTACACCTTCCTAGAAACTTGAAACATTGGAATTATCCTACTATTTACCCTAATAGCCACAGCGTT
CATAGGTTACGTCCTACCATGGGGCCAAATATCCTTCTGAGGAGCTACAGTCATTACAAACCTCCTCTCA
GCCATCCCCTATATTGGTACCAACCTTGTAGAGTGAATCTGAGGAGGATTCTCAGTCGACAAAGCCACCC
TCACCCGATTTTTTGCCTTCCACTTTATCCTTCCCTTCATTATCCTAGCCCTAGCAATCACTCACCTACT
ATTCCTACACGAAACAGGGTCCAACAACCCATCAGGAATTCCATCCAACATAGACAAAATCCCATTCCAC
CCTTACTACACAATCAAAGACATCCTAGGAGCCCTACTTCTGATCCTAGTATTACTCATCCTAGTATTAT
TTTTCCCCGACATTTTGGGAGACCCAGACAACTATACCCCAGCCAATCCCCTCAGCACCCCTCCACATAT
CAAACCAGAATGATACTTCCTATTTGCCTACGCAATCCTACGATCCATCCCAAACAAACTAGGCGGCGTA
CTAGCCCTAGCCTTCTCTATCCTGATCCTACTACTCATCCCCTACCTACATACATCCAAACAACGAAGCA
TAATATTCCGACCCCTAAGCCAATGCATGTTCTGACTACTAGTAGCAGACCTACTTACACTCACATGAAT
CGGAGGCCAACCAGTCGAACACCCATTTATCATTATCGGCCAACTAGCATCAATCTTATACTTCTCCCTA
ATTCTCGTACTCATACCACTCGCGGGCATTATCGAAAACAACCTCTTAAAATGAAGAGTCTTTGTAGTAT
ACTAATTACCCTGGTCTTGTAAACCAGAAAAGGAGAACACTACCCTCCCCGAGACTTTCAAGGAAGAAGC
CCTAACTTCACCATCAACACCCAAAGCTGAAATTCTACTTAAACTATTCCTTGAACACTCCTCTCTTAAA
CCACAAACCCCCAACTATGTAACATGCCAGTATTAGTGACTCCTATATGTCTCATACATAATATATTACA
TCACACTATGGTTATGTACATCGTGCATTAAATTGTTTGCCCCATGCATATAAGCATGTACATTATATTA
TTGATCTTACATAAGACATTAGGTCATTAATAAGACATAAGCATTAAGCACAGTGTATGAATATCCTCGA
CCCAAGCGATGTTGATTAATATTGCATAGTACATACAGTCATTGATCGTACATACCCCATTCAAGTCAAA
TCATTTCCAGTCAACATGCGTATCATAACCAATAGTCCGTACCGCTTAATCAGCAAGCCGCGGGAAATCA
TCAACCCTCTCACCCAATGCCCTCGTTCTCGCTCCGGGCCCATGAACTGTGGGGGTTTCTATGTCTGAAA
CTATACCTGGCATCTGGTTCTTACTTCAGGACCATCTCACCTAAAATCGCCCACTCTTTCCCCTTAAATA
AGACATCTCGATGGACTAATGACTAATCAGCCCATGATCACACATAACTGTGGTGTCATGCATTTGGTAT
TTTTTATATTTTGGGGATGCTATGACTCAGCTATGGCCGTCAGAGGCCTTAACACAGGCAAGCAAATTGT
AGCTGGACTTAAATTGAACGTTATTCCTCCGCATATCCAACCATATGGTGTTATTCAGTCAATGGAATCG
GGACATACACATACACGTACGCACACATGTACACATGTACACATGTACACATGTACACATGTACACATGT
ACACATGTACACATGTACACATGTACACATGTACACATGTACACATGTACACATGTACACATGTACACAT
GTACACATGTACACATGTACACATGTACACATGTACACATGTACACATGTACACATGTACACATGTACAC
ATGTACACATGTACACATGTACACATGTACACATGTACACATGTACACATGTACACATGTACACATGTAC
ACATGTACACATGTACACATGTACACATGTACACGCACGCAGGCACGCGCACGCGCACACGCGTTAACTA
AAGTAAATAATTACCTTAACCAAACCCCCCCTTCCCCCCATTAGACCCTACACCACATATACTTAATAAA
ATCTTGCCAAACCCCAAAAACAAGATTAAGTATATAATTACATGTAAAGCCTATTTTTTCCCCCACTATA
CACTTTCCTCATATAACCAAGCCCTCATTTTGATACCAACATGCTACTTTAACCAATAAAATTCACGTAG
ACTCATACCCCTCTAGATCTGACCTCCAAAAAATTTAACGGGGCCTAATCATCTAAAAACTCTCAATCAC
CGCACAGGTGACCCCCCCCCCCACCCCCG
