# Supplementary material for: Comparison of next-generation sequencing samples using compression-based distances and its application to phylogenetic reconstruction
Source: BMC Res Notes. 2014 May 29;7:320. doi: 10.1186/1756-0500-7-320 (PMC4057587; doi:10.1186/1756-0500-7-320)
Supplement: Additional file 3 — Perl scripts and the example data set of 29 mtDNA sequences. [file 1756-0500-7-320-S3.zip › compression_phylo/FASTA/23.fasta]

>gi|13431|emb|X63726.1| Phoca vitulina mitochondrial DNA, complete genome
ACTAATGACTAATCAGCCCATGATCACACATAACTGTGGTGTCATGCATTTGGTATCTTTTAAATTTTTA
GGGGGGAAAGCGGTATCACTCAGCTATGACCGTAAAGGTCTCGACGCAGTCAAATAACTTGTAGCTGGAC
TTAATTAATATCATTTACCAACATCATACAACCATGAGGCGCATTTTAGTCAATGGTAGCGGGACATAGT
TACGTTACGTACACGTACACACGTACGCACGTACACGTACACACGTACGCACGTACACGTACACACGTAC
GCACGTACACGTACACACGTACGCACGTACACGTACACACGTACGCACGTACACGTACACACACGCACGT
ACACGTACACGTACACGTACACGTACACACACGCACGTACACGTACACGTACACGTACACACGTACGCAC
GTACACGTACACGTACACGTACACGTACGCACGTACACGTACACGTACACGTACACGTACACGTACACGT
ACACGTACACGTACACGTACACGTACACGTACACGTACACGTACACGTACACGTACACGTACACGTACAC
ACGTACACACGTACACGTACACACGTACACGTACACGTACACGTACACGTACACATAAGTACATGTACGT
TACGTTAAATAGATACAAAGTTAGCTAGAACAAACCCCCCTTACCCCCCGTTAACTCCAACGAGTATACA
ATGCACCTACTATTGCTCTGCCAAACCCCAAAAACAGAGCTAGATACATATAATACACAATTGAAGCCAG
TACATCTAAACTTAGTATAACCAACCAACCTAAGTAACAGACTACTAAAACACGGGCATAACACTTTAAT
TTTGAATCTATCTATAGATGAACGTTTTTCATCTCTAATACCCCCCTATTGACTTATTAACCTCATACCA
ACAGAAACAAGTCACACGCCACTGGTTAATGTAGCTTAATAAACCAAAGCAAGGCACTGAAAATGCCTAG
ATGAGCCACAAGGCTCCATAAACACAAAGGTTTGGTCCTGGCCTTCCTATTAGTTTTTAATAAGATTATA
CATGCAAGCCTCCGCGCCCCGGTGAAAATGCCCTCCAAATCCCAATAACCGATTAAAAGGAGCAGGTATC
AAGCACACTAAACAAGTAGCTTACAACGCCTTGCTCAACCACACCCCCACGGGATACAGCAGTAATAAAA
ATTAAGCTATGAACGAAAGTTTGACTAAGCTATATTAAACCTCCAGGGTTGGTAAATTTCGTGCCAGCCA
CCGCGGTCATACGATTAACCCAAACTAATAGGCCCTCGGCGTAAAGCGTGTTAAAGATCAACCCACACTA
AAGCTAAAACCTAACCAAGCCGTAAAAAGCTACCGTTAACATAAAATAGACCACGAAAGTGACTTTACTA
ATTCTGACTGCACGATAGCTAAGATCCAAACTGGGATTAGATACCCCACTATGCTTAGCCCTAAACATAA
ATAATTCACGTAACAAAATTATTCGCCAGAGAACTACTAGCAACAGCTTAAAACTCAAAGGACTTGGCGG
TGCTTCACACCCCTCTAGAGGAGCCTGTTCTGTAATCGATAAACCCCGATAAACCTCACCATTCCTTGCT
AATACAGTCTATATACCGCCATCTTCAGCAAACCCTTAAAAGGAACAAAAGTAAGCACAATAATCGCTAC
ATAAAAAAGTTAGGTCAAGGTGTAACCTATGGAATGGGAAGAAATGGGCTACATTTTCTAAATAAGAACA
ATCATACGAAAGTTTTTATGAAATTAACAAACTAAAGGTGGATTTAGTAGTAAGCTAAGAATAGAGAGCT
TAGCTGAACCGGGCCATGAAGCACGCACACACCGCCCGTCACCCTCCTCAAATAAACTCTACAAGCTACA
TAAAACCAACACAAAACATACAGAGGAGATAAGTCGTAACAAGGTAAGCATACTGGAAAGTGTGCTTGGA
TAAACCAAAGTGTAGCTTAAACAAAGCGTCTGGCTTACACCCAGAAGATTTCACACCCAATGACCACTTT
GAACTAAAGCTAGCCCAAATAACAAACAACTAAACTACAAAGCAAACATCAAACAAAACATTTAGTCATA
CATTAAAGTATAGGAGATAGAAATTTTAACTGGAGCTATAGAGACAGTACCGCAAGGGAAAGATGAAAGA
GAGTTCAAAGTAAAAAATAGCAAAGATTACCCCTTCTACCTTTTGCATAATGAGTTAGCTAGAACAACTT
AACAAAGAGAACTTAAGCTAAGCCCCCCGAAACCAGACGAGCTACCTACGAACAATCCCCTGGGATGAAC
TCATCTATGTGGCAAAATAGTGAGAAGATTTGCAGGTAGAGGTGAAAAGCCTAACGAGCCTGGTGATAGC
TGGTTACCCAGAATAGAATTTCAGTTCAACTTTAAACTTACCTAAAACCCCAAGAATTTTAATGTAAGCT
TAAAATATAATCTAAAAAGGTACAGCTTTTTAGATCAAGGATACAACCTTACTTAGAGAGTAAACATAAA
TAAGACCATAGTAGGCCTAAAAGCAGCCATCAATTAAGAAAGCGTTAAAGCTCAACAATTTAATCAACAT
AATACCAAAAGAACTCAAAACAACTCCTAACGTACTACTGGGTCAATCTATTCAATTATAGAAGAAACAA
TGCTAATATGAGTAACAAGAAACCTTTTCTCCTTGCATAAACTTATAACCGAAACGGATATCCACTGATA
GTTAACAACAAGATAAAATTAACTAACCAATTAATACACCTATCAAACTAATTGTTAAGCCAACACAGGA
ATGCAGCCAAGGAAAGATTAAAAGAAGTAAAAGGAACTCGGCAAACACAAACCCCGCCTGTTTACCAAAA
ACATCACCTCCAGCATTACTAGTATTGGAGGCACTGCCTGCCCAGTGACGTAAGTTAAACGGCCGCGGTA
TCCTGACCGTGCAAAGGTAGCATAATCATTTGTTCTATAAATAAGGACTTGTATGAACGGCCACACGAGG
GTTTAACTGTCTCTTACTTCCAATCAGTGAAATTGACCTTCCCGTGAAGAGGCGGGAATAAAATAATAAG
ACGAGAAGACCCTATGGAGCTTTAATTAACTAACTCAACAGAGCAAATCCAGTCAACCAACAGGGAATAA
AAACTTCTACAATGAGTTAGCAATTTAGGTTGGGGTGACCTCGGAGAACAAAACAACCTCCGAGTGATAT
AAACTAAGACAAACCAGTCAAAGTGCCACATCACTAATTGATCCAAAAATTTTTGATCAACGGAACAAGT
TACCCTAGGGATAACAGCGCAATCCTGTTTGAGAGTCCATATCGACAATAGGGTTTACGACCTCGATGTT
GGATCAGGACATCCTAATGGTGCAGCAGCTATTAAGGGTTCGTTTGTTCAACGATTAAAGTCCTACGTGA
TCTGAGTTCAGACCGGAGTAATCCAGGTCGGTTTCTATCTATTAACCAGTTCCTCCCAGTACGAAAGGAC
AAGAGAAACAAGGCCCACCTCAACACAGGCGCCTTAAGACTAATAGATGATATAATCTCAATCTAACCAG
TCTAATCCCCCATGAGTCCAAGAAACAGGACTTGTTAGGGTGGCAGAGCCGGCAATTGCATAAAACTTAA
ACCTTTATCTTCAGAGGTTCAACTCCTCTCCCTAACACTATGTTTATAATTAATATCATCTCACTAATTA
TCCCAATTCTCCTCGCCGTAGCTTTCCTAACATTAGTAGAACGGAAAGTACTAGGCTACATACAACTCCG
AAAAGGACCCAACATCGTAGGACCCTACGGACTCCTACAACCCATCGCAGACGCCGTAAAACTATTCACC
AAAGAGCCCCTACGACCACTAACATCTTCCACAACCATATTCATTATGGCCCCTATTCTAGCCTTAGCCC
TAGCCCTAACTATATGAGTCCCCCTGCCCATACCATACCCCCTCATCAACATAAACCTAGGAGTGTTATT
CATACTAGCAATATCAAGCCTAGCTGTCTACTCAATCTTATGATCCGGATGGGCCTCAAACTCAAAATAC
GCCCTAATCGGAGCCTTACGAGCCGTAGCCCAAACAATCTCATACGAAGTAACCCTAGCCATTATCCTTC
TATCAGTCTTACTAATAAACGGATCCTTCACCCTATCCACACTAATCATTACTCAAGAACACTTGTGACT
AATCTTCCCCGCGTGACCACTAGCCATAATATGATTTATCTCCACCCTAGCAGAAACCAACCGTGCCCCA
TTTGACCTCACAGAAGGAGAATCAGAACTTGTTTCAGGATTCAACGTAGAATACGCAGCAGGCCCATTCG
CTATGTTCTTCTTAGCAGAATACGCTAACATCATCATAATAAACATCTTCACAACCCTCTTATTCTTCGG
AGCATTTCACAACCCATATATACCTGAACTATATGTTATCAACTTTACCGTAAAAACCCTGGCACTGACA
ATTCTATTCCTATGGATCCGGGCATCATACCCACGATTCCGATACGACCAACTAATACATCTTCTATGAA
AAAACTTCCTACCCCTTACACTAGCCCTATGTATATGACATGTAACCCTACCCATCACCTCAGCAAGCAT
TCCCCCTCAAACATAAGAAATATGTCTGACAAAAGAGTTACTTTGATAGAGTAAATAATAGAGGTTAAAA
CCCTCTTATTTCTAGAACAATAGGAATCGAACCTAATCCTAAGAATTCAAAAATCTCCGTGCTACCCAAA
TACACCATATTCTAAAGTAAGGTCAGCTAAATAAGCTATCGGGCCCATACCCCGAAAATGTTGGTTTATC
CCCTTCCCGTACTAATAAAACCCCCTATTCTCATCATCATTATATCAACCGTTATATCAGGGACCATAAT
CGTCCTCACGAGCTCCCATTGGCTACTGACCTGAATTGGCTTTGAAATAAACATACTAGCGATTATCCCA
ATCCTGATAAAAAACCATACCCCACGAGCTACAGAAGCATCCACAAAATATTTCCTAACACAGGCTACCG
CATCTATACTCCTAATAATAGGCATTATTATCAACCTAATATTCTCAGGAGAATGAACAATCTCAAAAAT
CCCCAACCCTATCGCATCAGGCCTAGTAACCATTGCTCTAACAATAAAACTCGGCATAGCTCCTTTCCAC
TTCTGAGTGCCCGAAGTGACACAAGGAATCTCACTATCTTCAGGCATAATTCTACTCACATGACAAAAAA
TTGCACCACTATCCGTTCTCTATCAAATTTCACCATCCATTAACCCCAAACTATTAATTACCATAGCAAT
CGCATCCGTACTGATCGGAGGCTGAGGAGGACTAAATCAAACCCAACTCCGAAAAATCCTAGCCTACTCA
TCAATCGCCCATATAGGATGAATAACTGTCATCCTAACATACAACCCTACCCTAATAGTCCTAAACCTCA
CAATCTACATTACAATAACCCTAAGCACATTCATACTATTTATGCACAACTCATCCACAACGACACTATC
ACTATCGAACACATGAAATAAACTACCGCTCATGACATCGCTGATCCTAATACTAATAATATCGCTAGGA
GGCCTCCCACCCCTATCAGGCTTTGCACCCAAATGAATAATCATTCAAGAACTAACAAAAAACGATATAA
TTATTCTACCAACATTCATGGCCATCACAGCACTATTGAACCTATACTTCTACATACGCTTATCCTACAG
CACAGCACTAACCATATTCCCCTCAGTAAACAACATAAAAATAAAATGACAGTTCGAAAGTGCAAAAAAA
ATCATCCTCCTACCACCACTAATCATCATCTCAACCATACTACTCCCCATAACCCCAATAATATCCATCT
TAGAATAGAGATTTAGGCTAAAAAGACCAAGGGCCTTCAAAGCCCTAAGTAAGTACTACTAACTTAATCT
CTGTAAATCGACCTAAGGACTGCAAGACTCTATCTTACATCAACTGAATGCAAATCAACTACTTTAATTA
AGCTAAGCCCTTACTAGATCGGTGGGCCTCTATCCCACGAAACTTTAGTTAACAGCTAAAAACCCTAGTC
AACTGGCTTCAATCTACTTCTCCCGCCGCGTAGGGAAAAAAGGCGGGAGAAGCCCCGGCAGGGTTGAAGC
TGCTTCTTTGAATTTGCAATTCAACGTGACATTCACCACAGGACTTGGTAAAAGGGAGACTCAAACCCCC
ATAATTAGATTTACAGTCTAATGCTCTTATCAGCCATTTTACCTATGTTCATAAATCGATGGTTATTTTC
CACAAATCATAAGGATATCGGCACTCTTTATTTGCTGTTTGGCGCATGAGCTGGAATAGTAGGCACCGCC
CTCAGTCTCTTAATCCGCGCAGAACTAGGACAACCTGGCGCCCTACTAGGAGATGACCAAATTTACAACG
TAATTGTCACCGCCCATGCATTCGTAATAATTTTCTTCATGGTAATGCCCATCATAATTGGCGGCTTTGG
GAACTGACTGGTGCCCCTAATAATTGGAGCTCCTGATATAGCATTCCCCCGAATAAATAACATAAGTTTC
TGACTTTTACCACCGTCCTTCCTACTACTACTGGCCTCCTCTATAGTAGAAGCAGGTGCCGGAACCGGGT
GAACCGTTTATCCTCCCCTAGCTGGGAACCTGGCTCATGCAGGAGCCTCTGTAGATCTAACAATTTTCTC
GCTCCACTTGGCAGGTGTATCATCTATTCTTGGAGCTATCAACTTCATCACTACCATCATTAATATAAAA
CCCCCTGCAATGTCTCAATACCAAACTCCACTGTTCGTATGATCCGTATTAATCACAGCGGTGCTCCTAC
TATTGTCACTACCAGTCCTGGCAGCTGGCATCACCATGCTACTCACAGACCGAAACCTGAATACAACATT
CTTCGACCCTGCCGGAGGAGGTGATCCTATCCTGTATCAACATCTGTTCTGATTCTTCGGACATCCTGAG
GTGTATATTCTAATCCTACCAGGATTCGGAATAATCTCACACATCGTTACCTACTATTCAGGAAAAAAAG
AACCTTTTGGTTATATAGGAATAGTTTGAGCAATAATGTCCATCGGCTTCCTGGGCTTCATTGTATGAGC
CCACCATATATTTACTGTAGGGATGGACGTCGACACACGAGCATACTTCACTTCAGCCACTATAATTATT
GCAATTCCAACGGGAGTTAAGGTATTCAGCTGACTAGCTACCCTTCATGGGGGCAATATCAAATGGTCTC
CAGCCATATTATGAGCCCTGGGCTTTATCTTCCTATTTACGGTAGGGGGCCTCACAGGTATCGTACTAGC
CAACTCATCACTAGACATTGTCCTTCATGACACATACTATGTGGTAGCACATTTCCATTATGTTTTATCA
ATAGGAGCAGTATTCGCTATTATGGGTGGATTCGTCCATTGATTCCCCCTATTCTCAGGCTATATACTCG
ACGACACTTGAGCAAAAATTCACTTCACAATCATATTCGTAGGAGTCAACATAACATTCTTTCCCCAACA
CTTCCTAGGTCTATCAGGAATACCTCGGCGATACTCCGACTACCCAGACGCCTACACGACATGAAATACA
GTCTCCTCCATGGGCTCATTCATTTCACTTACAGCAGTGATATTAATAGTATTCATAATCTGAGAAGCTT
TCGCATCCAAGCGAGAAGTAGCGGCAGTTGAATTAACTACAACTAATATCGAATGACTGCATGGATGTCC
CCCTCCTTACCACACATTTGAAGAGCCCACCTACGTCGTACTAAAATAAGAAAGGAAGGAGTCGAACCCT
CTGAAACTGGTTTCAAGCCAACACCATAACCCTTATGTCTTTCTCAATTAGGAGGCATTAGTAAAAATTA
CATAACTTTGTCAAAGTTAAATTATAGGTGGAAACCCTTTATGCCTCCATGGCATACCCCCTACAAATAG
GCCTACAAGATGCAACCTCTCCCATTATAGAGGAGTTACTACACTTCCATGACCACACATTAATAATTGT
GTTCCTAATTAGCTCATTAGTACTCTACATTATCTCACTTATACTAACCACGAAACTCACCCACACAAGT
ACAATAGACGCACAAGAAGTGGAAACGGTGTGAACGATCCTACCCGCTATCATTTTAATTCTCATTGCCC
TACCATCATTACGAATCCTCTACATAATGGACGAGATCAATAACCCTTCCTTGACCGTAAAAACTATAGG
ACATCAGTGATACTGAAGCTATGAGTACACAGACTACGAAGACCTGAACTTTGACTCATATATGATCCCC
ACACAAGAACTAAAGCCCGGAGAACTACGACTGCTAGAAGTAGACAATCGAGTAGTCCTCCCAATAGAAA
TAACAATCCGCATACTAATCTCATCAGAAGATGTACTCCACTCATGAGCCGTACCGTCCCTAGGACTAAA
AACTGATGCTATCCCAGGACGACTAAACCAAACAACCCTAATAACCATACGACCAGGACTGTACTACGGT
CAATGCTCAGAAATCTGTGGTTCAAACCACAGCTTCATACCTATTGTCCTCGAATTGGTCCCACTATCCC
ACTTCGAGAAATGATCTACCTCAATGCTTTAATCATTAAGAAGCTATATAGCATTAACCTTTTAAGTTAA
AGACTGAGAGTCCTCTAATCTCTCCTTAATGAAATGCCACAGTTAGATACATCAACTTGACTCATTATAA
TCTTATCCATAATCCTAACTTTATTCATCACGTTTCAACTAAAAGTCTCTAAACACTACTTCCCAACAAA
CCCAGAACCAAAACACACGCCGCTATTAAAAAACAGTGCGCCCTGAGAAGAAAAATGAACGAAAATCTAT
TCGCCTCTTTCGCTACCCCTACAATAATAGGTCTTCCTATCGTAATCCTAATTGTCCTATTCCCAAGCAT
CCTATTTCCATCTCCTGACCGACTAATCAATAATCGCCTCGCCTCAATTCAACAATGATTAATCCAACTA
ACATCAAAACAAATGTTATCAATCCATAACCGTAAAGGACAGACATGAGCACTCATACTTATTTCACTTA
TTCTATTTATTGGATCCACTAACCTGCTAGGCCTCCTACCACACTCATTCACCCCTACCACCCAACTATC
CATAAACCTAGGAATGGCTATCCCCCTATGAGCAGGAACAGTCATCACAGGTTTTCGACACAAAACAAAA
GCATCCCTAGCCCACTTCCTACCCCAAGGAACACCTCTACCCCTCATTCCAATACTAGTGATCATCGAAA
CTATTAGCCTATTTATTCAACCCATAGCTTTAGCCGTACGACTGACGGCTAATATTACTGCAGGTCACCT
ACTAATTCACCTAATCGGAGGAGCTACCCTCGCCCTTATAGACATTAGCACCGCCACAGCATTCATTACT
TTCACTATCCTTATCCTACTCACTATCCTTGAATTTGCTGTAGCCCTCATTCAAGCCTATGTCTTCACAC
TGCTAGTAAGCTTATATCTACATGACAATACCTAATGACCCACCAAACCCATGCATACCATATAGTCAAC
CCCAGCCCATGACCCCTAACAGGAGCCCTTTCAGCCCTTCTCATAACATCCGGCCTAATCATGTGATTCC
ACTTTAACTCAATATACCTACTAATGCTAGGCCTCACTACCAACACCCTGACTATATACCAATGATGACG
AGATATTGTCCGAGAAAGTACATTCCAAGGTCACCATACTCCAATCGTCCAAAAAGGCTTGCGATATGGT
ATGATCCTCTTCATCGTATCAGAAGTGTTCTTCTTCGCCGGTTTCTTCTGAGCCTTTTACCACTCCAGCC
TAGCACCCACCCCCGAGCTGGGAGGATGCTGACCACCCACAGGTATTACCCCTCTAAACCCTATAGAAGT
CCCACTTCTAAATACTTCTGTCCTTTTAGCCTCAGGAGTATCAATTACCTGAGCTCACCATAGCCTAATA
GAAGGAAACCGCAAGCACATACTTCAAGCACTATTCATTACCATCTCCCTAGGCATTTACTTCACATTAT
TACAAGCCTCAGAATACTATGAAACTCCTTTCACAATTTCCGATGGAATCTATGGTTCTACCTTCTTCAT
GGCAACAGGATTCCATGGACTGCACGTAATCATCGGCTCAACTTTCTTAATTGTATGCTTCGTACGACAG
CTAAAATTTCACTTCACATCTAACCACCATTTCGGCTTTGAAGCCGCCGCCTGATACTGACATTTCGTGG
ACGTAGTATGACTGTTCCTATACGTATCTATCTATTGATGAGGATCTTGCTTCCTTAGTATAATTAGTAT
AGTTGACTTCCAATCAACCAGCTCTGGTTAAATCCAGAAAGAAGCAATAAACATAGCACTAACCCTATTT
ACCAACACAGCCCTGGCCTCTCTACTCGTACTAATTGCATTCTGACTCCCTCAGCTAAATACATACTCAG
AAAAAGCCAGCCCCTACGAATGTGGATTTGACCCCATAGGATCAGCACGCCTACCCTTCTCCATAAAATT
CTTTCTAGTAGCCATCACATTTCTACTATTCGACCTAGAAATTGCCCTACTCCTTCCACTTCCATGAGCA
TCGCACACAGATAACCTAACCACCATACTTACCATAGCACTACTACTCATCTCTCTTCTAGCCGCAAGCC
TGGCCTACGAATGAACTGAAAAGGGACTAGAATGAACAGAATATGATAATTAGTTTAACCCAAAACAAAT
GATTTCGACTCATTAGATTATGACTTATATCATAATTATCAAATGTCCATAGTATATGCCAACATCTTCT
TGGCCTTCATTATATCTCTTATAGGACTACTTATATATCGATCCCACCTGATATCCTCCCTACTCTGCCT
AGAAGGTATGATACTATCATTATTTGTAATAATAACAGTAACAATCCTGAATAACCATTTTACACTAGCT
AGCATAGCCCCCATTATTCTTCTCGTCTTCGCTGCTTGTGAAGCAGCCCTAGGACTGTCACTCCTGGTAA
TAGTGTCCAACACATACGGAACCGACTACGTACAAAATCTGAACCTCCTACAATGCTAAAAATCATTATC
CCCACCATAATACTCATACCCCTGACGTGAATATCAAAACCTAACATGATCTGAATCAACACGACAGCCT
ATAGCCTACTAATCAGCCTTATCAGCCTATCCTTCCTAAATCAACTCGGTGACAATTGCATAAGCCTGTC
CCTACTATTCTTCACAGACTCTCTATCAGCTCCCCTGTTAGCACTCACAACATGACTGCTACCCCTGATA
CTTATAGCTAGCCAATTTCACCTATCAAAAGAGCCACTAACCCGGAAAAAACTTTATATTACAATACTAA
TCCTACTACAACTATTCCTAATCATAACATTTACCGCTACAGAATTAATCATATTTTACATTTTATTTGA
AGCAACCCTAGTACCTACTCTAATTATTATTACCCGATGGGGAAACCAGACAGAACGCCTAAATGCAGGA
ACGTACTTCCTATTTTACACTCTAGTAGGATCCTTGCCCCTGCTAGTAGCCCTACTATTCATCCAAAACA
ATATAGGTACATTAAACTTCCTAATAATCCAACTCTGAGCCCAACCCCTACCAAGCTCCTGATCTAACAC
CCTCCTATGACTAGCATGTATGATGGCATTCATGGTAAAAATACCCCTATACGGCCTCCACCTATGACTG
CCCAAAGCCCACGTAGAAGCACCCATCGCTGGGTCCATAGTACTAGCCGCAGTGCTCCTAAAACTAGGGG
GCTATGGCATGATACGAATTACAGTACTTCTAAGCCCACTAACAAACTTCATGGCATACCCCTTCATAAT
ACTATCATTATGAGGCATAATCATAACTAGCTCCATCTGCTTACGCCAAACAGACCTAAAATCCCTAATT
GCATATTCCTCCGTAAGCCACATAGCCCTAGTCATCATAGCAATTCTCATCCAAACGCCATGAAGTTACA
TGGGAGCAACAGCCCTAATAATCGCCCACGGTTTAACATCATCCATACTGTTCTGCCTAGCCAACTCCAA
CTACGAACGCACCCATAGTCGAACTATAATTCTCGCACGCGGACTGCAAGTGCTCCTTCCCTTAATAGCA
GCCTGATGGCTATTGGCAAGTCTTACCAACCTGGCACTTCCACCCACCATCAATCTAATTGGAGAGCTAT
TCGTAGTAATAGCCTCATTTTCATGATCCAACATTACTATTATCCTAATAGGAACCAACATCATCATTAC
CGCCCTATACTCACTATACATACTAACTACCACACAACGCGGCAAATATACCTATCACATCAAAAACATC
AAACCCTCATTCACACGAGAAAACGCCCTAATAACGCTACACCTAATGCCCCTACTACTACTATCACTCA
ACCCCAAAATCATTCTAGGACCTATCTACTGTAAATATAGTCTAAAAAAGATATTAGATTGTGAATCTAA
TGACAAAAGCTCGAACCTTTTTATTTACCGAAAAAGAATGCAAGAACTGCTAATTCATGCCCCCACGTAT
AAAAACGTGGCTTTTTCAACTTTTAAAGGATAGAAGTAATCCATTGGTCTTAGGAACCAAAAAATTGGTG
CAACTCCAAATAAAAGTAATTAACTTATTCGCTTCCTCTATCATCACAACACTATCCATACTCACACTCC
CAATCGTCTTGACCAGCACGTCAATCTACAAAAACAAGCTCTACCCACAATATGTAAAAACCACCATTTC
ATACGCCTTCATAATCAGCATGATCCCCACAACAATATTCATCTATTCAGGGCAGGAGATAATTATCTCA
AACTGACACTGAATAACAATTCAAACCATAAAACTCACACTTAGCTTTAAACTAGACCATTTTTCCATAA
TTTTCGTACCTGTGGCCCTTTTCGTTACATGATCCATTATAGAGTTTTCAATATGATACATACACTCAGA
TCCTTTCATCAACCGATTCTTCAAATACCTACTAATATTTCTCATCACCATGATGATTTTAGTTACCGCA
AACAACCTATTCCAACTATTCATCGGCTGAGAAGGAGTGGGTATCATATCATTTCTTCTCATCGGGTGGT
GACATGGACGAACCGACGCAAATACAGCCGCCCTCCAGGCAGTCCTCTATAATCGCATTGGAGATGTGGG
TTTTATCATAGCCATAGCATGATTCTTAATCAACCTAAACACATGGGAACTTCAACAGATCTTTATTTCC
CACCACAACAACCTAAATATACCACTTATAGGCCTCCTCCTAGCAGCAACTGGGAAATCAGCTCAATTCG
GACTTCACCCATGACTGCCTTCAGCCATAGAAGGACCTACCCCAGTATCCGCCCTACTCCATTCTAGTAC
TATGGTCGTAGCAGGAGTTTTCCTCCTAATTCGATTCCACCCCCTAATAGAACACAACACGATAATACAA
ACAACCACCCTATGCCTAGGGGCTATCACTACTCTATTCACGGCAATCTGTGCACTCACCCAAAACGACA
TCAAGAAAATCATCGCATTCTCGACCTCAAGCCAACTAGGACTCATAATCGTCACAATCGGTATCAACCA
ACCACACCTGGCATTCCTACACATCTGCACCCACGCATTCTTCAAAGCTATATTATTCATATGCTCCGGA
TCTATCATTCACAACCTAAACGATGAGCAAGATATCCGAAAAATGGGAGGTTTATATAAAGTACTACCAT
TCACCACTACCTCATTAATTGTAGGAAGCTTAGCGCTTACAGGAATGCCCTTCCTCACAGGATTCTACTC
CAAAGACCTAATTATCGAAACCGCCAACACGTCGTATACCAACGCCTGAGCCCTATTACTGACTCTCGTC
GCCACATCCATAACAGCAGCCTACAGCACTCGAATTATATTCTTCACACTCCTAGGGCAACCTCGATTTA
ACCCCATAATCACAATCAACGAGAACAGCCCACTCCTAATTAATTCCATTAAACGCCTACTACTAGGAAG
CATTTTTGCAGGGTACTTAATCTCCTACAACATCACACCCACCTCCACTCCACAAATAACCATGCCCTAT
TACCTAAAACTGACAGCCTTGACCGTAACACTTCTAGGCTTCATCCTAGCACTGGAACTGAACCTCACTT
CACAAAGCCTTAAACTCAAATACCCATCAAACCTATTCAAATTCTCTAGCCTCCTCGGATACTTCCCCAC
TATCATCCACCGTTACATACCGATAGTAAACTTATCAGCGAGCCAAAAACTAGCCTCAACACTACTAGAT
GCAATCTGACTAGAGAGTGCATTACCAAAATCCATCTCTTACTTTCACATAAAATCATCAGTCACTATCT
CCAACCAGAAGGGCCTAATCAAACTATACTTCCTCTCCTTCATCATCACCTTAATCCTAGCCCTAATAAT
AATTAATTCCCACGAGTAACCTCCATGATCACCAGTACTCCAGTAAGAAGGGATCACCCAGTCACAATAA
CTAACCAAGTACCATAACTATACAGGGCTGCAATACCCATAGCCTCCTCACTGAAAAACCCAGAATCCCC
TGTATCATAAATCACCCAATCACCCATACCATTAAACTCAAATACAACATCAACCTCATCATCCTTTAAA
ATATAACAAGCAAGCAATAGCTCTGACAACAGACCCATAACAAACGCACCCAACACAGCCTTATTAGAGA
CCCAGACTTCAGGATACTGCTCAATAGCCATAGCAGTCGTATAGCCAAAAACAACAAGCATGCCTCCCAA
GTAAATCAAAAAAACTATTAGACCTAAAAAAGACCCTCCAAAACTCAACACAATACCGCAACCAACAGCT
CCACTAATAATCAAAACAAGCCCACCATAAATGGGAGAAGGCTTAGAAGAAAATCCCACAAAACTAACAA
CAAAAATAATACTTAAAATAAACACAATATATGTCATCATTATTCCCACATGGAATCTAACCATGACCAA
TGACATGAAAAGCCATCGTTGTAATTCAACTACGAGAACACTAATGACCAACATCCGAAAAACCCATCCA
CTAATAAAAATTATCAACAACTCATTCATCGACCTACCCACACCATCAAATATCTCGGCATGATGAAACT
TTGGATCTCTTCTCGGAATCTGCCTAATCCTGCAGATCTTAACAGGCTTATTCCTAGCCATACACTACAC
CTCAGACACAACCACAGCCTTCTCATCAGTAACCCACATCTGCCGAGACGTAAACTACGGCTGAATCATC
CGTTATCTTCACGCAAATGGAGCTTCCATATTTTTCATCTGCCTATACATGCATGTAGGACGAGGACTGT
ATTACGGCTCCTACACATTCACAGAGACATGAAACATCGGCATTATCCTCTTATTCACCGTCATAGCTAC
AGCATTCATGGGCTACGTCCTACCATGAGGACAAATATCATTTTGAGGAGCAACAGTCATTACCAATCTA
CTATCAGCAATCCCCTATGTCGGAACCGACCTTGTACAATGAATCTGAGGAGGATTTTCAGTAGATAAAG
CAACCTTAACACGATTCTTCGCCTTCCACTTCATCCTACCATTCGTAGTATTAGCACTAGACGCAGTCCA
CCTACTATTCCTACACGAAACAGGATCAAACAACCCCTCCGGAATCATATCCGACTCAGACAAAATCCCA
TTCCACCCGTACTATACAATTAAAGATATCCTAGGGGCCCTACTTCTCATTCTAGTCCTAACACTACTAG
TGCTATTCTCACCCGACCTGTTAGGAGACCCAGACAACTATATCCCTCCGAATCCCCTAAGCACCCCACC
ACATATCAAACCCGAATGGTACTTCCTATTTGCCTACGCAATCTTACGATCCATCCCCAACAAACTAGGA
GGAGTACTAGCCCTAGTACTCTCCATTCTTGTCCTCGCTATCATACCCCTACTCCACACATCAAAACAAC
GAGGAATAATATTCCGACCCATCAGCCAATGCCTATTCTGATTCCTAGTAGCAGACCTACTCACACTAAC
ATGAATCGGAGGACAACCAGTCGAACACCCTTATATCACCGTTGGTCAACTAGCCTCAATCCTATACTTT
ACAATCCTCCTAGTACTCATACCCATTGCCAGCATCATCGAAAATAACATTCTAAAATGAAGAGTCTTTG
TAGTATACTATATTACCTTGGTCTTGTAAACCAAAAATGGAGGACACAACTCTCCCTAAGACTCAAGGAA
GAGGTAAACAACCCCACCACCAGCACCCAAAGCTGACATTCTAATTAAACTATTCCCTGACACCCACCCA
ATCCCCCCTTCACTCCTCAATTCATATAATAGTACCACCTTACTGTGCTATCACAGTATTCACGCACCTG
GCTTATGTACTTCGTGCATTGCATGCCCCCCCCCATCCTCGGACCCCCTATGTATATCGTGCATTAATGG
TTTGCCCCATGCATATAAGCATGTACATGAAGTGGTTGATTTTACATATATGGCATATAATTGTAACACC
AAGTTCTAAAGCATAATTACCTGTTATGAACGCATTTCACCTAGTCCACGAGCCTTAATCACCATGCCTC
GGGAAATCAGCAACCCTTGTGAAACGTGTACCTAGATCTCGCTCCGGGCCCATAACATGTGGGGGTTTCT
ATACTGGAACTATACCTGGCATCTGGTTCTTACTTCAGGGCCATGAAATCTCTAGAATTCAATCCTACTA
ACCCTTCAAATGGGACATCTCGATGG
