# Supplementary material for: Comparison of next-generation sequencing samples using compression-based distances and its application to phylogenetic reconstruction
Source: BMC Res Notes. 2014 May 29;7:320. doi: 10.1186/1756-0500-7-320 (PMC4057587; doi:10.1186/1756-0500-7-320)
Supplement: Additional file 3 — Perl scripts and the example data set of 29 mtDNA sequences. [file 1756-0500-7-320-S3.zip › compression_phylo/FASTA/24.fasta]

>gi|414757|emb|X72004.1| Halichoerus grypus complete mitochondrial genome
ACTAATGACTAATCAGCCCATGATCACACATAACTGTGGTGTCATGCATTTGGTATCTTTTAAATTTTTA
GGGGGGAAAGCGGTATCACTCAGCTATGACCGTAAAGGTCTCGACGCAGTCAAATAACTTGTAGCTGGAC
TTAATTAATATCATTTACCAACATCATACAACCATGAGGCGCATTTTAGTCAATGGTAGCGGGACATAGT
TACGTTACGTACACGTACACACACGCGCACGCACGTACACGTACACGTACACGTACACGTACACGTACAC
GTACACGTACACACACGCGCACGCACGTACACGTACACGTACACGTACACGTACACGTACACGTACACGT
ACACGTACACGTACACGTACACGTACACACACGCGCACGCACGTACACGTACACGTACACGTACACGTAC
ACGTACACGTACACGTACACGTACACGTACACGTACACGTACACGTACACGTACACGTACACGTACACGT
ACACGTACACGTACACGTACACGTACACGTACACGTACACGTACACGTACACGTACACGTACACGTACAC
GTACACGTACACGTACACGTACACAATAAGTACATATACGTTACGTTAAATAGATACAAAGTTAGCTAGA
ACAAACCCCCCTTACCCCCCGTTAACTCCAACGAGCATACAATGCACCTACTATTGCTCTGCCAAACCCC
AAAAACAGAGCTAGATGCATATAACACACAACTGAAGCCAGTACATCTAAACTTAGTAAAACCAACCAAC
CTAAGTAACAGATTACTAAAACACGGGCATAATACTTTAATTTTGAATCTATCTATAGATGAACGTTTTT
CATCTCTAATACCCCCCTATTGACTTATTGACCCCATACCAACAGAAACAAGCCACACGCCACTGGTTAA
TGTAGCTTAATAAACCAAAGCAAGGCACTGAAAATGCCTAGATGAGCCATAAGGCTCCATAAACACAAAG
GTTTGGTCCTGGCCTTCCTATTAGTTTTTAATAAGATTATACATGCAAGCCTCCGCGCCCCGGTGAAAAT
GCCCTCAAATCCCAACAACCGATCAAAAGGAGCGGGTATCAAGCACACTAAACAAGTAGCTTACAACGCC
TTGCTCAACCACACCCCCACGGGATACAGCAGTAATAAAAATTAAGCTATGAACGAAAGTTCGACTAAGC
TATATTAAACCTCCAGGGTTGGTAAATTTCGTGCCAGCTACCGCGGTCATACGATTAACCCAAACTAATA
GGCCCTCGGCGTAAAGCGTGTTAAAGATCAACCCACACTAAAGCTAAAACCTAACCAAGCCGTAAAAAGC
TACCGTTAACATAAAATAAACTACGAAAGTGACTTTACTAACTCTGACAGCACGATAGCTAAGACCCAAA
CTGGGATTAGATACCCCACTATGCTTAGCCCTAAACATAAATAATTCACGTAACAAAATTATTCGCCAGA
GAACTACTAGCAACAGCTTAAAACTCAAAGGACTTGGCGGTGCTTCACACCCCTCTAGAGGAGCCTGTTC
TGTAACCGATAAACCCCGATAAACCTCACCACTCCTTGCTAATACAGTCTATATACCGCCATCTTCAGCA
AACCCTTAAAAGGAACAAAAGTAAGCACAATAATCGCTACATAAAAAAGTTAGGTCAAGGTGTAACCTAT
GGAGTGGGAAGAAATGGGCTACATTTTCTAAATAAGAACAACTATACGAAAGTTTTTATGAAACTAACAA
ACTAAAGGTGGATTTAGTAGTAAGCTAAGAATAGAGAGCTTAGCTGAACCGGGCCATGAAGCACGCACAC
ACCGCCCGTCACCCTCCTCAAATAAACACTACAAGCTACATAAAACCAACACAAAACATATAGAGGAGAT
AAGTCGTAACAAGGTAAGCATACTGGAAAGTGTGCTTGGGTAAATCAAAGTGTAGCTTAAACAAAGCGTC
TGGCTTACACCCAGAAGATTTCACACCCAGTGACCACTTTGAACCAAAGCTAGCCCAAATAACAAACAAC
TAAACTACAAAGCAAACATCAAACAAAACATTTAGTCATACATTAAAGTATAGGAGATAGAAATTTTTAA
CCAGGAGCTATAGAGACAGTACCAGCAAGGGAAAGATGAAAGAGAATTCAAAGTAAAAAATAGCAAAGAT
TACCCCTTCTACCTTTTGCATAATGAATTAGCTAGAACAACTTAACAAAGAGAACTTAAGCTAAGCCCCC
CGAAACCAGACGAGCTACCTGCGAACAATCCCCTGGGATGAACTCATCTATGTGGCAAAATAGTGAGAAG
ATTCGCAGGTAGAGGTGAAAAGCCTAACGAGCCTGGTGATAGCTGGTTACCCAGAATAGAATTTCAGTTC
AACTTTAAACTTACCTAAAACCCAAGAATTTTAATGTAAGCTTAAAATATAGTCTAAAAAGGTACAGCTT
TTTAGATCAAGGATACAACCTTACTTAGAGAGTAAACACAAATTAGACCATAGTAGGCCTAAAAGCAGCC
ATCAATTAAGAAAGCGTTAAAGCTCAACAATTCAATCAACATAATACCAAAAGAACTCAAACAACTCCTA
ACGTACATCTGGGTCAATCTATTCAATTATAGTTGAGACAATGCTAATATGAGTAACAAGAAACCTTTTC
TCCTTGCATAAACTTATAACCGAAATGGATATCCACTGATAGTTAACAACAAGATAAAACTAACCAACCA
ATTAATTATACCTATCAAACTAATTGTTAAGCCAACACAGGAATGCAACCAAGGAAAGATTAAAAGAAGT
AAAAGGAACTCGGCAAACACAAACCCCGCCTGTTTACCAAAAACATCACCTCCAGCATTACTAGTATTGG
AGGCACTGCCTGCCCAGTGACATAAGTTAAACAACCGCGGTATCCTGACCGTGCAAAGGTAGCATAATCA
TTTGTTCTATAAATAAGGACTTGTATGAACGGCCACACGAGGGTTTAACTGTCTCTTACTTCCAATCAGT
GAAATTGACCTTCCCGTGAAGAGGCGGGAATAGAATAATAAGACGAGAAGACCCTATGGAGCTTTAATTA
ACTAACTCAACAGAACAAATCCAGTCAACCAACAGGGAATAAAAATTTCTATAATGAGTTAGCAATTTAG
GTTGGGGTGACCTCGGAGAACAAAACAACCTCCGAGTGATATAAACTAAGACAAACCAGTCAAAGTGCCG
CATCATTAATTGATCCAAAAATTTTTTTGATCAACGGAACAAGTTACCCTAGGGATAACAGCGCAATCCT
ATTCGAGAGTCCATATCGACAATAGGGTTTACGACCTCGATGTTGGATCAGGACATCCTAATGGTGCAGC
AGCTATTAAGGGTTCGTTTGTTCAACGATTAAAGTCCTACGTGATCTGAGTTCAGACCGGAGTAATCCAG
GTCGGTTTCTATCTATTAACCAGTTCCTCCCAGTACGAAAGGACAAGAGAAACAAGGCCCACCTCAACAC
AGGCGCCTTAAGACTAATAGATGATATAATCTTAATCTAGCCAGTCTAATCCCCCATGAATCCAAGAAAC
AGGACCTGTTAGGGTGGCAGAGCCGGCAATTGCATAAAACTTAAACCTTTATCTTCAGAGGTTCAACTCC
TCTCCCTAACACTATGTTTATAATTAATATCATCTCACTAATTATCCCAATTCTCCTCGCCGTAGCTTTC
CTAACATTAGTAGAACGGAAAGTACTAGGCTACATACAACTCCGAAAAGGACCCAACATCGTAGGACCCT
ATGGACTCCTACAACCCATCGCAGACGCCGTAAAACTATTCACCAAGGAACCCCTACGACCACTAACATC
TTCCACAACCATATTCATTATAGCCCCTATTCTAGCCTTAACCTTAGCCCTAACTATGTGAGTCCCCCTG
CCCATACCATATCCCCTCATCAACATAAACCTAGGAGTGTTATTCATACTAGCAATATCAAGCCTAGCTG
TCTACTCAATCCTATGATCCGGATGGGCCTCAAACTCAAAATACGCCCTAATCGGAGCCCTACGAGCCGT
AGCCCAAACAATTTCATACGAAGTGACCCTAGCCATTATCCTTCTATCAGTCCTACTAATAAACGGATCC
TTCACCCTATCCACACTAATCATTACTCAAGAACACTTATGACTAATCTTTCCCGCATGACCACTAGCCA
TAATATGATTTATCTCCACCCTAGCAGAAACCAACCGCGCCCCATTTGATCTCACAGAAGGAGAATCAGA
ACTTGTCTCAGGATTTAACGTAGAATACGCAGCAGGCCCATTCGCTATATTCTTCTTAGCAGAATACGCT
AACATCATCATGATAAACATCTTCACAACCCTCTTATTCTTCGGAGCATTTCACAACCCATACATACCTG
AACTATATGTCGTCAACTTTACCGTAAAAACCCTGGCACTAACAATTCTATTCCTATGAATCCGGGCATC
ATACCCGCGATTCCGATACGACCAACTAATACATCTTCTATGAAAAAACTTCCTACCCCTTACACTAGCC
CTATGTATATGACATGTAACCCTACCCATCATCTCAGCAAGCATTCCCCCTCAAACATAAGAAATATGTC
TGACAAAAGAGTTACTTTGATAGAGTAAATAATAGAGGTTTAAACCCTCTTATTTCTAGAACAATAGGAA
TCGAACCTAATCCTAAGAATTCAAAAATCTCCGTGCTACCCAAATACACCATATTCTAGAGTAAGGTCAG
CTAAATAAGCTATCGGGCCCATACCCCGAAAATGTTGGTTTATTCCCTTCCCGTACTAATAAAACCCCCT
ATTCTCATTATCATTATATCAACCGTTATATCAGGGACCATAATCGTCCTCACGAGCTCCCATTGGCTGC
TGATCTGAATTGGCTTTGAAATAAACATGCTAGCGATTATCCCAATCCTGATAAAAAACCACACCCCACG
AGCTACAGAAGCATCCACAAAATATTTCCTAACACAGGCCACCGCATCTATACTCCTAATGATAGGCATT
ATCATCAACCTAATATTCTCGGGAGAATGATCAATCTCAAAAATCCCTAACCCCATCGCATCAGGCCTAG
TAACCATTGCTCTAACAATAAAACTCGGTATAGCCCCTTTCCACTTCTGAGTGCCCGAAGTGACACAGGG
AATCTCACTATCCTCAGGCATAATCCTACTCACATGACAAAAAATTGCACCACTATCCATTCTCTATCAA
ATTTCACCATCCATTAACCCCAAACTACTAATTACCATAGCAATCGCATCAGTACTGATCGGAGGCTGAG
GAGGACTAAATCAAACCCAACTCCGAAAAATCCTAGCCTACTCATCAATCGCCCATATAGGATGAATAGC
TGTCATTCTAACATACAACCCCACCCTAATAATCCTAAACCTCACAATCTACATTACAATAACCCTAAGC
ACATTCATACTATTCATGCACAACTCATCCACGACGACACTATCACTATCAAATACATGAAATAAACTAC
CGCTCATGACATCGCTAATCCTAGTACTAATAATATCACTAGGAGGCCTCCCACCTCTATCAGGCTTTGC
GCCCAAATGAATAATTATTCAAGAATTAACAAAAAACGATATAATTATTCTACCAACATTCATGGCCATC
ACAGCACTATTAAACCTATACTTCTACATACGCCTATCCTATACCACAGCACTAACCATATTCCCCTCAG
TAAACAACATAAAAATAAAGTGACAATTCGAAAGTGCAAAAAAAATTATCCTTCTGCCACCACTAATCAT
CATCTCGACCATACTACTCCCCATAACCCCAATAATATCCATCCTAGAATAGAGATTTAGGCTAAAATAG
ACCAAGGGCCTTCAAAGCCCTAAGTAAGTATTACTAACTTAATCTCTGTAAATCGACCTAAGGACTGCAA
GACTCTATCTTACATCAACTGAATGCAAATCAACTACTTTAATTAAGCTAAGCCCTTACTAGATCGGTGG
GCCTCTATCCCACGAAACTTTAGTTAACAGCTAAAAACCCTAGTCAACTGGCTTCAATCTACTTCTCCCG
CCGCGTAGAAAAAAAAGGCGGGAGAAGCCCCGGCAGGTTGAAGCTGCTTCTTTGAATTTGCAATTCAACG
TGACATTCACCACAGGACTTGGTAAAAGGGGGACTCAGACCCCCATAGTTAGATTTACAGTCTAATGCTT
CTATCAGCCATTTTACCTATGTTCATAGATCGATGGTTATTTTCCACAAATCATAAGGATATCGGCACTC
TTTATTTGCTGTTTGGCGCATGAGCTGGAATAGCAGGCACCGCCCTTAGTCTCTTAATCCGCGCAGAACT
AGGACAACCTGGCGCCCTACTAGGAGATGACCAAATTTACAACGTAATTGTCACCGCCCATGCATTTGTA
ATAATTTTCTTCATAGTAATGCCTATCATAATTGGCGGCTTTGGGAACTGACTAGTGCCCTTAATAATTG
GAGCTCCTGATATAGCATTCCCCCGAATAAATAATATAAGTTTCTGACTTTTACCGCCATCCTTTCTACT
ACTACTGGCCTCCTCTATAGTAGAAGCAGGTGCCGGGACCGGGTGAACCGTTTATCCTCCCCTAGCTGGG
AACCTGGCTCATGCAGGGGCATCTGTAGATCTAACGATTTTCTCCCTCCACTTAGCGGGTGTATCATCTA
TTCTTGGGGCTATCAACTTCATCACTACTATCATTAATATAAAACCCCCTGCAATGTCTCAATACCAAAC
TCCACTGTTCGTGTGATCCGTATTAATCACGGCAGTACTCCTGCTATTGTCACTACCAGTCCTAGCAGCT
GGCATCACCATGCTACTCACAGACCGAAACCTGAATACAACATTCTTCGACCCTGCCGGAGGAGGTGATC
CTATCCTGTATCAACATCTATTCTGATTCTTCGGACATCCCGAAGTGTATATTCTAATCCTACCAGGATT
CGGAATAATCTCACACATTGTTACCTACTATTCAGGGAAAAAAGAACCTTTTGGCTATATAGGAATAGTT
TGAGCAATAATGTCCATCGGCTTCCTGGGCTTCATTGTATGAGCCCACCATATATTCACTGTAGGGATGG
ACGTCGACACACGAGCATACTTCACTTCAGCCACTATAATTATTGCAATTCCGACAGGAGTTAAAGTATT
CAGCTGACTAGCTACCCTTCATGGGGGCAATATCAAGTGATCTCCAGCCATATTATGAGCCCTGGGCTTT
ATCTTCCTATTTACAGTGGGAGGCCTTACAGGCATCGTACTAGCCAACTCATCACTAGACATTGTCCTGC
ATGACACATATTATGTAGTAGCACATTTCCATTATGTCTTATCAATAGGAGCAGTATTCGCTATTATGGG
TGGATTCGTCCATTGATTCCCCCTATTCTCAGGCTATACACTCGACAACACTTGAGCAAAAATTCACTTC
ACAATCATGTTCGTAGGAGTCAACATAACATTCTTTCCCCAACACTTCCTAGGTCTATCAGGAATACCTC
GGCGATACTCCGACTACCCAGACGCCTACACTACATGAAATACAGTCTCCTCCATGGGCTCATTCATTTC
ACTCACAGCAGTGATATTAATGGTATTCATAATCTGAGAAGCTTTCGCATCTAAGCGAGAAGTAGCAGCA
GTTGAATTAACTACAACTAATATCGAATGACTGCATGGATGTCCCCCTCCTTACCACACATTTGAAGAGC
CCACCTACGTCGTACTAAAATAAGAAAGGAAGGAGTCGAACCCTCTGAAACTGGTTTCAAGCCAATACCA
TAACCCTTATGTCTTTCTCAATTAAGAGGCATTAGTAAAAATTACATAACTTTGTCAAAGTTAAATTATA
GGTGGAAACCCTTTATGCCTCCATGGCATACCCCCTACAAATAGGCCTACAAGATGCAACCTCTCCCATT
ATAGAGGAGTTACTACACTTCCATGATCACACATTAATAATTGTATTTCTAATTAGCTCATTAGTACTCT
ACATTATTTCACTCATGCTAACCACGAAACTTACCCACACAAGTACAATAGACGCACAGGAAGTGGAAAC
AGTATGAACAATCCTACCCGCTATTATTTTAATCCTCATTGCCCTACCATCATTGCGAATCCTCTACATA
ATGGACGAAATCAATAATCCTTCCTTGACCGTAAAAACTATAGGACATCAGTGATACTGAAGCTATGAAT
ACACAGACTACGAAGACCTGAACTTTGACTCATACATGATCCCTACACAAGAACTAAAGCCCGGAGAACT
ACGACTGCTAGAAGTAGACAACCGAGTGGTCCTCCCAATAGAAATAACAATCCGCATGCTAATCTCATCG
GAAGATGTACTCCACTCATGAGCCGTACCGTCTCTAGGACTAAAAACTGATGCTATCCCAGGACGACTAA
ACCAAACAACCCTAATAGCCATACGACCAGGACTGTACTACGGTCAATGCTCAGAAATCTGTGGTTCAAA
CCATAGCTTCATACCTATTGTCCTCGAATTGGTCCCACTATCCCACTTCGAGAAGTGATCTACCTCAATG
CTTTAATCATTAAGAAGCTATATAGCGTTAACCTTTTAAGTTAAAGACTGAGAGTACTCTAACCTCTCCT
TAATGAAATGCCACAGTTAGATACATCAACTTGACTCATTATAATCTCATCCATAATCCTAACCTTATTC
ATCACGTTTCACCTAAAAGTCTCTAAACACTACTTCCCAACAAACCCAGAACCAAAACACACGCTGCTAT
TAAAAAACAGTGCACCCTGAGAAGAAAAATGAACGAAAATCTATTCGCCTCTTTCACTACCCCTACAATA
ATAGGTCTTCCTATCGTAATCCTAATTGTCCTATTCCCAAGCATCCTATTTCCATCTCCCGACCGACTAA
TCAATAATCGCCTCACCTCAATTCAACAATGATTAATCCAATTAACATCAAAACAAATGTTGTCAATCCA
TAACCATAAAGGACAGACATGAGCACTTATACTTATTTCACTTATTCTATTTATTGGATCCACTAACCTG
CTAGGCCTCCTGCCTCACTCATTCACCCCTACCACCCAACTATCCATAAACTTAGGAATGGCTATCCCCC
TGTGAGCAGGAACAGTAATCACAGGTTTTCGACACAAAACAAAAGCATCCCTAGCCCACTTCCTACCCCA
AGGAACACCTCTACCCCTCATTCCAATACTAGTGATCATCGAAACTATTAGCCTGTTCATTCAACCCATA
GCCTTAGCCGTGCGACTAACGGCCAATATTACTGCAGGTCACCTACTAATTCACCTAATCGGAGGAGCTA
CCCTCGCCCTTATAGACATTAGCACCACTACAGCATTCATTACTTTCATCGTCCTTATCCTACTCACTAT
CCTTGAATTTGCTGTAGCCCTCATTCAAGCCTATGTCTTCACACTGCTAGTAAGCTTATATCTACATGAC
AATACCTAATGACCCACCAAACCCATGCATACCACATAGTCAACCCCAGTCCATGACCCCTAACAGGAGC
CCTCTCAGCCCTTCTCATGACATCCGGCCTAATTATGTGATTCCACTTTAACTCAATATACCTACTAATG
CTAGGCCTCACTACCAACACCCTGACTATATACCAATGATGACGAGATATTGTCCGAGAAAGTACATTCC
AAGGTCACCATACTCCAATTGTCCAAAAAGGCTTACGATATGGTATGATCCTCTTTATCGTATCAGAAGT
ATTCTTCTTCGCTGGTTTTTTCTGAGCCTTTTACCACTCCAGCCTAGCACCCACCCCCGAGCTGGGAGGA
TGCTGACCACCCACAGGTATCACCCCTCTAAACCCTATAGAAGTCCCACTTCTAAATACTTCTGTCCTCT
TAGCATCAGGAGTATCAATTACTTGAGCTCACCATAGCCTAATAGAAGGAAACCGCAAGCACATACTTCA
AGCACTATTCATTACCATCTCTCTAGGCGTCTACTTCACATTACTACAAGCCTCAGAATACTACGAGACT
CCTTTCACAATTTCCGACGGAATTTACGGCTCTACCTTCTTCATGGCAACAGGATTCCATGGACTGCACG
TAATCATCGGTTCAACTTTCCTAATTGTATGCTTCATACGACAGCTAAAATTTCACTTCACATCTAACCA
CCATTTCGGCTTTGAAGCTGCCGCCTGATACTGACATTTCGTAGACGTAGTATGACTGTTCCTATACGTA
TCCATCTATTGATGAGGATCTGCTTCCTTAGTATAATTAGTATAGTTGACTTCCAATCAACCAGCTCTGG
TTAAATCCAGAAAGAAGCAATAAACATAGCATTAACCCTATTTACCAACACAGCCCTAGCCTCTCTACTC
GTACTAATTGCATTCTGACTCCCTCAGCTAAATACATACTCAGAAAAAGTCAGCCCCTACGAATGTGGAT
TTGACCCCATAGGATCAGCACGCCTACCCTTCTCCATAAAATTCTTTCTAGTAGCTATCACATTCCTACT
ATTCGACCTAGAAATTGCCCTACTCCTTCCACTTCCATGAGCATCGCACACAGATAACCTAACCACCATA
CTTACCATAGCACTACTACTCATCTCTCTCCTAGCCGCAAGCCTAGCCTACGAATGAACTGAAAAGGGGC
TAGAATGAACAGAATATGATAATTAGTTTAACCCAAAACAAATGATTTCGACTCATTAGATTATGACTTA
TATCATAATTATCAAATGTCCATAGTATATGCCAACATCTTCTTGGCCTTCATTATATCTCTTATAGGAC
TACTTATATACCGATCCCACCTGATATCCTCCCTACTCTGCCTAGAAGGTATGATACTATCATTATTTGT
AATAATAACAGTAACAATCCTGAACAACCATTTTACACTAGCTAGCATGGCCCCCATTATCCTTCTCGTC
TTCGCTGCTTGTGAAGCAGCCCTGGGACTGTCACTCCTAGTAATAGTGTCCAACACATACGGAACCGACT
ACGTACAAAATCTGAACCTCCTACAATGCTAAAAATCATTATCCCCACCATAATACTTATACCCCTGACG
TGAATATCAAAACCTAACATGATCTGAATCAACACAACAGCCTATAGCCTACTAATCAGCCTTATCAGTC
TGTCCTTCCTAAATCAACTCGGTGACAATTGCATAAGCCTGTCCCTACTATTCTTCACAGACTCCCTATC
AGCTCCCCTATTAGCACTTACAACATGACTGTTACCCTTAATACTTATGGCTAGCCAATTTCACCTATCA
AAAGAGCCACTAGCCCGGAAAAAACTTTATATCACAATACTAATCCTACTACAACTATTCCTAATCATAA
CATTTACCGCTACAGAACTAATCATATTTTACATTCTATTTGAAGCAACCCTAGTACCTACTCTGATTAT
TATTACCCGATGGGGGAACCAAACAGAACGCCTAAATGCAGGAACGTACTTCCTATTTTACACTCTAGTA
GGATCCTTGCCCCTGCTAGTAGCCCTGCTATTTATCCAAAATAATATAGGCACATTAAACTTCCTAATAA
TCCAACTCTGAGCCCAACCCCTACCAAGCTCCTGATCTAATACCCTCCTATGATTAGCATGTATAATGGC
ATTCATAGTAAAAATACCCCTATACGGCCTCCACCTATGACTGCCTAAAGCCCACGTAGAAGCACCCATC
GCTGGATCCATAGTACTGGCCGCAGTACTTCTAAAACTAGGGGGCTATGGCATGATACGAATTACAGCAC
TACTAAGCCCACTAACAAGCTTCATGGCATACCCCTTCATAATACTATCACTATGAGGTATAACCATAAC
TAGCTCCATCTGCTTACGCCAAACAGACCTAAAATCCCTAATTGCATACTCCTCCGTCAGTCACATAGCC
CTAGTCATCGTAGCAATCCTCATCCAAACACCATGAAGTTACATAGGAGCAACAGCCCTAATAATCGCCC
ACGGTTTAACATCATCCGTATTATTCTGCCTAGCCAATTCCAACTACGAACGCACCCACAGTCGAACTAT
AATCCTCGCACGCGGTCTGCAAGTGCTCCTCCCCTTAATAGCAGCCTGATGGCTATTGGCAAGTCTTACC
AACCTGGCACTTCCGCCTACCATCAATCTAATCGGAGAGCTATTCGTAGTAATAGCCTCATTTTCATGGT
CCAACATTACTATTATCCTAATAGGAACCAACATCATCATTACCGCCCTATATTCACTGTACATACTAAT
TACCACACAACGCGGCAAATATACCTACCACATCAAAAACATCAAACCCTCATTCACACGAGAAAACGCC
CTAATAACGCTCCACCTAATACCCCTACTACTACTATCACTCAACCCCAAAGTCATTCTAGGACCCATCT
ACTGTAAATATAGTCTAAAAAAGATATTAGATTGTGAATCTAATGACAAAAGCTCAAACCTTTTTATTTA
CCGAAAAAGAATGCAAGAACTGCTAACTCATGCCCCCACGTATAAAAACGTGGCTTTTTCAACTTTTAAA
GGATAGAAGTAATCCATTGGTCTTAGGAACCAAAAAATTGGTGCAACTCCAAATAAAAGTAATTAACTTA
TTCGCTTCCTCTATCATCACAACACTATCCATACTAACACTCCCAATCGTCTTAACCAGCACCTCAATCT
ACAAAAACAAGCTTTACCCGCAATACGTAAAAACCGCCATTTCATACGCCTTCATAATCAGTATGATCCC
CACAACAATATTCATCTATTCAGGACAGGAGATAATTATCTCAAACTGACACTGAATGACAATTCAAACC
ATAAAACTTACACTTAGCTTTAAACTAGACCATTTCTCCATAATTTTCGTACCTGTGGCCCTCTTCGTTA
CATGATCTATTATAGAATTTTCAATATGATACATACACTCAGATCCTTTCATCAACCGATTCTTCAAATA
CCTACTAATATTCCTCATCACCATGATGATTTTAGTTACCGCAAACAACCTATTTCAGCTATTCATCGGC
TGAGAGGGAGTGGGTATCATATCATTCCTTCTCATCGGGTGGTGACACGGACGAACCGACGCAAATACAG
CCGCCCTCCAGGCAGTCCTCTATAATCGCATTGGAGACGTAGGCTTTATCATAGCCATAGCATGATTCTT
AATTAATCTAAACACATGAGAACTCCAACAGATCTTCATTTCCCACCACAACAACCTAAACGTACCACTT
ATAGGCCTCCTCCTAGCAGCAACTGGAAAATCAGCTCAATTCGGACTTCACCCATGACTGCCTTCAGCCA
TAGAAGGACCTACCCCAGTATCCGCCCTACTCCATTCAAGTACCATGGTCGTAGCAGGAGTTTTCCTTCT
AATTCGATTTCACCCTCTAATAGAACACAACACGATAATACAAACAACCACCCTATGCCTAGGGGCTATC
ACCACCCTATTCACAGCAATCTGCGCACTCACCCAGAACGACATCAAGAAAATCATCGCATTCTCAACCT
CAAGCCAACTAGGACTCATAATCGTCACAATCGGTATCAACCAACCACACCTGGCATTCCTACACATCTG
CACCCACGCATTCTTCAAAGCTATATTATTTCTATGCTCCGGATCTATCATTCACAACCTAAACGATGAG
CAAGATATTCGAAAAATGGGAGGTTTATACAAAGTACTACCATTCACCACTACCTCATTAATTGTAGGAA
GCTTAGCACTCACAGGAATGCCCTTCCTCACAGGATTCTACTCCAAAGACCTAATCATCGAAACCGCCAA
CACGTCGTATACCAACGCCTGAGCCCTATTACTAACCCTCGTCGCCACATCCATAACAGCAGCCTACAGC
ACTCGAATTATATTCTTCGCACTCCTAGATCAGCCTCGATTTAACCCCATAATTACAATCAACGAGAACA
GCCCACTCCTAATTAATCCCATTAAACGCCTACTACTAGGAAGCATTTTTGCAGGGTACTTAATCTCCTA
CAACATTACACCCACCTCCACTCCACAAATAACTATACCCCATTACCTAAAACTGATAGCCTTAACCGTA
ACGCTTCTGGGCTTCATCCTAGCACTAGAACTGAACCTCACTTCACAAAGCCTTAAACTCAAACACCCAT
CAAACCTATTCAAATTCTCCAACCTCCTCGGATACTTCCCCACTATTATCCACCGCTACATGCCGATAGT
AAACTTATCAGCTAGCCAAAAACTAGCCTCAACACTACTAGATGCAATCTGGCTAGAAAATGCATTACCA
AAATCCATCTCTTACTTTCACATAAAATCATCAGTCACTATCTCCAATCAGAAAGGTCTAATCAAACTAT
ACTTCCTCTCCTTCATCATCACCTTAATCCTCGCCCTAATAATAATTAATTCCCACGAGTAACCTCCATG
ATCACTAGTACCCCAATAAAAAGAGATCACCCAGTCACAATAACCAACCAAGTACCATAACTATATAAAG
CCGCAATACCCATAGCCTCCTCACTAAAAAATCCAGAATCCCCTGTATCATAAATCACCCAATCACCCAT
ACCATTAAACTCAAATACAGCATCAACCTCATCATCCTTTAAAATATAGCAGGCAAGCAGTAACTCTGAC
AACAAGCCCATAACGAACGCACCCAACACAGCCTTATTAGACACTCAGACTTCAGGATACTGCTCAGTAG
CCATAGCAGTCGTATAACCAAAAACAACAAGCATACCTCCCAAGTAAATCAAAAAAACCATTAGACCTAA
AAAAGACCCTCCAAAGCTCAACACAATACCACAACCAACAGCCCCACTAATAATCAAAACAAGCCCACCA
TAAATGGGGGAAGGCTTAGAAGAAAATCCCACGAAACTAATAACAAAAATAATACTTAAAATAAACACAA
TATATGTCATCATTATTCCCACATGGAATCTAACCATGACCAATGACATGAAAAGCCATCGTTGTAATTC
AACTATGAGAACACTAATGACCAACATCCGAAAAACCCATCCACTAATAAAAATTATCAACAACTCATTT
ATCGACCTACCCACACCGTCAAATATCTCAGCATGATGAAACTTTGGATCTCTTCTCGGAATCTGCCTAA
TCCTACAGATCTTAACAGGCTTATTCCTAGCCATACACTACACCTCAGACACAACCACAGCCTTCTCATC
AGTAACCCACATCTGCCGAGACGTAAACTACGGCTGAATCATCCGTTATCTTCACGCAAATGGAGCTTCC
ATATTCTTCATCTGCCTATACATGCATGTGGGACGAGGACTATATTACGGCTCTTACACATTCACAGAGA
CATGAAACATCGGCATTATCCTCTTATTCACCATCATAGCCACGGCATTCATGGGCTACGTCCTACCATG
AGGACAAATATCATTTTGAGGGGCAACAGTCATTACCAATCTACTATCAGCAATCCCCTATATCGGAACC
GACCTTGTACAATGAATCTGAGGAGGATTTTCAGTAGACAAAGCAACCTTAACAGGATTCTTCGCCTTCC
ACTTCATCCTACCATTCGTAGTATTAGCACTAGCAGCAGTCCACCTACTATTCCTACACGAAACAGGATC
AAACAACCCCTCCGGAATCATACCCGACTCAGACAAAATCCCATTCCACCCGTACTATACAATTAAAGAC
ATCCTAGGAGCCCTGCTTCTCATTCTAGTCCTGACACTACTAGTACTATTCTCACCCGACCTATTGGGAG
ACCCCGACAACTACATCCCTGCCAATCCCCTAAGCACCCCACCACATATCAAACCCGAATGATACTTCCT
ATTCGCCTACGCAATCTTACGATCCATCCCAAACAAACTAGGAGGAGTGCTGGCCCTGGTACTCTCCATT
CTCATCCTCGCTATCGTACCCCTGCTCCACACATCAAAACAACGAGGAATAATATTCCGACCCATCAGCC
AATGCCTATTCTGACTTCTAGTAGCAGACCTACTTACACTGACATGAATCGGAGGACAACCAGTCGAACA
CCCCTATATTACCATCGGTCAACTAGCCTCAATCCTATACTTTATAATCCTCTTAGTACTCATACCCATT
GCCAGCATTATTGAAAATAATATCCTAAAATGAAGAGTCTTTGTAGTATACTATATTACCTTGGTCTTGT
AAACCAAAAATGGAGAACATAACCCTCCCTAAGACTCAAGGAAGAGGTAAACAACCCCACCACCAGCACC
CAAAGCTGACATTCTAATTAAACTATTCCCTGACATCCACTCAACCCCCCTTCACTCCTCAATTCATATA
TAATGCCACTTTACTGTGCTATCACAGTATTCACGCACCTGGCCCATGTACTTCGTGCATTGCATGCTCC
CCCCCATCCTCAGACCTCCTATGTATATCGTGCATTAATGGTTTGCCCCATGCATATAAGCATGTACATG
AAATGGTTGATTTTACATGTACGGCATACAGTTGTAACGCCAAACTTCAGAGTATAACTACCTGTAATGA
GTGCATTTCACCTAGTCCAAGAGCCTTAGTCACCATGCCTCGGGAAATCAGCAACCCTTGTGAAACGTGT
ACCTAAACCTCGCTCCGGGCCCATAACATGTGGGGGTTTCTATACTGGAACTATACCTGGCATCTGGTTC
TTACTTCAGGGCCATGAAAGTCCTAGAATCCAATCCTACTAACCCTTCAAATGGGACATCTCGATGG
