# Supplementary material for: Comparison of next-generation sequencing samples using compression-based distances and its application to phylogenetic reconstruction
Source: BMC Res Notes. 2014 May 29;7:320. doi: 10.1186/1756-0500-7-320 (PMC4057587; doi:10.1186/1756-0500-7-320)
Supplement: Additional file 3 — Perl scripts and the example data set of 29 mtDNA sequences. [file 1756-0500-7-320-S3.zip › compression_phylo/FASTA/25.fasta]

>gi|3445513|gb|AF010406.1| Ovis aries complete mitochondrial genome
GTTAATGTAGCTTAAACTTAAAGCAAGGCACTGAAAATGCCTAGATGAGTCTACTGACTCCATGAACATA
TAGGTTTGGTCCCAGCCTTCCTGTTAACTTTCAATAGACTTATACATGCAAGCATCCACGCCCCGGTGAG
TAACGCCCTTCGAATCACACAGGACTAAAAGGAGCAGGTATCAAGCACACACTCTTGTAGCTCACAACGC
CTTGCTTAACCACACCCCCACGGGAGACAGCAGTAACAAAAATTAAGCCATAAACGAAAGTTTGACTAAG
TCATATTGACCAGGGTTGGTAAATCTCGTGCCAGCCACCGCGGTCATACGATTGACCCAAGCTAACAGGA
GTACGGCGTAAAGCGTGTTAAAGCATCATACTAAATAGAGTTAAATTTTAATTAAACTGTAAAAAGCCAT
AATTATAACAAAAATAAATGACGAAAGTAACCCTACAATAGCTGATACACCATAGCTAAGACCCAAACTG
GGATTAGATACCCCACTATGCTTAGCCCTAAACACAAATAATTATAAAAACAAAATTATTCGCCAGAGTA
CTACCGCAACAGCCCGAAACTCAAAGGACTTGGCGGTGCTTTATACCCTTCTAGAGGAGCCTGTTCTATA
ATCGATAAACCCCGATAAACCTCACCAATCCTTGCTAATACAGTCTATATACCGCCATCTTCAGCAAACC
CTAAAAAAGGGACAAAAGTAAGCTCAATAATAACACATAAAGACGTTAGGTCAAGGTGTAACCTATGGAG
TGGGAAGAAATGGGCTACATTTTCTACCCAAGAAAATTTAATACGAAAGCCATTATGAAATTAATAGCCA
AAGGAGGATTTAGCAGTAAACTAAGAATAGAGTGCTTAGTTGAATCAGGCCATGAAGCACGCACACACCG
CCCGTCACCCTCCTCAAGTAAATATGATATACTTAAACCTATTTACATATATCAACCACACGAGAGGAGA
CAAGTCGTAACAAGGTAAGCATACTGGAAAGTGTGCTTGGATAAACCAAGATATAGCTTAATTAAAGCAT
CTAGTTTACACCTAGAAGATTTCACACATTATGAGTATCTTGAACTATACCTAGCCCAAAATCTCCCACT
CTCCAGTTTAAATAACTAAATTAATTAAAATAAAACATTTACCCTAATTAAAGTATAGGAGATAGAAATT
CTAAACACGGCGCTATAGAGAAAGTACCGCAAGGGAATGATGAAAGAAAAAAATCATAGTACAAAAAAGC
AAAGATTAACCCTTGTACCTTTTGCATAATGAATTAACGAGCAAAAAACTTAACAAAACGAATTTTAGCT
AAGTAACCCGAAACCAGACGAGCTACTTATAGACAGTTTATTAGAACCAACTCATCTATGTGGCAAAATA
GTGAGAAGATCCATAAGTAGAGGTGACATGCCTAACGAGCCTGGTGATAGCTGGTTGTCCAGAAAATGAA
TTTTAGTTCAGCTTTAAAGATACCAAAAATACAAATAAATCCCACTGTATCTTTAAAAGTTAGTCTAAAA
AGGTACAGCCTTTTAGAAATGGGTACAACCTTCACTAGAGAGTAAGATCTAAAAATACCATAGTAGGCCT
AAAAGCAGCCATCAATTAAGAAAGCGTTAAAGCTCAACAACAATAGTATTATTAATCCCAGCAATAACAT
TAGCCAACTCCTAGATTTAATACTGGACTATTCTATTACTAAATAGAAGAATAATGTTAATATGAGTAAC
AAGAAATATTTTCTCCTCGCACAAGTTTAAGTCAGTAACTGATAATACCCTGACCGTTAACAGTAAATAA
AAATAACCCAACAATAAATGATTTATTACTTATACTGTTAACCCAACACAGGAGTGCACCCAGGAAAGAT
TCAAAGAAGTAAAAGGAACTCGGCAAACACTAAACCCCGCCTGTTTACCAAAAACATCACCTCCAGCATC
CCTAGTATTGGAGGCACTGCCTGCCCAGTGACTAAACGTTAAACGGCCGCGGTATTCTGACCGTGCAAAG
GTAGCATAATCATTTGTTCTCTAAATAAGGACTTGTATGAATGGCCACACGAGGGTTTTACTGTCTCTTA
CTTCCAATCAGTGAAATTGACCTCCCCGTGAAGAGGCGGGGATAAATCAACAAGACGAGAAGACCCTATG
GAGCTTTAACTAAGTAACTCAAGGAAAATAAATTCAACCACCAAGGGATAACAACACTCCTTATGAGTTA
ACAGTTTCGGTTGGGGTGACCTCGGAGAACAGAAAATCCTCCGAGCGATTTTAAAGACTAGACTAACAAG
TCAAACCAAACCATCGCTTATTGATCCAAAAACTTGATCAACGGAACAAGTTACCCTAGGGATAACAGCG
CAATCCTATTCAAGAGTCCATATCGACAATAGGGTTTACGACCTCGATGTTGGATCAGGACACCCCGATG
GTGCAACCGCTATCAAAGGTTCGTTTGTTCAACGATTAAAGTCCTACGTGATCTGAGTTCAGACCGGAGT
AATCCAGGTCGGTTTCTATCTGTTATGTATTTCTCCCAGTACGAAAGGACAAGAGAAATAAGGCCAACTT
TAACAAAGCGCCTTAAACCAATTAATGACTTTATCTTAATTAATTTCACAACAAAACCTGCCCTAGAAAA
GGGCCCAGTTAAGGTGGCAGAGCCCGGTAATTGCGTAAAACTTAAACCTTTATACTCAGAGATTCAAATC
CTCTCCTTAACAAAATGTTTATAATCAACGTTCTAACACTCATCATTCCTATTCTCCTAGCTGTAGCTTT
TCTTACACTAGTTGAACGAAAAGTTCTAGGTTATATACAATTTCGAAAAGGCCCAAACGTTGTAGGGCCA
TATGGCTTACTTCAACCCATCGCCGACGCAATTAAACTCTTCATCAAAGAACCCCTACGACCCGCCACAT
CCTCAATCTCAATATTCATTCTAGCCCCCATCCTAGCACTAACCCTAGCCTTAACTATATGAATCCCCCT
ACCCATACCCTATCCCCTCATCAATATAAACTTAGGAGTCCTCTTCATATTAGCCATATCAAGCCTAGCC
GTATACTCAATCCTCTGATCAGGTTGAGCCTCCAACTCAAAATATGCTCTCATTGGAGCCCTACGGGCAG
TAGCACAAACAATCTCTTATGAAGTAACACTAGCAATTATTTTACTATCAGTCCTACTAATAAATGGGTC
CTTTACCCTTTCTACACTAATCATTACACAAGAACAAGTATGATTAATCTTCCCAGCATGACCCCTAGCA
ATAATATGATTTATCTCAACACTAGCAGAAACAAACCGAGCACCATTTGACCTCACCGAAGGAGAATCTG
AACTAGTATCAGGCTTTAACGTAGAATATGCTGCCGGACCATTCGCCCTATTCTTTATAGCAGAATATGC
GAATATTATCATAATAAACATCTTCACAACAACCCTCTTCTTAGGAGCATTTCACAACCCATACATACCA
GAACTTTACACAATCAACTTCACCATCAAATCGCTACTACTCTCAATTACCTTCCTATGAATCCGAGCAT
CCTACCCCCGATTCCGTTACGACCAACTAATACACTTACTATGAAAAAATTTTCTACCCCTAACACTAGC
CCTATGCATATGACACGTATCGCTACCTATTCTCCTATCAAGCATCCCCCCACAAACATAAGAAATATGT
CTGACAAAAGAGTTACTTTGATAGAGTAAATAATAGAGGTTTAAATCCTCTTATTTCTAGAACTATAGGA
ATTGAACCTACTCCTAAGAACCCAAAACTCTTCGTGCTCCCAATTACACCAAATTCTAATAGTAAGGTCA
GCTAATTAAGCTATCGGGCCCATACCCCGAAAATGTTGGTTCATATCCTTCCCGTACTAATAAATCCAAT
TATCCTCATTATTATTCTAATAACCGTTATACTTGGAACCATTATCGTTATGATTAGCACCCACTGATTG
CTCATCTGAATTGGATTTGAAATAAATATACTTGCTATTATTCCCATTATAATAAAAAAGCACAACCCAC
GAGCCACAGAAGCATCAACCAAATATTTCCTAACTCAATCAACAGCCTCAATACTACTAATAATAGCCAT
TATCATTAACTTAATATTCTCAGGCCAATGAACCGTAATAAAACTATTTAATCCAATAGCCTCCATACTC
ATAACAATAGCCCTCGCTATAAAACTAGGTATAGCCCCATTCCACTTCTGAGTCCCAGAAGTAACACAAG
GCATTCCCCTATCCTCAGGCCTAATCTTACTCACATGACAAAAACTAGCACCCATGTCAGTACTTTACCA
AATCCTTCCATCCATCAACCTAGACCTGATCCTAACCCTATCAATTCTATCTATTACAATCGGAGGCTGA
GGAGGACTGAACCAAACCCAACTACGAAAAATTATAGCCTATTCATCAATTGCCCACATAGGCTGAATAA
CAGCAGTTTTACTATATAATCCCACCATAACACTACTAAACCTAATTATTTATATCATTATAACCTCTAC
CATATTTACACTATTTATAGCCAACTCAACCACAACCACCCTATCATTATCACACACATGAAATAAAGCA
CCCATCATAACAATTCTAGTCCTCATTACCCTCCTATCAATAGGAGGACTTCCCCCACTATCAGGATTTA
TACCAAAATGAATAATTATCCAAGAAATAACAAAAAATGACAGCATTATCTTACCCACCCTCATAGCAAT
TACAGCACTACTAAACCTATATTTTTATATACGACTTACATACTCCACTGCACTCACGATATTTCCCTCC
ACAAACAACATAAAAATGAAATGACAATTCCCAACCACAAAACGAATAACCCTCCTACCAACAATAACTG
TACTATCCACCATACTACTACCACTAACACCAATCCTCTCAATTCTAGAATAGGAATTTAGGTTAAACAG
ACCAAGAGCCTTCAAAGCCCTAAGCAAGTATAATTTACTTAATTCCTGATAAGGACTGCAAGACTACATC
TTACATCAATTGAATGCAAATCAACCACTTTAATTAAGCTAAATCCTCACTAGATTGGTGGGCTCCACCC
CCACGAAACTTTAGTTAACAGCTAAACACCCTAAACAACTGGCTTCAATCTACTTCTCCCGCCGCGAGAA
AAAAAAGGCGGGAGAAGCCCCGGCAGAGTTTGAAGCTGCTTCTTTGAATTTGCAATTCAATATGTTAATT
CACTACAGGACCTGGTAAAAAGAGGAATTAAACCTCTGTTCTTAGATTTACAGTCTATTGCTTTACTCAG
CCATTTTACCCATGTTCATCAACCGCTGATTATTTTCAACCAACCACAAAGATATCGGCACCCTTTACCT
TCTATTTGGTGCCTGAGCTGGTATAGTAGGAACCGCCTTAAGCCTACTAATTCGCGCCGAACTAGGCCAA
CCCGGAACTCTACTCGGAGATGACCAAATCTACAACGTAATTGTAACCGCACATGCATTTGTAATAATTT
TCTTTATAGTAATGCCTATTATAATCGGTGGATTCGGCAACTGACTAGTTCCTCTGATAATTGGAGCCCC
TGATATAGCATTTCCTCGGATAAATAACATAAGCTTTTGACTTCTTCCCCCATCTTTCCTGTTACTCCTA
GCATCCTCTATGGTTGAGGCCGGAGCAGGAACAGGTTGAACCGTATACCCTCCTCTAGCAGGCAACCTAG
CCCATGCAGGAGCCTCAGTAGATCTAACTATTTTCTCCCTACATCTGGCAGGTGTCTCTTCAATTCTAGG
AGCCATTAATTTTATTACAACTATTATTAATATAAAACCCCCTGCGATGTCACAGTATCAAACCCCCTTG
TTTGTATGATCTGTACTAATTACTGCCGTACTTCTCCTTCTCTCACTTCCTGTATTAGCAGCTGGTATCA
CAATACTACTAACGGACCGAAACCTGAATACAACCTTTTTTGACCCAGCAGGAGGAGGAGACCCTATCCT
ATATCAACACCTATTCTGATTCTTTGGGCACCCTGAAGTATATATTCTTATTTTACCTGGGTTTGGGATA
ATCTCCCATATTGTGACCTACTATTCAGGAAAAAAAGAACCATTCGGATATATAGGAATAGTATGAGCCA
TAATATCAATTGGGTTCCTAGGATTCATTGTATGAGCCCACCATATATTCACAGTCGGAATAGACGTCGA
TACACGGGCTTACTTCACGTCAGCTACTATAATTATCGCCATCCCAACAGGAGTAAAAGTATTCAGTTGA
CTAGCAACGCTTCATGGGGGTAATATCAAATGATCTCCTGCCATAATATGAGCCCTAGGTTTCATCTTTC
TTTTCACAGTCGGAGGCTTAACTGGAATTGTTCTAGCCAACTCCTCCCTTGACATTGTCCTCCATGACAC
ATATTATGTAGTAGCACATTTCCACTACGTATTATCAATAGGAGCTGTATTTGCTATTATAGGAGGATTT
GTACATTGATTTCCCCTATTCTCAGGCTATACTCTCAATGATACATGAGCCAAAATCCACTTTGCAATTA
TATTTGTAGGTGTTAACATGACTTTCTTTCCACAGCATTTCCTAGGACTATCCGGTATACCACGACGATA
CTCTGATTATCCAGACGCATATACAATATGAAATACTATCTCATCTATAGGCTCATTTATCTCACTAACA
GCAGTAATACTAATAATCTTCATCATCTGAGAAGCATTTGCATCTAAACGAGAAGTCCTAACTGTAGACC
TAACCACAACAAACCTAGAATGACTAAACGGATGTCCTCCACCATACCACACATTTGAAGAACCCACATA
TGTTAACCTAAAATAAGAAAGGAAGGAATCGAACCTCCTATTATTGGTTTCAAGCCAACACCATAGCCAC
TATGACTCTCTCAATAAACGAGATGTTAGTAAAACATTACATAACCTTGTCAAGATTAAATTACAGGTGA
AAATCCCGTACATCTCATATGGCATATCCCATACAACTAGGCTTTCAAGACGCAACATCACCTATCATGG
AAGAACTACTACACTTTCACGACCACACATTAATAATCGTTTTCCTAATCAGCTCTCTAGTACTTTATAT
TATTTCACTAATACTAACAACAAAATTAACCCATACCAGTACCATAGACGCGCAAGAAGTAGAAACAATC
TGAACCATTCTACCAGCCATTATCTTAATTATGATTGCTCTTCCATCCTTGCGAATCCTATACATAATAG
ATGAAATCAACAACCCATCTCTCACAGTAAAGACCATAGGGCATCAATGATACTGAAGCTATGAATATAC
AGATTATGAAGACCTAAGCTTCGATTCCTATATAATCCCAACATCAGAACTAAAACCAGGAGAACTGCGT
TTACTAGAAGTAGACAACCGAGTTGTATTACCCATGGAAATAACAGTCCGAATACTAATCTCTTCCGAAG
ATGTCCTACCCTCATGAGCAGTCCCTTCTCTAGGACTAAAAACAGACGCAATTCCAGGTCGTTTAAATCA
AACAACCCTTATGTCAACTCGTCCAGGCCTATTCTACGGTCAATGCTCAGAAATTTGCGGATCAAATCAC
AGTTTTATGCCAATTGTTCTTGAACTAGTCCCATTAAAATACTTTGAAAAATGATCCGCATCAATACTAT
AAAATCATCAAGAAGCTATCCCAGCGTTAACCTTTTAAGTTAAAGACTGAGAATATTATATTCTCCTTGA
TGATATGCCACAACTAGACACATCAACGTGACTTACAATAATTCTATCAATATTTTTAGTCCTCTTCATT
ATTTTTCAACTAAAAATCTCAAAACACAACTTCTACCACAACCCAGAATTAATAACAACAAAAACACCGA
AACAAAATACTCCTTGAGAAACAAAATGAACGAAAATCTATTTGCCTCTTTCATTACCCCTATAATATTT
GGTCTCCCCCTCGTTACCCTCATTGTTTTATTCCCTAGCCTATTATTTCCCACATCAAACCGACTAGTCA
ACAACCGCCTCATCTCCCTCCAACAGTGAATACTTCAATTAGTATCAAAACAAATAATGAGCATTCATAA
TACCAAAGGACAGACATGAGCATTAATGCTAATGTCCCTAATTTTATTTATTGGATCTACAAACCTACTA
GGCCTCCTACCCCACTCATTTACACCAACTACACAACTATCAATAAACCTAGGCATGGCCATTCCTTTAT
GAGGAGGAGCTGTAATTACAGGCTTCCGCAACAAAACTAAAGCTTCACTCGCCCATTTCCTACCACAAGG
GACACCCACCCCACTGATCCCAATACTAGTAATTATTGAAACCATCAGCCTATTTATTCAACCAGTAGCC
CTTGCCGTACGATTAACAGCTAATATCACGGCAGGACACTTACTAATTCACCTAATTGGAGGAGCCACCC
TTGCACTAATAAGCATTAATACCACAACAGCACTCATCACATTCATTATCCTAATTTTACTAACAGTTCT
CGAATTCGCAGTGGCTATAATTCAAGCCTATGTATTTACCCTTCTAGTTAGCTTATACCTGCATGATAAC
ACATAATGACACACCAAACCCACGCTTATCACATAGTAAACCCAAGCCCCTGACCTCTCACAGGAGCACT
ATCTGCCCTCCTAATAACATCTGGTCTCATCATATGATTTCACTTCAACTCAACAGCTCTACTAACTCTG
GGCCTAACAACAAATATACTTACAATATACCAGTGATGACGAGATGTGATTCGAGAAAGCACCTTCCAAG
GCCACCATACTCCGGCTGTCCAAAAGGGCCTTCGTTACGGAATGATTCTTTTCATTATCTCCGAAGTTCT
ATTCTTTACTGGATTTTTCTGAGCCTTCTACCACTCAAGCCTTGCCCCCACACCCGAACTAGGCGGCTGC
TGACCTCCAACAGGCATTCACCCACTTAATCCCTTAGAAGTCCCACTACTCAACACCTCTGTCCTTCTAG
CCTCAGGAGTATCCATTACTTGAGCTCACCATAGCCTCATAGAAGGGAACCGTTACCACATGTTACAAGC
CCTATTCATTACCATCGCACTAGGCGTGTACTTTACACTGTTACAGGCATCAGAGTATTATGAAGCACCC
TTTACAATCTCAGACGGAGTTTACGGTTCAACTTTCTTCGTAGCTACAGGATTTCACGGCCTCCATGTCA
TCATCGGATCCACCTTCCTAATTGTCTGCTTCTTCCGCCAATTAAAATTTCATTTCACCTCTAGTCACCA
TTTCGGTTTCGAAGCCGCTGCCTGATACTGACACTTCGTAGATGTAGTATGACTTTTCCTCTATATATCC
ATCTACTGATGAGGCTCATGTCCTTTTAGTATTAATTAGTACAACTGACTTCCAATCAGTTAGTTTCGGT
CTAATCCGAAAAAGAACAATAAACCTTATAATTACTCTCCTAACTAACTTCACGCTAGCTACATTACTCG
TAACCATCGCATTCTGACTTCCCCAACTGAACGTGTATTCAGAAAAAACAAGCCCATACGAATGTGGATT
TGACCCCATAGGGTCTGCTCGCCTCCCCTTCTCTATAAAATTCTTCCTAGTAGCCATCACATTCCTCCTT
TTTGATCTAGAAATTGCACTACTCCTACCACTACCATGAGCCTCACAAACAACTAATCTAAACACAATGC
TCACCATAGCTCTTCTCCTAATCTTCCTACTAGCCGTAAGCCTGGCCTACGAATGAACTCAAAAAGGACT
CGAATGAACCGAATATGGTATTTAGTTTAAAACAAAATAAATGATTTCGACTCATTAGATTATGATTAAG
CTCATAACTACCAAATGTCCCTCGTATACATAAACATTATAATGGCATTCACAGTATCCCTCACAGGACT
ACTAATATACCGATCCCACCTAATATCTTCCCTCCTATGCCTAGAAGGAATAATACTATCCCTATTTATT
TTAGCCACCCTAATAATCCTAAACTCACATTTTACCTTAGCCAGTATAATGCCCATTATTCTACTAGTTT
TCGCAGCTTGCGAGGCAGCACTAGGCCTGTCCCTACTGGTAATGGTGTCAAATACATATGGCACCGACTA
TGTACAAAACCTTAACCTTCTACAATGCTAAAATACATTATCCCCACAATAATACTTATACCCCTAACCT
GACTATCAAAAAATAGCATAATCTGAATCAACACCACACTTCACAGCTTGCTAATCAGCCTCACAAGCCT
TCTCCTCCTAAATCAATTCGGTGATAATAGCCTCAACTTCTCATTAACTTTTTTCTCCGACTCCTTATCT
ACACCATTACTAATTCTAACCATATGACTTCTACCCCTAATACTCATAGCTAGCCAACATCATCTATCAA
AAGAAAATCTAGCCCGAAAAAAACTCTTCATCTCAATGCTAATTCTACTACAACTATTTCTGATTATAAC
ATTCACTGCCACAGAACTAATCTTTTTCTATATCATGTTTGAAGCAACACTAGTCCCCACACTTATCATT
ATTACTCGATGAGGAAATCAAACAGAACGCCTAAACGCCGGTCTCTATTTCTTGTTTTACACACTAGCAG
GATCCCTGCCCCTATTAGTCGCACTGATTTATATTCAAAACACAATAGGATCACTAAATTTCCTTATTCT
CCAGTACTGAGTTCAACCAATACCTAACTCATGATCCAACACTTTCATATGACTAGCATGCATAATAGCT
TTCATAGTAAAGATACCACTATATGGACTCCACCTCTGACTTCCCAAAGCCCATGTAGAAGCTCCAATTG
CGGGCTCCATGGTCCTTGCAGCAATCCTACTTAAACTAGGAGGATATGGCATGATACGGATTACATTACT
TCTGAATCCAATCACCGACTTTATAGCATACCCATTCATTATATTATCATTATGAGGCATAATCATAACC
AGCTCAATTTGCCTTCGCCAAACGGACCTAAAGTCACTCATTGCATATTCTTCCGTTAGCCACATAGCAC
TTGTCATTGTTGCCATTCTCATTCAAACACCCTGAAGCTACATAGGAGCCACCGCCCTAATAATTGCTCA
TGGTCTCACATCTTCCATACTTTTCTGCCTAGCAAACTCCAACTATGAACGAGTTCACAGCCGAACAATA
ATCCTAGCCCGCGGCCTACAAACACTCCTTCCACTAATGGCTGCCTGATGACTCCTAGCAAGTCTAACTA
ATCTAGCTCTACCCCCATCAATCAACCTAATCGGAGAACTATTTGTAGTAATATCAACCTTTTCATGATC
TAACATCACAATCATTCTAATAGGACTTAATATGGTAATTACTGCTCTATATTCCCTCTACATACTAATC
ACAACACAACGAGGTAAACATACTCACCACATCAATAATATTTTACCCTCCTTCACACGAGAAAATGCAC
TTATATCACTGCATATACTACCACTCCTACTTCTATCCCTAAACCCGAAAATTATCCTAGGCCCCCTATA
CTGTAAATATAGTTTAAGAAAACATTAGATTGTGGATCTAATAATAGAAGACTATCACCTTCTTATTTAC
CGAAAAAGTATGCAAGAACTGCTAATTCTATGCCCCCATGTCTAATAGCATGGCTTTTTCAAACTTTTAA
AGGATAGTAGTTATCCATTCGGTCTTAGGAACCAAAAAATTGGTGCAACTCCAAATAAAAGTAATAAACC
TATTTTCCTCCCTCACACTAGTCACCCTAATTCTACTAACCATACCCATCGCAGCAATCAATTTTAACAC
CCATAAATTCACCAATTATCCACTCTATGTAAAAACAACCATTTCATGCGCTTTCATCACTAGCATAATC
CCCACAATAATATTCATCCACACAGGACAAGAAATAATTATCTCAAACTGACACTGACTAACCATCCAAA
CCCTCAAACTATCACTCAGCTTCAAAATAGACTTCTTCTCAATAATATTCGTTCCAGTAGCACTATTCGT
TACATGATCTATTATAGAATTCTCAATATGATACATGCACTCAGACCCCAACATTAACCAGTTTTTCAAG
TACTTACTCCTATTTCTCATTACAATACTTATTCTTGTCACTGCAAACAACCTCTTTCAACTTTTCATTG
GCTGAGAAGGAGTTGGAATTATATCATTTCTACTGATCGGATGATGATATGGACGGACAGACGCCAACAC
AGCAGCCTTACAAGCAATCCTATATAACCGCATTGGTGACATCGGATTTATTCTAGCCATAGCATGATTT
CTAATTAACCTCAACACCTGAGATCTCCAACAAATCTTTATACTAAATCCAAACGACTCAAACCTACCCC
TAATAGGACTAATTCTAGCTGCAACCGGAAAATCCGCACAATTTGGCCTACATCCATGACTACCCTCTGC
AATAGAGGGCCCAACACCCGTCTCAGCACTACTCCACTCAAGCACAATAGTAGTAGCAGGCATCTTCCTA
CTAATCCGGTTTTATCCACTAACAGAAAACAATAAATTTGGCCAATCAATCATATTATGTCTAGGGGCTA
TAACCACATTATTCACAGCAATATGCGCCCTCACCCAAAATGATATCAAAAAAATTATCGCTTTCTCTAC
ATCCAGCCAACTCGGCCTCATAATAGTAACAATCGGAATTAATCAACCCCACCTAGCATTCCTTCACATC
TGCACCCATGCCTTCTTCAAAGCCATATTATTTATATGCTCTGGCTCCATTATCCACAGCCTAAACGACG
AGCAAGACATCCGAAAAATAGGAGGCCTATTTAAAGCAATGCCATTTACCACAACAGCCCTCATTATTGG
CAGCCTTGCACTAACAGGAATACCCTTTCTCACCGGATTCTACTCCAAAGACCTGATTATTGAATCCGCT
AATACGTCTTATACCAACGCCTGAGCCCTTTTAATAACATTAGTCGCCACCTCCTTCACAGCCATCTACA
GCACTCGCATTATCTTTTTTGCACTCCTAGGACAACCCCGATTTCCAACCCTCATTAATATCAATGAAAA
TAACCCGTTCCTAATTAATTCAATCAAACGCTTACTAATTGGAAGCCTATTTGCAGGGTTCATTATCTCT
AATAACATCCCTCCAATAACAATCCCCCAAATAACCATACCCCACTATCTAAAAATAACTGCCTTAACAG
TCACAATCCTAGGCTTTATTCTAGCACTAGAAATCAGCAACACAACCCACTACCTAAAATTTAATTATCC
ATCAAACACATTCAAATTCTCTAACCTATTAGGATATTATCCTACAATTATACACCGCCTGACCCCCTAT
ATAAACCTAACAATAAGCCAAAAATCAGCATCCTCTCTCCTAGATCTAATCTGACTAGAAACTATTCTAC
CAAAAACCATTTCACTAGCCCAAATAAAAATATCCACCACAATCACAAGCCAAAAGGGCCTAATTAAACT
ATATTTCCTCTCCTTCCTAATCACGATCCTCATTAGTACAACCTTACTTAATTTCCACGAGTAATCTCCA
TAATCACTACAACACCAATCAATAAAGACCAACCAGTAACAATAACCAATCAAGTACCATAACTGTATAA
AGCAGCAATTCCCATAGCCTCCTCGCTAAAAAACCCAGAATCCCCCGTATCATAAATAACCCAATCCCCC
ATACCATTAAACTTAAATACAATTTCCACCTCCTTATCTTTCAACACATAATAAACCATAAGAAATTCCA
TTAATAAACCAGTAATAAACGTGCCTAAAACAACCTTATTAGAAACTCAAACCTCAGGATACTGTTCAGT
AGCTATAGCTGTCGTATAACCAAAAACTACCATCATACCCCCTAAATAAATTAAGAAAACTATTAAACCT
AAAAAAGACCCACCAAAATTCAACACAATACCACACCCAACCCCACCACTTACAATTAACCCCAACCCCC
CATAAATAGGTGAAGGTTTTGAAGAAAACCCCACAAAACCTATCACAAAAATAATACTTAAGATAAACAC
AATGTATGTCATCATCATTCTCACATGGAATCTAACCATGACCAATGATATGAAAAACCATCGTTGTCAT
TCAACTATAAGAACACTAATGATCAACATCCGAAAAACCCACCCACTAATAAAAATTGTAAACAACGCAT
TCATTGATCTCCCAGCTCCATCAAATATTTCATCATGATGAAACTTTGGCTCTCTCCTAGGCATTTGCTT
AATTTTACAGATTCTAACAGGCCTATTCCTAGCAATACACTATACACCTGACACAACAACAGCATTCTCC
TCTGTAACCCACATTTGCCGAGACGTAAACTATGGCTGAATTATCCGATATATACACGCAAACGGGGCAT
CAATATTTTTTATCTGCCTATTTATGCATGTAGGACGAGGCCTATACTATGGATCATATACCTTCCTAGA
AACATGAAACATCGGAGTAATCCTCCTATTTGCGACAATAGCCACAGCATTCATAGGCTATGTTTTACCA
TGAGGACAAATATCATTCTGAGGAGCAACAGTTATTACCAACCTCCTTTCAGCAATTCCATATATTGGCA
CAAACCTAGTCGAATGAATCTGGGGAGGATTCTCAGTAGACAAAGCTACCCTCACCCGATTTTTCGCCTT
TCACTTTATTTTCCCATTCATCATCGCAGCCCTCGCCATAGTTCACCTACTCTTCCTCCACGAAACAGGA
TCCAACAACCCCACAGGAATTCCATCGGACACAGATAAAATTCCCTTCCACCCTTATTACACCATTAAAG
ACATCCTAGGTGCTATCCTACTAATCCTCATCCTCATGCTACTAGTACTATTCACGCCTGACTTACTCGG
AGACCCAGACAACTACACCCCAGCAAACCCACTTAACACTCCCCCTCACATCAAACCTGAATGATACTTC
CTATTTGCGTACGCAATCTTACGATCAATCCCTAATAAACTAGGAGGAGTCCTCGCCCTAATCCTCTCAA
TCCTAGTCCTAGTAATTATACCCCTCCTCCATACATCAAAGCAACGGAGCATAATATTCCGACCAATCAG
TCAATGTATATTCTGAATCCTAGTAGCCGACCTATTAACACTCACATGAATTGGAGGCCAGCCAGTTGAA
CACCCCTACATCATTATTGGACAACTAGCATCTATTATATATTTCCTTATCATTCTAGTCATAATACCAG
TAGCTAGCATCATCGAAAACAACCTCCTAAAATGAAGACAAGTCTTTGTAGTACAATCAATATACTGGTC
TTGTAAACCAGAGAAGGAGAACAACCAACCTCCCTAAGACTCAAGGAAGAAGCTATAGCCCCACTATCAA
CACCCAAAGCTGAAGTTCTACTTAAACTATTCCCTGAATCATTATCAACGATACTTATCAATATATTTCC
AAAAATATAAAGAGCCTCTCCAGTATTAAACTTGCTAAAACTCCCAAACATACAACACGGACTTCCCACT
CCACAAGCCCACATAACAACCCATACAAGAAAAGCACAACCACCCACCCACGGACATGAGCGTTCATAAA
CCCAACATATCTTATGTCTGTCTTAAACATGCAAACGAGTACATAGTATTAATGTAATATAGACATTATA
TGTATAAAGTACATTAAATGATTTACCTCATGCATATAAGTACGTACATAGTATTAATGTAATATAGACA
TTATATGTATAAAGTACATTAAATGATTTACCCCATGCATATAAGCACGCACATAGTATTAATGTAATAC
AGACATTATATGTATAAAGTACATTAAATGATTTACCTCATGCATATAAGCACGTACATAGTATTAATGT
AATATAGACATTATATGTATAAAGTACATTAAATGATTTACCCCATGCATATAAGCATGTACATTTGTTT
CACTGAAGCATGTAGGGTATTAAACTGCTTGACCGTACATAGTACATGAAGTCAAATCCATTCTAGTCAA
CATGCGTATCCTGTCCATTAGATCACGAGCTTGTTCACCATGCCGCGTGAAACCAACAACCCGCTCAGCA
AGGATCCCTCTTCTCGCTCCGGGCCCACTAACTGTGGGGGTAACTATTTAATGAACTTTAACAGGCATCT
GGTTCTTTCTTCAGGGCCATCTCATCTAAAATCGCCCACTCTTTCCCCTTAAATAAGACATCTCGATGGA
CTAATGACTAATCAGCCCATGCCTAACATAACTGTGGTGTCATGCATTTGGTATTTTTTAATTTTTGGGG
ATGCTTGGACTCAGCTATGGCCGTCTGAGGCCTGACCCGGAGCATGAATTGTAGCTGGACTTAACTGCAT
CTTGAGCATCCTCATAATGGTAAGCATGGGCATAATATAATTAATGGTCACAGGACATATCTGCTGTATC
GTGCATTTATATATTCTTTTTTCCCCCCTTCCCCTTAAATATTTATCACCATTTTTAACACGCTTCCCCC
TAGATATTAATATAAATTTATCCCGCCCTCAATACTCAAATTCATACTCCAACCGAAGTAAATATATAGG
CACCTGGGTCACATACATAACGCATA
