# Supplementary material for: Comparison of next-generation sequencing samples using compression-based distances and its application to phylogenetic reconstruction
Source: BMC Res Notes. 2014 May 29;7:320. doi: 10.1186/1756-0500-7-320 (PMC4057587; doi:10.1186/1756-0500-7-320)
Supplement: Additional file 3 — Perl scripts and the example data set of 29 mtDNA sequences. [file 1756-0500-7-320-S3.zip › compression_phylo/FASTA/26.fasta]

>gi|8347068|emb|AJ238588.1| Sciurus vulgaris complete mitochondrial genome
GTTAATGTAGCTTAAATAAAGCAAAGCACTGAAAATGCTTAGATGAGTATTTATACTCCATAAACACATA
GGTTTGGTCCTGGCCTTTTTATTAACTCTTAGTACACTTACACATGCAAGTATCCTCGCTCCAGTGAGAA
TGCCCTCTATCTCCATCAAGGATCAAAAGGAGCAGATATTAAGTTCGCTCATAAGAGCTGCTCATGACAT
CTTGCTACACCACACCCCCACGGGACACAGCAGTGATTAAAATTAAGATATAAACGAAAGTTTGACTAAG
TTATACTAATATTTAGGGTTGGTAAATTTCGTGCCAGCCACCGCGGTCATACGATTAACCCTAGTTAATA
AAGCACGGCGTAAAGCGTGATTAAGGTTCTATCCTAAATAAGATTAAGCTTTGACTAAGCTGTAAAAAGC
CTTAGTTAACATAAAAATATAAAACGAAAGTAATCTTATATCTCCTGAACTCACGATAGCTAAGACCCAA
ACTGGGATTAGATACCCCACTATGCTTAGCCCTAAACATAGACACTCAATTAACAAGACTGTTCGCCAGA
GGACTACTAGCTACTGCTTAAAACTCAAAGGACTTGGCGGTGCTTTACATCCCTCTAGAGGAGCCTGTTC
TATAATCGATAAACCCCGTTAAACCTCACCACTCTTTGCAATATCAGCCTATATACCGCCATCTTCAGCA
AACCCTAACAAGGCACTATAGTAAGTACAATAATTTTACATAAAAACGTTAGGTCAAGGTGTAGCCTATA
GAGTGAAAAGAAATGGGCTACATTTTCTAATTTTCTAGAATATACACGATAGCAATCATGAAATATGATT
AAACCCAAGGCGGATTTAGTAGTAAGTTAGGAATAGAGTACCTAACTGAACTGGGCAATAAAACACGCAC
ACACCGCCCGTCACCCTCTTCAAGCACCTAAGGTTACTTCACATAACTAATAAACTATTCCTCAAATGCA
AGAAGAGATAAGTCGTAACAAGGTAAACATACTGGAAAGTGTGTTTGGAATACCAAGATATAGCTTAACA
AATTAAAGCTCCCGGCTTACACCCGGAAGATTTCAACCCATGAATATCTTGAACCAGTTCTAACCCAAAA
CTCAACTCACTCAACTAAAAAAAATTAATCAAACAAAACATTTACCTTTAATAAAAGTATAGGAGATAGA
AATTTAACCTTTGGAGTTATAGAGACAGTACCGTAAGGAAAGTTGAAAGATATAACTTATAGTAATATAA
AGCAAGGATTAACCCCTCTACCTTTTGCATAATGAATTAACTAGAAAAGACTTTACAAAAAGAATTAAAG
TAAAATACCCCGAAACCAAACGAGCTACTAATGAGCAATTGAAAGAATAAACCCGTCTATGTTGCAAAAT
AGTGGGAAGACTTGTTAGTAGAGGTGAAAAGCCTAACGAGCTTGGTGATAGCTGGTTGTCCAGAATAGAA
TTTTAGTTCAACCTTAAATTTACCTAAAAGAATTATTAATCCTAATGTAAATTTAATAGTTATTCTAAAG
AGGTACAGCTCTTTAGATTAAAGGAAACAGCCTTATTTAGAGAGTAAATTATAACTTCCCCATAGTTGGC
TTAAAAGCAGCCATCAATTAAAAAAGCGTTCAAGCTTAACCTAACAAACATATATAACCTAATTCCACAC
TTAACAATAAGCTCCTAATCATATAACTGGACTACTCTATAAACTTATAGACGCAATAATGTTAGTATTA
GTAACAAGAAACAATTTCTCCCTGCATAAGTTTATATCAGACCGAATACCTCACTGATAGTTAACAGACA
AATAATTAAACTTAAAACCTTAAATCTTTATTATCCAAACTGTTAACCCAACACTGGCATGCTACAGGGA
AAGATTAAAAAAAGTAAAAGGAACTCGGCAAACACTAACCCCGCCTGTTTACCAAAAACATCACCTCTAG
CATTTCCAGTATTAGAGGCACTGCCTGCCCAGTGACACATGTTAAACGGCCGCGGTATCCTGACCGTGCA
AAGGTAGCATAATCATTTGTTCCTTAAATAGGGACTTGTATGAATGGCCCCACGAGGGTTAAACTGTCTC
TTACTTTTAATCAGTGAACTTGCCTTCCCGTGAAGAGGCGGGGATAATTTAATAAGACGAGAAGACCCTA
TGGAGCTTAAATCTACTTAGCCTAAGCATTTTTATTCTTTTTCCGACAGGATTTAACAAACATGCCCCAC
TAGGCTTAAGATTTTGGTTGGGGTGACCTCGGAGAATAAAATAACCTCCGAATGATATTAAGCTTAGACT
TGACCAGTCAAAGCTTCCACTCATTAATTGACCCAAACTTATTGATCAACGGAACAAGTTACCCTAGGGA
TAACAGCGCAATCCTACCCAAGAGTCCCTATCGACAGTAGGGTTTACGACCTCGATGTTGGATCAGGACA
TCCAAGCGGTGTAACCGTGCTAATGGTTCGTTTGTTCAACGATTAAAGTCCTACGTGATCTGAGTTCAGA
CCGGAGAAATCCAGGTCGGTTTCTATCTATTTAATATTTCTCCCAGTACGAAAGGACAAGAGAAATAAGG
CCCATAAAACTTTCACGCCTTAGAGTAAATAAATGAAATAATCTTAATTTAATAACTCATTCATTACATG
CCCTAGAACAGGGCCTATTAAGATGGCAGAGCCCGGCAATTGCATAAGATTTAAAACCTTACTATCAGAG
GTTCAACTCCTCTTCTTAATAACTCATGTTTCTAATTAACCTCCTTTTCCTAATTATTCCTGTCATAATC
GCAATAGCATTTCTAACTCTAGTTGAACGAAAAATACTAGGCTATATACAACTTCGAAAAGGCCCAAATG
TCGTAGGACCATACGGCCTACTCCAACCATTCGCCGATGCCATAAAATTATTCATCAAAGAACCTCTTAA
ACCCTCCACATCCTCCGTTACCCTGTTTATCATCGCCCCTACTCTAGCTCTCACTCTAGCAATCACTATA
TGAATTCCACTACCAATACCCCAACCCCTTATCAACATAAACATAGGCGTCTTGTTTATCCTAGCAACAT
CAAGCCTAGCAGTCTATGCAATTCTATGATCAGGATGAGCATCAAACTCTAAATACGCCTTAATTGGTGC
TCTACGAGCTGTAGCCCAAACAATCTCTTATGAAGTAACCCTAGCTATTATTCTACTCTCAGTTCTCCTT
ATAAACGGCTCATTCACCCTATCAACCCTTATCACAACCCAACAATTCATATGACTAATTTTACCAACCT
GACCCTTGGCTATAATATGATTTATTTCTACCCTAGCTGAAACAAATCGAGCCCCATTTGACCTAACTGA
AGGAGAATCAGAACTAGTATCAGGGTTTAACGTAGAATACGCTGCCGGTCCATTCGCCCTATTCTTCATA
GCAGAGTATACTAATATCATTATAATAAATGCCTTAACTACTACCTTATTCATAGGAGCACTCTTAAATC
CTCCCATACCTGAAACTTTTACATTCAGCTTTGCTCTAAAAACTTTAATCCTAACCTCAACATTCCTATG
AATTCGAGCATCATATCCACGATTCCGATACGACCAACTAATACATCTCCTATGAAAAAATTTTCTTCCC
CTAACACTAGCCTTATGTATATGACATGTATCCCTTCCAATTATCATAGCATGTGTGCCCCCTCAAACCT
AAGAAATATGTCTGATAAAAGAGTTACTTTGATAGAGTAAATAATAGAGGTTTAAACCCTCTTATTTCTG
GAATAATAGGATTTGAACCTAACCTTAAGAATTCAAAATTCTTCGTGCTACCTTATACACTAAATCCCAA
TAGTAAGGTCAGCTAAATAAGCTATCGGGCCCATACCCCGAAAATGTTGGATTATACCCTTCCCGTACTA
ATTAACCCTCTTACTTCTTCTGCTATCTACTTCACCCTATTTTCAGGAACCCTTATTACATTATTTAGCT
CCCACTGACTATTAATCTGAGTCGGACTAGAAATAAGCCTACTAGCTATTATCCCTATTCTAATAAGTAA
ACCAAATCCACGTTCAATTGAAGCTGCTTCAAAATATTTCCTAATCCAAGCAACTGCCTCCATAATTCTT
ATAATAGCAGCTATTATTAATTTCTACAATACAGGACAATGATCTATTTCAAACACCATTAACCAACTCT
CCTCCCTTATATTGACACTAGCCTTATCAATGAAAATAGGTCTAGCTCCTTTTCACCTATGAGTACCAGA
AGTAACCCAAGGAATCCCCCTTATATCAGGACTAATCCTACTCACATGACAAAAAATTGCTCCTATCTCA
ATCATATATCAAATTGCTCCCTCAATCAATTACAACTTAATTATATTTATAGCACTTATGTCCATTCTCC
TCGGCGGCTGAGGAGGACTCAACCAAACCCAATTACGAAAAATCCTAGCATATTCATCAATTGCACATAT
AGGATGAATAATAGCTATTATTTCATTCAACCCCTCATTATCAATTCTCAACTTACTTATTTATATAATA
TTAACAATTAACATATTCATACTACTTTACTATAACAAAAAAACATCCACACTAGCCCTATCCAATTCTT
GAAACAAATCCCCCTTATTAACTTCAATTATCCTCATAGTATTAATATCCCTAGGAGGACTCCCTCCACT
AACTGGATTTTTCCCTAAATGAATAATCATCAAAGAACTCGTATCCAACAACAACATTATCTTGCCCACA
CTAATAGCTATCATAGCCCTCCTAAACCTCTACTTCTACATACGACTTATTTACTCCACCTCTCTCACCC
TCTTTCCATCTTCCAATAACACTAAAATCAAATGACTATTTGAAAATACTAAAATCACACCCCTTATTTC
AGCCATCGCTATTGCATCTACTATATCCCTTCCACTTACACCCATCTTATCAACCCTATACTAGGAATTT
AGGCTAATAAAGACCAAGGGCCTTCAAAGCCCTAAGTAAGTATTAATACTTAATTCCTGATTTAAGGACT
ACAAGACTTCATCTTGCATCAACTGAATGCAACTCAATCGCTTTAAATTAAGCTAAGCCCTCCTACTAGA
TTGATAGGATTTAACCTATAAATACTTAGTTAACAGCTAAATACCTTATTCAACTGGCTTCAATCTACTT
CTCCCGCCGTTAAGAAAAAAAGGCGGGAGAAGCCCCGGCAGAGTTGAAGCTGCTCCTTTGAATTTGCAAT
TCAATATGAAAGTTCACCTCAGGGCTTGGTAAAAAGAGGACTTCAACCTCTGTATTTAGATTTACAGTCT
AATGCTTACTCAGCCATTTTACCACCTACCTATGTTCATCAATCGTTGATTGTTCTCAACTAATCATAAA
GACATCGGAACATTATATCTCTTATTTGGTGCCTGAGCTGGAATAGTAGGTACAGCCCTTAGTTTACTAA
TTCGAGCTGAACTGGGTCAACCCGGAGCCTTACTAGGAGATGATCAAATTTATAATGTAGTTGTTACTGC
ACATGCATTTGTTATAATTTTCTTCATAGTTATACCTATCATAATTGGTGGATTTGGAAATTGACTAGTT
CCATTGATAATTGGAGCCCCTGACATAGCATTTCCCCGAATAAATAATATAAGCTTCTGACTTCTTCCTC
CCTCATTTCTACTGCTCCTAGCATCGTCAATAGTGGAAGCAGGCGCTGGGACTGGATGAACCGTTTACCC
TCCTCTAGCAGGTAATCTAGCCCATGCAGGAGCCTCAGTAGATCTAACTATTTTCTCACTCCACCTGGCA
GGTGTTTCCTCCATCTTAGGGGCAATTAATTTTATTACTACTATTATCAATATAAAACCACCCGCTATAT
CCCAATATCAAACCCCCCTGTTTGTCTGATCAGTCTTAATTACAGCTGTACTGTTACTTCTTTCACTTCC
AGTCCTTGCAGCAGGAATTACCATACTTTTAACTGACCGAAATTTAAATACAACTTTCTTTGACCCGGCT
GGGGGAGGAGACCCTATTCTATATCAACACTTATTTTGATTTTTTGGACACCCTGAGGTCTATATCCTTA
TTCTCCCAGGATTTGGCATCATTTCACATATTGTTACCTACTACTCTGGTAAAAAAGAACCATTTGGTTA
TATGGGTATAGTATGAGCTATGATATCTATCGGATTCCTAGGATTTATTGTATGAGCTCACCATATATTT
ACTGTAGGTATAGATGTAGACACCCGAGCATATTTCACATCTGCAACTATAATTATTGCTATTCCTACAG
GAGTTAAAGTATTCAGCTGACTAGCTACACTACATGGTGGCAACATCAAATGATCCCCCGCTATACTTTG
AGCGCTAGGCTTCATCTTCTTATTCACAGTAGGAGGCCTAACAGGTATTGTTTTAGCCAACTCATCCTTA
GACATTGTTCTACATGACACATACTATGTAGTAGCCCACTTCCACTATGTACTATCCATAGGAGCTGTGT
TTGCAATTATAGGGGGATTCGTACACTGATTTCCATTATTTTCAGGTTACACACTAGATAACACATGAGC
TAAAATCCATTTTACTGTAATATTTGTAGGAGTAAACTTAACATTCTTTCCTCAACATTTCCTAGGCCTA
TCTGGCATGCCACGTCGATACTCTGATTATCCTGATGCATATACTACATGAAATACAGTATCATCAATGG
GCTCTTTCATCTCCTTAACAGCGGTAATAATCATAATCTTCATAATCTGAGAAGCCTTTGCATCCAAACG
AGAAGTTTTAACTGTTGAATTAACTTCAACTAACTTAGAATGACTCCATGGATGTCCTCCTCCCTACCAC
ACATTTGAAGAACCAACATATGTAAAGGCTTAAACCCAAGAAAGGAAAGAATCGAACTTCCTAAGACTAG
TTTCAAGCCAGCCCCATAACCATTATGACCCTCTTTATAAGATATTAGTAAAAATATTACATAACTTTGT
CAAAGTTAATTTATAGGTTAAACCCCTTTATATCTTTATGGCATACCCCTTCGAGTTAGGATTCCAAGAT
GCTACCTCTCCCATCATAGAAGAATTATTACACTTCCACGACCATACTCTAATAATTGTTTTTTTAATCA
GCTCACTAGTTCTGTATATTATTTCACTTATGTTAACAACTAAACTAACCCACACTAGTACAATAGACGC
TCAAGAAGTTGAAACAATCTGAACCATTCTACCAGCAATTATCTTAATCTTAATCGCTTTACCCTCTCTA
CGAATCCTCTATATAATGGACGAAATTAATGATCCCTCGTTAACAGTAAAAACTATAGGTCACCAGTGAT
ACTGAAGCTATGAATATACTGATTATGAAGACTTAAATTTTGATTCCTATATAATTCCCACATCAGAGCT
AAAACCAGGAGAACTCCGTCTTCTAGAAGTTGACAACCGAGTCGTACTTCCAATAGAACTACCAATCCGT
ATATTAATTTCATCTGAAGACGTACTTCATTCTTGAGCTGTCCCATCTCTAGGCCTAAAAACTGATGCTA
TCCCTGGACGATTAAACCAGGCAACACTAACATCTACACGACCTGGTTTATATTACGGTCAATGCTCAGA
AATCTGTGGCTCTAACCACAGCTTTATACCAATTGTTCTTGAAATAGTTCCATTAAAACACTTCGAAAAC
TGATCTTCATCTATACTATAAATTCATTATGAAGCTAACATAGCATTAACCTTTTAAGTTAAAGACTAGG
AGTTTAAACCTCCTCATAATGACATGCCCCAGTTAGACACATCCACATGATTTATCACTATTATCTCTAT
AATTCTAGCCTTATTTATATTATTCCAGTCTAAAATCGCTAACCACTCATACTACTCAAACCCGTCTCAT
AAAGATATAAAACCAACTACACATAGCACTCCTTGAGAAAAGAAATGAACGAAAATTTATTTGCCTCTTT
CATTACCCCTACACTAATAGGACTTCCTATTATTATTCTTATCATTGCATTTCCTAACATCCTATTTCCT
TCTCCAAATCGACTTATTAACAACCGCTTAGTCTCATTCCAACAATGACTAATTCAACTAGTACTTAAAC
AAATAATGACCATACATAACCTGAAAGGACGAACATGATCTTTAATATTAATCTCTTTGATTATATTTAT
TGGGTCAACTAATCTATTGGGTTTACTCCCACACTCATTTACACCAACCACACAACTATCTATAAACTTA
GGCATAGCCATTCCCTTATGGGCAGGAGCTGTAATCACAGGCTTTCGACACAAAACCAAAGCTTCTCTAG
CTCACTTTCTACCCCAAGGTACACCAATCCCCCTCATTCCTATACTTGTAATTATCGAAACAATTAGCCT
TTTTATTCAACCCATGGCCCTAGCTGTTCGACTCACTGCCAACATTACAGCTGGACATCTGCTCATACAC
TTAATTGGAGGCGCTACATTAGTCTTAACTTCTATTAGCACACCCACTGCAATAATCACATTTATCATTC
TAGTTCTTCTTACAGTCCTTGAATTCGCTGTTGCTTTAATCCAAGCATACGTATTTACTCTCCTTGTTAG
CCTGTACTTACACGACAACACCTAATGACCCACCAAACACATGCATACCATATAGTCAACCCAAGTCCTT
GACCCTTAACCGGAGCACTATCAGCCCTACTCTTAACATCAGGCCTAATTATATGATTCCATTTTAACTC
TAGCCCTTTACTAATACTTGGAATAATAACTAACATACTAACTATATATCAATGATGACGAGATATTATC
CGTGAAGGAACATTCCAAGGTCATCATACAACAATTGTTCAAAAAGGTCTTCGATATGGTATAATTTTAT
TTATTGTATCAGAAGTTTTCTTTTTTGCGGGCTTCTTCTGAGCCTTTTACCATTCAAGTCTAGCCCCTAC
TCCAGAATTAGGAGGATGTTGACCTCCAGTAGGAATCAACCCCCTTAACCCACTAGAAGTTCCCCTACTT
AATACCTCCGTTCTTCTTGCTTCAGGAGTTTCAATCACTTGAGCCCATCATAGCTTAATAGAAGGCAACC
GCAAGCAAATACTCCAAGCACTAGCTATTACAATTGCACTTGGCCTCTATTTTACACTACTCCAAGCATC
CGAATACTTAGAAACATCATTCACCATCTCCGATGGAATCTATGGCTCTACATTTTTTATAGCAACAGGA
TTTCACGGACTTCACGTAATTATTGGATCTACATTCCTACTAGTTTGCCTGATACGTCAATTAAAATTTC
ACTTCACTTCCAACCATCACTTCGGCTTTGAAGCCGCAGCTTGATACTGACATTTCGTAGACGTAGTCTG
ACTCTTCCTGTATGTTTCAATCTATTGATGAGGTTCATACTTCCCTAGTATCAATTAGTACAGCTGACTT
CCAATCATCCAGTCCTAGTATAATCTAGGGGGAAGTAATAAACTTACTAATCACCCTTCTCATCAACATT
TCAATCTCCCTAATTTTAGTACTAGTCGCATTTTGATTACCTCAAACAAATATTTATTCAGAAAAAGTAA
GCTCTTATGAGTGTGGTTTTGACCCTATAGGATCAGCCCGACTACCTTTCTCTATAAAATTTTTTCTTAT
TGCCATCACCTTTCTCCTATTTGACCTAGAAATTGCCCTCCTCCTCCCTCTTCCCTGAGCCTCTCAAACT
AACAACCTCACACTTATATTGACTATAGCCCTAGTATTAATTCTAATTCTCACTCTAGGTTTGGCCTACG
AATGAATCCAGAAAGGCCTTGAATGAGCAGAATATGGTAATTAGTTTAAATCAAAACAAGTGATTTCGAC
TCACTAGATTATGAATAAATCATAATTACTAAATGCCTATACTAACTCTAAACCTATTTTTAGCTTACCT
TACATCCTTACTAGGAATATTTATCTACCGATCCCACCTTATATCCTCCCTACTATGCTTAGAAGGAATA
ATACTATCCATATTTATCATAACTACCCTCGCTACTTTAAATACTCACTTTATAGTATCATTCTCCCTAC
CTGTTATCCTTCTCGTATTTGCAGCATGCGAAGCAGCAGTTGGCCTAGCTCTTTTAGTTATGGTGTCTAA
TACTTATGGTATAGACTATGTTCAAAACCTCAACATCTTACAATGCTAAAAATCATTCTACCTACCATCC
TTCTAGCTCCTACCATATGATATTCTAAAAAATCATTAATGTGAGTCAATACATCAATTCACAGCTTTAT
TATTAGCTTAATTGTCTTATTATCACTCTATCACGCAGAAGACAGTAACTTAATCTTTTCACCTACTTTC
TTTTCAGATCCTTTATCTACACCACTTTTAATTCTTACCGCATGACTTCTTCCCCTTATAATTATAGCAA
GCCAAAATCACCTTAAAAAAGAGTCCTTAGTACGAAAAAAACTCTACATTCTTATACTTATCTCACTTCA
ACTCTTTTTAATTATAACTTTCTCTGCCTCTGAATTAATCCTATTTTACATCCTATTTGAAGCTACTTTA
ATTCCTACTTTAATTATTATTACTCGCTGGGGTAATCAAACAGAACGCCTAAATGCAGGACTATATTTTT
TATTCTACACACTCATTGGATCCCTCCCACTACTTGTAGTCTTAGTGTATATCCAAACATCAACAGGGTC
ACTAAACTTTATTACATCCCTATATCAGTCAAACATCCTACCATTAACATGAACTAACAATATGCTATGA
CTAGCATGTATAATAGCCTTTATAGTAAAAATACCTCTTTATGGACTTCATCTCTGACTTCCTAAAGCTC
ATGTAGAAGCCCCAATCGCCGGATCCATAGTTCTAGCTGCCATCCTACTAAAACTAGGTGGATACGGGAT
AATACGCATCACAACACTGCTTCATCCCATTACAAGCACCATATCTTATCCCTTTATCTTATTATCCCTA
TGAGGAATAATCATAACAAGCTCTGTCTGCCTACGACAAACAGATTTAAAATCTCTAATCGCTTATTCAT
CTGTTAGCCACATAGCCCTAGTCATTGTAGCTATCATAATCCAAACCCCATGAAGCTTCATAGGAGCAAC
AGCACTAATAGTAGCCCATGGACTCACATCATCAATACTATTCTGCCTAGCCAATACCAATTATGAACGC
ATTCACAGCCGAACCATAATTCTAGCTCGAGGCTTACAATCCATTCTTCCCTTAATAACCACATGATGAG
TACTTGCCAGCTTGACAAACTTAGCCCTTCCCCCTTCCATTAATCTAATTGGAGAACTATTTATTATTGT
ATCAACCTTTTCATGGTCAAACGTGACAATTGTTCTCATAGGACTAAACATACTAATTACAGCCCTATAC
TCACTTTATATACTCATTTCTACACAACGCGGTAAATTTACTTATCACCTGATCAACATCAATCCCACTC
ATACACGAGAAAATACCCTCATAATATTACATATTTTTCCCTTAATCTTACTATCAATCAACCCTAAAAT
TATTTTAGGTCAACTTTATTGTAAATATAGTTTAAACAAAACATTAGATTGTGAATCTAATAATAGAAGA
TAATATCCTCTTATTTACCAAGAAAGTATGCAAGAACTGCTAACTCATGCCTCCACGCTTAAACCCGTGG
CTTTCTTAACTTTTATAGGATAGAAGTAATCCATTGGTCTTAGGAACCAAAAAATTGGTGCAACTCCAAA
TAAAAGTAATAAACCTATTCTCCTCTTTAATCCTTATATCACTTATTATCTTATTATTCCCCATTTTTCT
TAGCTTTACCAACTTCTACAACTCCCACACTTTTCCAAATTATGTAAAAACGTCCATTATATGCGCCCTG
ACATTCTGCACACTCCCCTCGCTTATATTCATCAACTATAATTACGAACTAGTAATCTCCAATTGACATT
GAATAACTATTCAGACCATAAACTTCACCATAAGCTTCAAGCTAGATTATTTCTCCCTAATATTTATACC
TGTAGCACTTTTCGTCACATGATCAATTATAGAATTCTCAATATGATATATACACTCAGACCCTTATATT
AACCGCTTCTTTAAATATCTCCTAATATTCTTAATTACTATAATAATTCTTGTTACATCAAACAACCTAT
TTCAACTATTTATCGGATGAGAAGGGGTTGGAATCATATCTTTCCTATTAATCGGCTGATGATATGGACG
AACTGACGCCAATACAGCAGCCCTACAAGCTATCTTATATAATCGAATCGGAGACATTGGATTTGTTTTA
ACCATAGCATGATTCATATTTAACTCCAACTCTTGAGAGCTTCAACAGCTCTTTATAACAGAAACCTCCC
TCTTACCTCTCATAGGTCTTCTCTTAGCAGCAACAGGAAAATCAGCCCAATTTGGACTTCATCCCTGACT
CCCCTCAGCAATAGAAGGACCCACTCCAGTATCAGCCCTACTCCATTCCAGTACTATAGTAGTCGCAGGA
ATTTTCCTTTTAGTTCGATTTTATCCCCTACTAGAAAACAACGAAACCGCTAAAACATTAGCCCTATGCC
TAGGCGCTATCACAACCCTTTTCACTGCTATTTGTGCACTTACCCAAAATGACATTAAAAAAATTGTCGC
ATTCTCCACTTCAAGTCAACTAGGCCTAATAATAGTTACAATTGGAATCAACCAACCACACCTAGCCTTC
CTACACATCTGCACTCACGCTTTCTTTAAAGCAATACTATTCATATGCTCCGGATCTATTATTCATAATC
TAAATGATGAACAGGACATTCGAAAAATAGGAGGACTATTTAAAGCACTACCCTTCACCTCTTCCTCTCT
CATAGTCGGAAGCCTCGCATTAACCGGAACACCCTTTTTAACCGGTTTTTACTCCAAAGACCTAATCATT
GAAGCCGCAAACACGTCTAATACCAACGCCTGAGCCCTAATAATCACTCTCCTCGCCACCTCTCTTACCG
CTGTTTATAGTACACGAATTATTTTTTTCGCCCTAATAGGACAACCTCGATTCTCTTCACTTACTTCAAT
CAATGAAAATAACCCCCAACTAATAAACTCTATTAAACGTTTACTATTTGGAAGCATCTTTGCAGGATTC
CTACTTTCATATAATATTCCCCCCATAAACACTCCTTTATTAACCATACCTTTTTACCTAAAAACTACTG
CTTTATTTGTTACAATTGCAGGATTTATTATCGCCATAGAACTAAATCAACTTACTCTAAACCTAAAATT
AAACTACTACTCACACTCCACTAAATTCTCAACTCTACTAGGATATTTCCCCATTACAATACATCGCCTT
CCTCCTAAAATAAACCTTCTAATTAGCCAAAAGCTAGCAACCACCCTTCTTGACCAGATCTGAATAGAAA
AAACAGTACCTAAACTTGTTGCCATTACCCAATCTTCTGCCTCTACCTTAACATCAAACCACAAAGGCTT
AATCAAACTGTATTTCCTATCCTTCCTAGTATCAACTACCCTAGCACTAGCCATAGTCATCTATTTCCCC
GTGTAATCTCAATTACAATAAAAATACTAACAAATAAAGATCAACCCGCAACAACCATCAATCAACTTCC
ATAGCTATACAAAGCAGCTACTCCTATTGAATCCTCTCGTACTAATCCTAATTCATCAACATCAAATACC
ATTCAATCCTCTAAACTTTTAAACTCAACAATAACCTCTACCTGCTCATACAAAATTGTTAACAACACAA
TTATCAACTCTACTCCAACCCCCAATAATAACACCCCTCAAATAACCACATTTGAACTCCAAGCCTCTGG
ATATTCCTCCGTAGCCATCGCAGTAGTATACCCAAAAACAACCAACATACCCCCTAAATAAATTAAAAAA
ACTATCAAGCCCAAAAATGAACCACCAAAACACAATACAATCCCACATCCTACACCTCCACTAATAATTA
ATCCTAATCCACCATAAATAGGTGAAGGCTTTGAAGAAAACCCTAAAAATCCTAAAACAAATAATATACT
TAACAAGTACGTTACATATGTGATTATTTTTACATGGAGTCTAACCATGACCAATGACATGAAAAATCAT
CGTTGTAATTCAACTATAAAAACATAATGACAAATATCCGCAAAACCCACCCTCTAATCAAAATCGTTAA
TCACTCTTTTATTGACCTCCCAGCTCCCTCAAACATCTCAGCCTGATGAAACTTTGGCTCACTCCTTGGA
CTTTGTCTCCTAATTCAAATCTTAACCGGCCTATTCTTAGCTATACACTATACATCAGACACAATAACAG
CTTTTTCTTCCGTTACTCACATCTGCCGAGACGTAAATTATGGCTGATTAATCCGATACATGCATGCCAA
CGGCGCTTCCCTATTCTTCATTTGCCTGTTCCTTCATGTAGGCCGTGGCCTTTATTATGGTTCCTACACT
TACTTTGAAACCTGAAATATTGGAGTTATTCTTCTCTTTGCAGTAATAGCCACTGCATTCATAGGCTATG
TACTTCCATGAGGACAGATATCATTTTGAGGCGCCACAGTTATCACAAACCTCTTGTCTGCTATTCCTTA
TATTGGAACCACCCTAGTTGAATGAATCTGAGGCGGATTCTCAGTAGATAAAGCAACTCTAACACGATTC
TTCGCCTTCCACTTTATCCTTCCTTTCATCGTCACGGCCCTAGTTATAGTACACTTACTATTCCTTCATG
AAACAGGATCTAACAACCCATCTGGCCTAATCTCCGATTCTGACAAAATCCCATTCCACCCTTATTATAC
TATTAAAGACATTTTAGGCGTTCTACTTCTTCTTCTTCTATTCATAACCTTAGTTCTATTCTCACCAGAC
CTATTAGGAGATCCAGACAATTATATCCCCGCTAACCCCCTTAACACTCCTCCTCATATTAAACCTGAAT
GATACTTCCTATTTGCCTACGCTATTCTTCGGTCAATCCCCAATAAACTCGGAGGTGTCCTAGCTTTAGT
TTTCTCTATCCTTATTCTCATATTACTCCCCATTCTCCATGTCTCCAAACAACGTAGCATAATATTTCGA
CCACTAAGCCAATGCTTATTCTGAATCCTAGTTGCAGACCTATTTACACTAACCTGAATTGGAGGACAAC
CAGTTGAATATCCTTTTATTATTATTGGACAAGTAGCATCCATCATTTACTTTACCATCATTCTTCTTGC
CCTCCCAAGCATCAGCCTGCTTGAGAACAAGCTCCTTAAATGAAGAGCCCTAATAGTATAACTAATTACT
TTGGTCTTGTAAACCAAAAATGAAGTCTAAACCCTTCTTAGAGCACCCCTCAGGGAAGAAATTATCCATT
CCACCTTCAACTCCCAAAGCTGATATTCTTATTTTAAACTACTCCCTGGTACTTACTTGACCAATCCCTC
ACTAAACTGACTCTCATGTACCTATCATTAATTCCTCTCACATTGATGTCTATGTAATTCGTGCATTAAT
GCATGTCCACATTAATTAAATGGTACAGTACATAATAATAAGAAAGTACATAGAACATATCATGTTTAAT
CAACATTAAAACCTCCACCACATGCTTATAAGCATGCACATTAATACTCACATAGTACATAAAACATTAG
GATTTAACCCTCCACATTTAAAGCCCCACAACATGAATATCCTTTGCCCCATTACATTCTTTATATTGCA
TAGCACATAATATTCACTGGCGGTACATACCCCATTTAAGTCATAAACCTTCCTCGTCCAAATGACTATC
CCCTTCCAACGGTGGTCTCTTAATCTACCTACCTCCGTGAAATCATCAACCCGCCCGATACGTGTCCCTC
TTCTCGCCTGGATCCCAATTTAACTTGGGGGTGACTAACTATGCTCTTTGACAGGCATCTGGTTCCTACC
TCAGGGCCATGTAATGCGTTATCGCCCATACGTTCCCCTTAAATAAGACATCACGATGGATTAGTTCCAT
TCTAGCCCGTGACCCAACATAACTGCACTGTCATGCCTTTAGTGGTTTTTATTTTTGGGGTATGCTTCCA
CTCACCATTGGCCGTCAGAGGCCCCGACGCAGTCAATTCAATTGTAGCTGGACTTTAGGTCATTATTCTT
TACTCGCATATACATCCAAGGTGTTCATAATATTCATGCTTGATGGACATATTAATTTTTAATTCACAAT
TTAACAAGAGCTTCCAACTCTCTTCAAGTCCTAATTAAATTTAAATAGAACTTTCTTTCTTTCTTACTGC
TTCAAATTTATTTAACTCTCTCATCAGTATGTCTGCATGAATGAGCTATAAAACGCCATTCTTAATACTA
ATTATTTACTTACCAATTCCTTATGCTCCAAGAAATTAATTTTACTTAACATCCCAACATCCAATAATAC
TTACATATTACTTTACCCCTTAAACCCCATATAAGTATAACATTATTTAATTTACAA
