# Supplementary material for: Comparison of next-generation sequencing samples using compression-based distances and its application to phylogenetic reconstruction
Source: BMC Res Notes. 2014 May 29;7:320. doi: 10.1186/1756-0500-7-320 (PMC4057587; doi:10.1186/1756-0500-7-320)
Supplement: Additional file 3 — Perl scripts and the example data set of 29 mtDNA sequences. [file 1756-0500-7-320-S3.zip › compression_phylo/FASTA/27.fasta]

>gi|1850861|emb|Y10524.1| Macropus robustus complete mitochondrial genome
GTTAATGTAGCTTAATCCAAAGCAAAGCACTGAAAATGCTTAGATGGACTTCAATATAGTCCCATAAACA
CAAAGGTTTGGTCCTGGCCTTACTGTTAATTGTAGTTAGACCTACACATGCAAGTTTCCGCTGCCCGGTG
AAAATGCCCTCAAAATTAAAACTAAATCAACAGGAGCGGGTATCAGGCACACTTATAAGTAGCCCATGAC
GCCTTGCTTTGCCACACCCCCACGGGATACAGCAGTGACTAATATTAAGCTATAAACGAAAGTTTGACTA
AATCATAACTAACTAGGGTTGGTAAATCTCGTGCCAGCCACCGCGGTCATACGATTAACCCAAATTAACA
GACAAACGGCGTAAAGCGTGTTTAAGCCAAAACACACACAATAAAGCTAAGATCTAACTAAACTGTAATA
CGTTATAGTTAACATCAAAATACATGACCAAAGTAGCTTTAACCATGCTGAAGACACTACAGCTAAGAGA
CAAACTGGGATTAGATACCCCACTATGCTTAGCCTTAAACCTAGATAATTTAATAACAAAATTATTCGCC
AGAGAACTACTAGCCAATGCTTAAAACTCAAAGGACTTGGCGGTGCCTAAACCCACCTAGAGGAGCCTGT
TCTATAATCGATAAACCCCGATAAACCCCACCTTTTCTTGCCAATCCAGCCTATATACCGCCATCGTCAG
CTAACCCCAACAGGGATAAAAAGTAAGCAAGATCATCAACCATAAAAACGTTAGGTCAAGGTGTAGCATA
TGAAAAGGTAAGTAATGGGCTACATTTTCTAAATTAGAAAACAACGAATTATCTCATGAAACTTGAGCAA
TATGAAGGAGGATTTAGTAGTAAATTAAGAATAGAGAGCTTAATTGAAATAGGCAATAGGGCGCGCACAC
ACCGCCCGTCACCCTCCTCGACAAAACCTTGCAAATAACTAATAAAAATAAACACAAAGAGGAGAAAAGT
CGTAACATGGTAAGTGTACTGGAAAGTGCACTTGGAACATCAAAATGTAGCTTAACATAAAGCATTTAGC
TTACACCTAAAAGATTTCAGCTAATCCTGACCATTTTGAGCCAATTTAAGCCCATCCAACTATCAAATCA
AATATCACAAACACCTAATCTAAACCATTCAACCTGTCTAAGTATAGGTGATAGAAAAGACTGACTCCAG
GCGCAATAACGCAAGTACCGCGAGGGAAACATGAAAGACTAATTATAAGCACTAAAAAGCAAAGATTAAA
CCTTCTACCTTTTGCATAATGATTTAGCCAGTCAAACCGGACAAAAAGAATTACGCCCGCCTTCCCGAAA
TCAAGTGAGCTACTATAAAACAGTTGACAGAACCAACTCATCTATGTAGCAAAATAGTGAGAAGATTTTA
TAGTAGAGGTGAAAAGCCTACCGAACTTGATGATAGCTGGTTGTCCAAAATATGAATTTCAGTTCAACTT
TAAATTTAATTAAATTACCAACAAACTTAACTTAAATTTAAAAGCTAATCAAAAGGGGGACAACTCTTTT
GATCATGTAAACAAACTTTATTAGAGGATAATGAATACTAAGAACCATTGTAGGCCCAAAAGCAGCCACC
AATTAAGAAAGCGTTAAAGCTCAAATGTATTAACAGACCTTAATCCCAATAATATTATCAAAATCCCTAA
CATAGACTATTGGACGATTCTATAATCTTATAGAAGACATAATGCTAAAATAAGTAACAAGAAATATTTC
TCCTAGCACAAGCCTAAATTAGCAACGGAATACCCACTAACAATTAACAAATCAATAATCCTAACCAAAT
AACTAGTAAAATTCTTACAACTATTGTTAACCCGACACAGGAGTGCTAACAGGAAAGATTAAAAGGAATA
AAAGGAACTCGGCAAATACAAACCCCGCCTGTTTACCAAAAACATCACCTCTAGCATAACAAATATTAGA
GGCAACGCCTGCCCAGTGAGTAACACTTCAACGGCCGCGGTATCCTGACCGTGCAAAGGTAGCATAATCA
CTTGTCTCTTAATTAGAGACTCGTATGAATGGCATCACGAGGGTTTAACTGTCTCTTATTCCCAATCAGT
GAAATTGACCTTCCCGTGCAGAGGCGGGAATATTAATACAAGACGAGAAGACCCTGTGGAGCTTAAGATT
CATAGTCTAATTCAAACAATTCTACCCTACATACAGGAACAAACACAGACCTACTAGACTATAACCTTTG
GTTGGGGTGACCTCGGAGCATAAAAAAACCTCCGAATGACTAAGCCAAGATTCATTAATCTAAGCGTAAC
ACTACCAGTAATTGACCCATATTTTGATCAACAGAACAAGTTACCCCAGGGATAACAGCGCAATCCTATT
TAAGAGCCCATATCGACAATTAGGGTTTACGACCTCGATGTTGGATCAGGACATCCAAATGGTGCAGCCG
CTATTAATGGTTCGTTTGTTCAACGATTAAAGTCCTACGTGATCTGAGTTCAGACCGGAGAAATCCAGGT
CGGTTTCTATCTGTACATTAATTCCTCCCAGTACGAAAGGACAAGAGAAATAAGGCCTACACTACACAGT
GAGCCTTAGAAGCAAGATATGAATATATCTAAATATCCTAATTCAATCACTTCCCACTCTAGAAAAGAGA
TATTAAGGTGGCAGAGCCGGCAATTGCATAAAACTTAAACCTTTATAATCAGAGGTTCAAATCCTCTCCT
TAATAAATGTTCGTCATCAACCTACTCCTATATATTGTCCCTATTTTATTAGCAGTAGCCTTCCTAACGC
TAGTCGAACGAAAAGTCCTAGGATATATACAATTTCGCAAAGGCCCAAACATCGTAGGCCCCTACGGCCT
TCTTCAACCAATCGCTGATGCCGTCAAACTTTTCACAAAAGAACCCCTACGACCTTTGACATCATCCGTT
TCAATATTTATTATCGCCCCAATCCTAGCCCTTACACTAGCCCTAACCATTTGAACCCCACTACCAATGC
CCCATGCCCTAATTGATCTTAACCTAGGTCTACTATTCATTCTTTCCCTCTCTGGACTATCAGTTTACTC
CATCCTATGATCAGGCTGAGCATCAAACTCAAAATATGCCCTAATTGGAGCCCTACGAGCAGTGGCCCAA
ACCATTTCATATGAAGTAACACTAGCAATCATTCTACTCTCAATCATACTTATCAACGGCTCTTTCACCC
TAAAAAACCTCATCATTACACAAGAAAACATATGACTAATTGTAGCCACATGACCTTTAGCTATAATATG
ATATATCTCAACCCTTGCCGAGACTAATCGAGCACCCTTTGATTTAACCGAAGGAGAATCAGAACTAGTT
TCAGGATTCAACGTCGAATATGCCGCAGGCCCATTTGCCATATTCTTTCTAGCAGAATACGCCAACATCA
TGGCTATAAACGCAATAACCGCCATCCTATTCCTAGGATCCTCCCTTAACCACAATCTTTCACACCTAAA
CACATTATCCTTCATACTAAAAACCCTATTCCTCACGTTTATATTTCTATGAATCCGAGCCTCCTACCCA
CGATTCCGCTATGATCAACTAATACACCTCCTATGAAAAAACTTCCTACCCTTAACACTAGCCCTATGCT
TATGATTCATCTCCATCCCAATCGCATTATCATGTATCCCTCCACAAATCTAAGAAATATGTCTGACAAA
AGAATTATCTTGATAGGATAAATTATAGGGGTGCAAGCCCCCTTATTTCTAGGACAATAGGACTCGAACC
TATATTAAAGAACTCAAATTTCTCTGTGTTTCCTTTACACTACATTCTAGTAAGGTCAGCTAAATAAGCT
ATCGGGCCCATACCCCGAAAATGTTGGTTTACATCCTTCCCATACTAATGTCTCCGTATGTATTCCTAAT
TATTTCTATCAGCCTCTTCCTAGGCACATCCCTTACACTATTTAGTAACCACTGACTAATAGCCTGAATA
GGCCTAGAAATTAACACTCTCGCAATCATCCCAATAATAACCTATCCTAACCACCCACGATCCACAGAAG
CTGCTATCAAATACTTCCTAACACAAGCTACCGCCTCAATGCTAGTCATATTTGCCATCATCCACAACGC
TTGAATAACAAACCAATGAACCCTCTTCCAAATAGCTAATTCAGCAGCCTCAGTCCTAATAACCCTAGCA
TTAGCCATAAAACTAGGCCTAGCCCCCTTCCATTTTTGAGTCCCTGAAGTTACGCAAGGAATTCCACTTT
CATCTGGCATAATCCTCCTCACCTGACAAAAAATCGCCCCAACGGCACTATTATACCAAATTTCCCCAAC
CCTAAACATAAAAGTCCTCATTACCCTAGCCTTCTTATCAACAATACTAGGAGGCTGAGGGGGCCTTAAT
CAAACTCACCTACGAAAAATCCTAGCCTATTCTTCCATCGCCCATATAGGCTGAATAACCATTGTCATAA
TAATTAATCCCTCTCTAGCACTACTCAACCTACTCATTTACATCATCGCCACACTAACCCTTTTCCTCAT
ACTCAACTTTGCATCAGTCACAAAAATTAAATCACTAACAAACCTATGAAACAAATCTGCACCTATAACC
ACAGCCATCCTCCTTACACTTCTATCTCTAGGCGGACTTCCTCCCCTAACTGGCTTTATGCCAAAATGAT
TAATCTTACAAGAACTTGTATCAAACAACAATATTATTATAGCCACCCTAATAGCACTGTCAGCCCTACT
AAACCTATTCTTCTATATGCGTATTATCTACGCTTCAACACTCACTATATTCCCTACCACTAACAACTCA
AAAATCCAGTGACCTTACCCCCAAACAAAAACAATTAACATCATCCCCACCCTTACCATCATCTCATCAC
TCCTACTTCCACTAACACCCCTACTCACTACCCTAATGTACTAAGAATTACAAGCCTTTATCTTGCATCA
TCCGAACGCAAATCGAACACTTTCATTAAGCTAAATTCTTCAACCACTCAAGCCTTGGCAGCCATCTGAC
TACTTCTTTGAATTTGCAATTCAACGTAATATATACTTCAAAGCCAATAAAAGGTTTAGGTTCAACCTCT
AGACCAAAGGCCTTCAAAGCCTTAAGCAGGTGTTAAATCACCTAGCCTTTGCCTCATTATAAAAACCCCC
ACGCCTTTGTCAAGAAAAAAAAAGGCGTGGGGGGGGGGGGGGGGGGGAATATAAAACCCTTCTTAGAACT
AAATTGGTGGGTATCTATCCCACTAACTCTTAGTTAACAGCTAAGCACCTGAACTCTTGGCTTCAATTTA
AACTGGTAAAAAGAGATTGTTAGCCTCTGTCCTTGAATTTACAGTTCAATGCTTACCTCAGCCATTTTAC
CTATGTTCATTACTCGTTGACTATTTTCAACTAATCATAAAGATATTGGCACACTATATCTCCTATTTGG
TGCCTGAGCAGGTATAGTAGGAACTGCCTTAAGTCTGCTCATTCGTGCAGAACTCGGTCAGCCTGGCACC
CTGCTCGGAGATGATCAAATTTACAATGTCATTGTTACTGCCCATGCCTTTGTAATAATTTTCTTCATGG
TAATACCTATTATAATTGGAGGTTTCGGTAACTGATTGGTGCCTTTAATAATTGGTGCCCCCGATATGGC
ATTCCCGCGAATAAATAACATGAGCTTCTGACTCTTACCACCATCCTTCCTTCTTCTATTAGCATCCTCA
ACAGTAGAGGCAGGGGCAGGCACAGGATGGACCGTATATCCCCCATTAGCTGGAAATCTAGCCCACGCAG
GAGCTTCAGTAGATTTAGCTATTTTCTCCCTCCACCTGGCAGGTGTATCATCCATTCTAGGAGCTATTAA
TTTTATTACTACAATTATTAACATGAAACCACCGGCCCTAACTCAATACCAAACCCCACTATTCGTATGG
TCCGTAATAATTACAGCAGTCCTCCTTCTCCTTTCACTACCAGTCTTAGCAGCTGGTATTACAATACTCC
TAACAGATCGAAACCTAAACACAACATTTTTCGATCCTGCTGGGGGTGGAGACCCAATCCTGTACCAACA
TCTTTTCTGATTTTTTGGTCACCCAGAAGTTTACATTTTAATTCTCCCAGGATTTGGCATAATCTCTCAC
ATCGTAACCTACTATTCCGGTAAAAAAGAACCTTTCGGTTATATGGGTATGGTTTGAGCTATAATGTCTA
TCGGATTCCTAGGTTTCATCGTTTGAGCTCACCATATATTCACAGTCGGACTAGACGTCGACACCCGAGC
TTACTTCACTTCTGCTACTATGATTATTGCAATCCCTACAGGAGTAAAAGTATTCAGCTGATTAGCAACA
CTTCATGGCGGAAATATCAAATGATCCCCAGCCTTACTGTGAGCCCTGGGATTTATTTTCCTATTTACAA
TTGGTGGGTTAACAGGTATTGTTCTAGCCAACTCATCATTAGACATCGTTCTCCACGACACTTATTATGT
GGTAGCCCACTTCCACTATGTTCTATCTATAGGAGCCGTATTCGCAATCATGGGTGGCTTCGTCCACTGA
TTTCCCCTATTTACAGGCTATACACTGAATGATTTATGAGCAAAAATTCATTTCTCTATTATATTTGTAG
GAGTAAATATAACCTTCTTCCCCCAACATTTCTTAGGCCTATCAGGTATACCACGGCGATATTCAGATTA
CCCAGACGCTTATACCACATGAAATATTATCTCCTCCATCGGTTCCTTTATCTCACTAACTGCCGTAATC
CTAATAGTGTTTATTATCTGAGAAGCCTTCGCATCCAAACGAGAAGTGGCAACCGTAGAATTAACTACAA
CTAACATCGAATGACTATATGGGTGTCCTCCTCCTTATCATACATTCGAGCAACCAGTCTTCGTTAAAGT
TTAAGTCCAAGAAAGGAAGGAATCGAACCTCCTAAGATTAATTTCAAGTCAATCCCATAACCTCTATGAC
TTTCTCTCAAGATATTAGTAATAACCATTACATAACTTTGCCATAGTTAAATCATAGGTTTAAATCCTAT
ATATCTTATATGCCTTACCCAATACAACTTGGCTTCCAAGACGCCACGTCACCAATTATAGAAGAACTAA
CATACTTCCATGATCACACATTAATAATTGTATTTCTAATCAGTTCATTAGTATTATATATTATTATTCT
AATACTAACAACAAAACTAACTCACACAAGCACCATAGATGCCCAAGAAGTAGAAACCATCTGAACTATT
TTACCCGCTGTGATCCTGGTCCTAATTGCTCTACCATCCTTACGTATTCTCTATATAATAGACGAAATCT
ATAACCCTTACCTAACAATTAAAGCCATGGGCCATCAATGATACTGAAGCTATGAATATACGGACTACGA
AGACCTAACATTCGATTCATATATAATCCCAACCCAAGAACTTACTCCAGGGCAACTACGACTTCTAGAA
GTCGATAATCGAGTGGTCCTCCCCATAGAACTTCCAATCCGTGTATTAATCTCATCAGAAGACGTTATTC
ATGCATGAACTGTCCCATCCCTTGGACTAAAAGCAGATGCTATTCCAGGTCGACTAAACCAAGCTACCCT
AACATCAACCCGTCCCGGGGTCTACTACGGTCAATGCTCAGAAATTTGTGGTTCCAATCATAGCTTTATG
CCCATTGTACTAGAAATAACCACTCTAAAATATTTCGAAAAATGATCTTCTATAATGCAATCATTTTTGA
GAAACCCAGTGTAAATACTACAAGTATTATAAGGCCTGATAAACCCTCAAAACCAATGCCACAACTAGAC
ACATCAACATGACTCCTAACCATTACCCTAATGATCTTAGCACTATTTTGTATTTACCAATCAAAAATAA
TTAACCAAACAATAATTTCCATTCCTCCCCAAGATAAAAAAGTTATTAAACCAACAACTCAACTTCCTTG
AGAATCAAAATGAACGAAAATCTATTTGCCACATTCATCACCCCTACTATCCTAGGTATTACAACTCTAC
CAATTATTATACTTTTCCCGTGTTTATTACTTACCTCCCCAAAGCGCTGATTACCAAACCGTATTCAAAT
TCTCCAAGTTTGATTAATTCGACTCATTACAAAACAAATACTGACAATTCACAACAAACAAGGCCGATCC
TGAGCCCTCATACTAATGTCCCTCATCCTATTTATCGCTTCCACAAATCTCCTAGGACTATTACCCTACT
CTTTTACCCCCACAACACAACTCTCCATAAACATCGGTATAGCTATTCCACTATGACTAGCTACTGTCCT
AATAGGCTTTCGAAATAAACCCAAAATTTCATTAGCCCATTTTCTACCCCAAGGAACACCTACTCCACTA
GTCCCTATACTAATCATTATTGAAACAATCAGCCTATTCATCCAGCCTGTAGCACTAGCAGTGCGATTAA
CTGCTAACATTACCGCCGGCCACCTACTCATTCACTTAATTGGCTCAGCAACATTAGCACTATGCTCAAT
TAGCGTAACAGTATCAACCATCACATTCATTATCCTCTTCCTCCTAACAATCCTAGAACTAGCCGTAGCT
ATAATTCAAGCCTATGTTTTCACCCTACTTGTAAGCCTATACCTACATGACAACTCTTAATGACCCACCA
AACACATGCTTACCACATAGTTAACCCAAGCCCATGACCACTAACCGGAGCCCTATCTGCCCTTCTACTA
ACATCTGGCCTAATCATATGATTTCACTTTAACTCTTTTCTCCTTGTCATCATTGGCCTCACATGCATAC
TTCTCACCATATACCAATGATGACGAGACATTGTTCGAGAAGGCACATTTCAAGGCCACCACACCCCTGT
TGTACAAAAAGGCCTACGGTACGGGATAGTCTTATTTATCGTATCCGAAGTGTTTTTCTTCTTAGGCTTC
TTCTGAGCATTCTATCATTCAAGCCTCGCACCTACTCCTGAACTAGGTGGCTGCTGACCTCCCACTGGCA
TTCACCCACTTAACCCACTTGAAGTCCCACTATTAAATACATCAATCCTCCTAGCCTCAGGAGTATCAAT
CACATGAGCACATCACAGCTTAATGGAAGGAAACCGAAAACAAATAATTCAAGCTCTATCAATCACAATC
CTGTTAGGAATCTACTTTACCATTCTTCAAGCTTCCGAGTATTATGAATCCTCCTTTACTATTTCAGACG
GAGTCTACGGATCTACCTTCTTTGTAGCCACAGGTTTCCACGGCCTCCATGTAATTATCGGCACAACCTT
CCTAATTGTCTGCCTTCTCCGACAATTCAATTTCCACTTTACATCCACACACCACTTTGGCTTTGAAGCA
GCTGCATGATATTGACACTTCGTAGATGTAGTATGACTCTTCCTATACGTGTCAATCTATTGATGAGGCT
CATATTTTTCTAGTATAATTAGTACTACTGATTTCCAATCATTAAGTTCTGGATAACACCAGAGAAAAAT
AATTAACCTCATCATTACATTAATTATCAACACTGCATTATCCACGATCATCGTCCTAATCGCTTTCTGA
CTACCACAGCTATATTTATACCTAGAGAAATCCAGTCCTTATGAATGTGGTTTTGATCCCTTAGGCTCGG
CACGACTGCCATTTTCCATAAAATTCTTCTTAATCGCCATTACATTCCTCCTATTTGACCTAGAAATTGC
CCTTCTCCTACCCCTTCCATGAGCAATACAACTCCCAACCCCTAATTTAACCCTCATCCTAGCATACTGC
CTTATCATTTTACTAACCGCTGGTCTAGCCTATGAATGAATTCAAAAAGGACTAGAATGATCCGAATAGG
TATTTAATCTAACTAAGATATTTGATTTCGACTCAACCCATCATGGTCCTAATCCATGAATACCTTATGA
TATCAATCAGCCTAAATCTAACTATAGCCTTCCTATTAGCCCTAGCAGGAGTCCTCATTTACCGCTCACA
CTTAATATCTACTCTCCTCTGCCTAGAAGGAATAATACTATCCCTATTTATCTTAATAGCCCTCCTCATC
TCTCACTTCCACATATTCTCTGCCTCAATAGCCCCACTCATCTTACTTGTATTTTCTGCATGTGAAGCAG
GAGTGGGACTGGCTCTCTTAGTTAAAACCTCAAATAACTACGGGAACGATTACGTACAAAACCTAAACCT
CCTACAATGCTAAAAATCCTAGTGCCAACCATCATATTAATCCCACTAACCTGATACTCCAAAAAACAAT
GAGTATGAATCAACCCCACAGCCCATAGCTTCCTAATCAGCATCGCTAGCCTAACCCTACTATACCACAG
CACAGACCTAGGTTACAGCTACAGCAGCTCCTTCTACATAGACTCCTTATCTGGCCCACTATTAGTCTTA
TCCTGCTGACTTCTACCTCTAATAATAATCGCTAGCCAAAATCATCTCATAAAAGAGCCACTAAATCGAA
AAAAAACTTTCCTAACCACACTAATTATTCTACAAACCTCACTTATCATAGCTTTTTCATCTTCAGAACT
AATTATATTCTACATCATATTCGAAGCTACCCTTATTCCTACATTGATTATTATCACTCGATGAGGCAAT
CAGAATGAACGACTTAATGCCGGCCTTTATTTTCTCTTCTATACCCTAACAGGGTCTCTACCACTTTTAG
TAGCTCTCCTTTACCTACATTCTAAAATCGGAACATTGCACATCCTAACCTTAATCATAAATCCAAAACC
CATAGAACTCTCTATACCTAACTCAATCCTATGATACGCATGCACAGTCGCATTCATAGTCAAAATGCCA
ATATATGGCTTACATCTATGACTACCCAAAGCACATGTAGAAGCCCCAATTGCAGGCTCAATAGTACTAG
CAGCTATTCTACTAAAGCTAGGAGGGTATGGAATTATACGAATTACCATCCTCACACAACCTATCACAGC
ACACGTATACTACCCATTCATTGTATTATCCCTATGAGGAATAATTATAACAAGCTCAATCTGCTTACGC
CAAACAGATCTAAAATCTCTCATCGCATATTCATCAGTCAGCCACATAGGCCTAGTAATCGTTGCCGCCC
TCATACAATCAACCCTTAGCTTCATAGGCGCCACCGCCCTAATAATCGCCCACGGACTAACCTCTTCCAT
ACTATTCTGCCTAGCAAACACTAACTACGAACGAATTCATAGCCGAACTATAATCCTAGCACGTGGATTA
CAACTAATTCTCCCACTAATGTGCACATGATGACTACTAGCAAGCCTGGCTAACCTAGCTTTACCCCCAA
CAATCAACCTCCTCGGAGAATTGGCAGTCATTATCTCATCATTTTCATGATCACACTTCTCCATCATCCT
ACTAGGAGCTAACACAGTAATTACAGCCCTCTACTCTCTACACATACTAATTACATCCCAACGAGGAAAA
TTTACCCACCACCTCTACCCCATAAAACCATCTTTCACTCGAGAACATATCCTAATAATACTTCACATAA
TTCCTCTACTCATCATCTCAATAAACCCCAAATTCATTCTAGGAATTACATACTGCAAATATAGTTTAAC
AAAAACATTAGATTGTGAATCTAAACATAGAAGTTCAACCCTTCTTATATGCCGAGAAAGTTCCAAGAAC
TGCTAACTCTTGATCCCATACCTAACCATTATGGCTTTCTCACTTTTAAAGGATAGAAGTAATCCATTGG
TCTTAGGAACCAAAAACTTTGGTGCAACTCCAAATAAAAGTAATTAACTTCATTTTTAACTCCTCTATAC
TTCTAGCCATCACCATACTAACCTTTCCACTAATTTACAACCTAGCATTCCCTGACAAAACAAACAACTT
CCCACTCTACTGTAAAACCACGGTAAAAATAGCCTTCTTCACCAGCCTACCGGCCCTTCTCTTATTCATT
AACACAGGACAAGAATCAACTATTACCAACTGACAATGATTCTCCATCGAATCCCTTAACATAACAATAA
GCTTCAAATTAGATTACTTCTCAATTATCTTTATCCCAATCGCACTGTACGTTACATGATCAATCCTAGA
ATTTTCACTATGATATATACACTCAGACCCTTATATCCACCGATTCTTCAAATACCTAATTACATTCTTA
CTAACAATAATTATCTTAGTCTCAGCCAATAATCTTTTCCAACTATTCATCGGATGAGAAGGAGTGGGCA
TTATGTCTTTCATGTTAATTGGCTGATGGTTCGGACGCACTGACGCCAACACAGCAGCCCTACAAGCAGT
CCTATATAACCGAATTGGAGATATCGGATTCATACTAGCCATAGCCTGACTAATAATCAATAACAGTTCC
TGAGACCTACAACATATCTTCATAACTAACATAGATACGTTAGCCCTAATAGGGCTAGTAATTGCCGCAA
CCGGCAAATCAGCCCAATTTGGCCTTCACCCCTGACTACCTTCCGCTATAGAAGGCCCTACACCAGTATC
AGCCCTTCTTCACTCAAGCACAATAGTCGTAGCAGGAATTTTCCTACTAATCCGATTCCACCCTATAATC
AAAGATAACCCTACCATTTTAACTACTACCCTGTGTTTAGGAGCCATCACCACACTTTTCACCGCTATTT
GCGCCATCACACAAAATGATATCAAAAAAATTGTAGCCTTCTCAACATCAAGTCAACTAGGATTGATAAT
AGTAACGATCGGACTAAACCAGCCTTATTTAGCATTCCTTCATATCTGCACCCACGCCTTTTTCAAGGCA
ATACTCTTCTTATGCTCAGGATCGATTATTCACAACCTAAATGATGAACAAGACATTCGAAAAATAGGAG
GACTACTAAACATCATACCAATTACCTCATCAGCCCTCATCACAGGAAGCCTGGCACTAATAGGAACCCC
CTTCCTAGCAGGCTTCTATTCCAAAGACTCTATCATTGAAGCCATAAACACTTCCCACACAAATACATGA
GCCCTGATTATTACACTCATTGCAACAGCCCTAACCGCAATCTACAGCCTACGAATTATCTACTTTGCCC
TGCTAAATCAACCCCGATTTCTCCCTATATCACCCATCAATGAAAATCACCCAAACCTTACCAACCCCAT
TATCCGCCTGGCTATAGGAAGCATCTTCGCAGGTTTTATCCTAACAATAAATATCCCACCAACATCAATA
GTACCACTTACTATACCCCCCATCTCTAAACTCTCAGCCCTAATCGTCACTATTACTGGCCTGCTAATCG
CAATAGAATTAAATTCAGCAACCAACAAATCATTAATAATATCATACATCCATACTCATAACTTCTCCAA
CATGCTAGGGTACTTTACATACCTCTTCCACCGTATATATCCACTAGCAAACTTATACTTAGGTCAACAT
ATCGCTACCATACTAATCGACTTAAACTGATATGAAAAAACTGGACCAAAAGGTCAAGCAAACCTCCACA
GCACCATTTCCTCATACATCTCTTCAACCCAAAAAGGCCTTATTAAAACCTACTTCTTATCATTCATTAT
TTCTATCCCAATAATCATGTTAATTATTTAATTACAACCACGAACAACTTCCAACACAACATAAATAGTA
ATAAATAAAATCCAACCTAATAATACTAAAGCCCATCCCCCACAACCATACAACAATGATACCCCACTAT
AATCTTGCCCCACACAATAACCACCAATAATGTCAAACAGTTCAATATCCATAGAAACCTTAACTTCACC
TGATATTAAATATCAAGCTGACTCAACAATCACAGTAAACAATAATATACTTAAAGCAACAGTATTACCA
ACCCAACTCTCAGGATACTCCTCCGTAGCCATAGCAGCAGTATAACCAAAGACCACTAATATACCTCCCA
AATAAATTAAAAACACAATTAAACCTAAAAAGACATCTTCCAGACTCACAACAATTGCACAACCCAAACC
CCCACTAACTACTAAACTCAGTCCGCCATATACAGGAGAGGGCTTAGAAGCAAAAGCCACAAATCCAAAA
ACCAACAGAATAGAAAATAAAAAAACAACTATTATTTTCATCATTTTAGTATGGACTCTAACCATAACCT
ATGGTATGAAAAACCATCGTTGTCCTTCAACTACAAAAACCTAATGACTAACCTACGTAAATCCCACCCC
CTAATTAAAATTGTCAACCACTCATTTATCGACCTACCCGCACCCTCAAACATTTCAGCCTGATGAAACT
TCGGCTCACTACTAGGAGCCTGCCTAATTATCCAAATCCTTACAGGCCTATTCTTAGCCATACACTATAC
CTCAGACACCCTAACAGCCTTCTCATCAGTCGCCCATATCTGCCGAGACGTAAACTACGGCTGATTAATC
CGCAATCTACACGCCAACGGAGCATCCATATTCTTTATATGCCTATTCCTTCACGTAGGACGAGGCATCT
ACTACGGCTCATATCTCTACAAAGAAACATGAAACATTGGAGTAATCCTTCTTCTAACCGTCATAGCAAC
AGCTTTTGTAGGCTATGTCTTACCGTGAGGACAAATATCATTCTGAGGGGCTACCGTAATTACAAATCTT
CTATCCGCTATCCCCTATGTCGGTACAACATTAGTAGAATGAATCTGAGGGGGATTCTCCGTAGACAAAG
CCACCCTCACCCGCTTTTTCGCCTTTCATTTTATCCTACCATTTATCATCACAGCCCTAGTACTAGTTCA
CCTCCTATTCCTACACGAGACCGGTTCTAACAACCCATCTGGAATCAACCCCGACTCAGACAAAATCCCA
TTCCACCCTTATTATACTATCAAAGATGCACTTGGTCTCATACTTATACTCTTCATCCTCCTTATATTAG
CACTATTCTCACCTGATATGCTAGGAGACCCAGACAACTTCTCTCCCGCCAACCCACTAAGCACCCCACC
ACATATCAAACCAGAATGATACTTTCTATTTGCATACGCCATTCTCCGATCTATCCCTAACAAACTAGGA
GGAGTACTAGCTCTGCTAGCATCTATCTTAATCCTCCTTATTATTCCTCTCCTACACACATCTAAACAAC
GAAGCCTAATATTCCGACCAATCTCCCAAACCCTATTCTGAATCCTAACTGCCAACCTAATCACCCTCAC
CTGAATTGGAGGCCAACCAGTAGAACAGCCATTCATTATCATCGGCCAATTAGCATCAATCTCATACTTC
CTCCTAATCATCATCCTCATACCCTTAGCCGGATTATTTGAAAACTACATACTAGAGCCCAAATGAAGAG
TCCAAGTAATTTAACAAAAATATTGGTCTTGTAAGCCAAAAATGAAGGTATAACACCCTCCTAGGACACA
TCAAGAAGAAGGCAAATACACCCTACCATCAACTCCCAAAGCTGACATTCTACTTAAACTACTTCCTGAC
ACAACATATTGACCCATTTGCATAGCCTCGGTTTTGTAAAATTGTTACCTACGTCAGTATTGGACTACCT
ATTTCACCCAGCCCATCTCGCCTAAGATTGGGCGTTTTTACATATATGTATAATCTTACATAATTCTAGT
AATACATAGAATTAATGGTAACAGAGATTAACAACCCATATATTACTAAATACATTAAAACTCAAACTTT
ACTAAATACATAAAAACAATGACAAAGGTCATATAAATCAATCCATACACACAGATATGTATATAGTACA
TTAAAAACCTTTACCCCTAGCATATAAACAAGTACAAATAACCTAAATATTACTAAATACATATAATTAA
GACGTGCATAATAATTTAAAGTACTAGCATATCTATAATAACATAACACTCATACAGTACATATATACAT
AACACTCAAACTTTACATAATACATCAAATCCTCCAATTACATAGACATAACATCAATGATCTCTGAATC
TAAAAGCTTATCGTACTAGCATATCCCTACCATTAGTAATACCTTAATCCCCCACTCACGAGAAACCACC
ATCCCGCCCATCTAGGCACTCTATCCTTCAGAGCAGGCCCATAAATTGCGGTCGTACCTATCAAATCTCT
GACTGGCTACTGGTTGCTACTTCAGGTCCATTAAACCCTAATTCAGCTAAACTATGCTTTTCGTAGAGGC
ATATGTGATGACTTGAGTGCAATTCTTCTCATAATCGCGGCATTTTAATGAAGGTAACTGGCATTAGGTA
GTTTTTATTTTGGGGGAGGTTTATCAACATGCCGGAGCTTACAGAGTACCGTTAAACAGATTAGACAGAC
ATAGCGAGAGCTACTATAAAAATCAACATGACATCCGTTTCAGATTCACAGCCGGACAAAATTTTAAGGT
ACGAAGATAAGTCAATGATCTAAAGACATATTAATAATCAAATAATTCAGGAACTTGTAAATTCTTTGAT
AAGTTTTCATGGAAATTTAAGTCTATTATACAAGGAGCAGAGAAATGAATGGTCGCAGGACATACAAAGA
CATAACAACACACACCTATCCCATACCCACTCCCGTAGACGCTTAGCTTTAAAGGCCTAGTCTTCATAAC
TAAACCCCCTACCCCCTTACTACCAAAAATGCTATTACCAAAGAATTATTTTATCCGTCAAACCCCAAAA
CCGGACAACAAATCTCTAGCTGAACATTGTATCATTTAGGTACTAGGTATATAAAGCATCCCAACAAAAA
TTTTACATTTTATGTTAACATTATTTTAAATTACTATATTACCTCAGTATTAACCTTACATATTACACAA
GCACCAAAAACCCACATCTCCCACTACATTATCACACCAGACATGATACTAACAAAACATATAAAACCTC
ACAATAAAAACCCTAAAACATCAGCA
