# Supplementary material for: Comparison of next-generation sequencing samples using compression-based distances and its application to phylogenetic reconstruction
Source: BMC Res Notes. 2014 May 29;7:320. doi: 10.1186/1756-0500-7-320 (PMC4057587; doi:10.1186/1756-0500-7-320)
Supplement: Additional file 3 — Perl scripts and the example data set of 29 mtDNA sequences. [file 1756-0500-7-320-S3.zip › compression_phylo/FASTA/28.fasta]

>gi|12772|emb|X61145.1| Balaenoptera physalus mitochondrial complete genome
GTTAATTACTAATCAGCCCATGATCATAACATAACTGAGGTTTCATACATTTGGTATTTTTTTATTTTTT
TTGGGGGGCTTGCACGGACTCCCCTATGACCCTAAAGGGTCTCGTCGCAGTCAGATAAATTGTAGCTGGG
CCTGGATGTATTTGTTATTTGACTAGCACAACCAACATGTGCAGTTAAATTAATGGTTACAGGACATAGT
ACTCCACTATTCCCCCCGGGCTCAAAAAACTGTATGTCTTAGAGGACCAAACCCCCCTCCTTCCATACAA
TACTAACCCTCTGCTTAGATATTCACCACCCCCCTAGACAGGCTCGTCCCTAGATTTAAAAGCCATTTTA
TTTATAAATCAATACTAAATCTGACACAAGCCCAATAATGAAAATACATGAACGCCATCCCTATCCAATA
CGTTGATGTAGCTTAAACACTTACAAAGCAAGACACTGAAAATGTCTAGATGGGTCTAGCCAACCCCATT
GACATTAAAGGTTTGGTCCCAGCCTTTCTATTAGTTCTTAACAGACTTACACATGCAAGTATCCACATCC
CAGTGAGAACGCCCTCTAAATCATAAAGATTAAAAGGAGCGGGTATCAAGCACGCTAGCACTAGCAGCTC
ACAACGCCTCGCTTAGCCACGCCCCCACGGGACACAGCAGTGATAAAAATTAAGCTATAAACGAAAGTTC
GACTAAGTCATGTTAATTTAAGGGTTGGTAAACTTCGTGCCAGCCACCGCGGTCATACGATCGACCCAAA
TTAATAGAAGCACGGCGTAAAGAGTGTTAAGGAGCCACATGAAATAAAGTCAAACCTTAATTAAGCTGTA
AAAAGCCCTAATTAAAATTAAGCCAAACTACGAAAGTGACTTTAATATAATCTGATCACACGACAGCTAA
GATCCAAACTGGGATTAGATACCCCACTATGCTTAGTCGTAAACCCCAATAGTCACAAAACAAGACTATT
CGCCAGAGTACTACTAGCAACAGCCTAAAACTCAAAGGACTTGGCGGTGCCTCATACCCATCTAGAGGAG
CCTGTTCTGTAACCGATAAACCCCGATCAACCTCACCAACCCTTGCTACTTCAGTCTATATACCGCCATC
TTCAGCAAACCCTAAAGGGAGAAAAGTAAGCATAACCATCCTACATAAAAACGTTAGGTCAAGGTGTAAC
CCATGGGTTGGGAAGTAATGGGCTACATTTTCTAAGCTAAGAACATCCCCTATACTCACACGAAAGTTTT
TATGAAACTTAAAAACTAAAGGAGGATTTAGTAGTAAATCAAGAGCAGAGTGCTTGATTGAATAAGGCCA
TGAGGGCACGCACACACCGCCCGTCACCCTCCTCAAGTACCCCAGCTATAAACCCCAGTTCGTTAACTCA
GGCCAAGCAATTATACGAGAGGAGACAAGTCGTAACAAGGTAAGCATACCGGAAGGTGTGCTTGGACAAA
ACAAGATATAGCTTAAACAAAGCATGTAGTTTACACCTAGAAGATTCCACAGCCCGTGTATATCTTGAAC
TAGCCCTAGCCCACACCCTCCCCACCTCTACTACCACAAATCAATCAAATAAAACATTTACCATCCCTTC
AAAGTATAGGAGATAGAAATTTAAATATCAGTGGCGCTATAGAGATAGTACCGTAAGGAAAGATGAAAGA
AAAACCTAAAAGTAATAAAAAGCAAAGCTTACCACTTGTACCTTTTGCATAATGACTTAACTAGTAATAA
ATTAGCAAAGAGACCTTAAGTTAAATTACCCGAAACCAGACGAGCTACTTATGAGCAGCACCTAGAACGA
ACTCATCTATGTGGCAAAATAGTGAGAAGACTTATAAGTAGAGGTGAAAAGCCTAACGAGCCTGGTGATA
GCTGGTTGTCCCTGAAAAGAATCTCAGTTCAACATTAAATAATACTAAAAGCCCATGCCAAGCCTTAACG
TATATTTAACTGTTAATCTAAAAAGGTACAGCTTTTTAGAAATGGGTACAACCTTGACTAGAGAGTAAAA
TCAAACATAAACATAGTTGGCCTAAAAGCAGCCATCAATTAAGAAAGCGTTCAAGCTCGACAACAAAATA
ATGTTTTAATTCCAACATTAAGTAAATCAACTCCTAGCCTGACTATTGGACTAATCTATACAAATATAGA
AGCAATACTGTTAATATGAGTAACAAGAAATTTTTCTCCTAGCACAAGCTTACACCAGTAACTGATAATA
TACTGATAATTAACAGCAAATAAATAAAACCCAACACTAAATTATTTATTAAAATACTGTTAACCCAACA
CAGGCGTGCATTAAGGAAAGATTAAAAAAAGTAAAAGGAACTCGGCAAACACAAACCCCGCCTGTTTACC
AAAAACATCACCTCTAGCATAACCAGTATTAGAGCACTGCCTGCCCGGTGACTAATCGTTAAACGGCCGC
GGTATCCTGACCGTGCAAAGGTAGCATAATCACTTGTTCTCTAATTAGGGACTTGTATGAATGGCCACAC
GAGGGTTTTACTGTCTCTTACTTTTAATCAGTGAAATTGACCTCTCCGTGAAGAGGCGGAGATAACAAAA
TAAGACGAGAAGACCCTATGGAGCTTCAATTAATCAACCCAAAAACCATAACCTTAAACCACCAAGGGAT
AACAAAACCTTATATGGGCTGACAATTTCGGTTGGGGTGACCTCGGAGTACAAAAAACCCTCCGAGTGAT
TAAAACTTAGGCCCACTAGCCAAAGTACAATATCACTTATTGATCCAATCCTTTGATCAACGGAACAAGT
TACCCTAGGGATAACAGCGCAATCCTATTCTAGAGTCCATATCGACAATAGGGTTTACGACCTCGATGTT
GGATCAGGACATCCTAATGGTGCAGCTGCTATTAAGGGTTCGTTTGTTCAACGATTAAAGTCCTACGTGA
TCTGAGTTCAGACCGGAGTAATCCAGGTCGGTTTCTATCTATTACGCATTTCTCCCAGTACGAAAGGACA
AGAGAAATAAGGCCAACTTCAAACAAGCGCCTTCAAACAATTAATGACCTAGTCTCAACTTAATAATTAA
GCGCAAACAAACCTGCCCAAGACCAGGGCCTTGTTGAGGTGGCAGAGTTCGGTAATTGCATAAAACTTAA
ACTTTTACACCCAGAGGTTCAAATCCTCTCCCCAACAAAATGTTTATAATTAACATTCTAACACTCATTC
TCCCCATCCTCCTAGCCGTAGCATTCCTAACGCTAGTAGAACGCAAAATTCTAGGCTATATGCAGTTCCG
AAAGGGGCCAAACATCGTAGGCCCACATGGCTTACTCCAACCCTTTGCCGATGCAATTAAATTATTCACT
AAAGAACCCCTACGGCCAGCTACATCCTCAACTACTATGTTTATCATTGCACCAGTACTAGCCCTAACCC
TGGCCCTCACTATATGAAGCCCCCTACCCATACCATACCCCCTCATTAACATAAACCTAGGAGTATTATT
CATATTAGCAATATCCAGCCTAGCCGTCTACTCCATCCTATGATCAGGCTGAGCCTCCAACTCAAAATAC
GCACTAATTGGAGCCCTACGAGCAGTAGCACAAACAATCTCATATGAGGTAACACTAGCCATTATCCTCC
TATCAGTACTCCTAATAAACGGCTCCTACACCTTATCAACATTAGCCACAACACAAGAACAACTATGATT
ACTATTCCCATCATGACCCTTAGCCATAATGTGATTCATCTCCACCCTAGCAGAAACTAATCGAGCTCCT
TTTGATCTAACAGAGGGAGAATCAGAACTCGTATCAGGCTTCAACGTAGAATATGCAGCAGGCCCTTTCG
CCCTATTCTTCCTGGCAGAATACGCCAACATCATTATAATGAATATACTCACAGCCATTTTATTCCTAGG
AACATTCCACAACCCTCATAACCCAGAATTGTACACAGCAAACCTTATTATCAAGACACTACTACTCACA
ATATCCTTCCTATGAATTCGAGCATCCTACCCCCGATTCCGATATGACCAACTAATACACCTACTCTGAA
AAAATTTCCTTCCCTTAACACTAGCCCTTTGCATATGACATATCTCATTACCAATCATAACTGCAAGTAT
CCCCCCTCAAACATAAGAAATATGTCTGATAAAAGAGTTACTTTGATAGAGTAAATAATAGAGGCCCAAA
TCCTCTTATTTCTAGAATAATAGGAATCGAACCTACCCTTAAGAATTCAAAGTTCTTCGTGCTACCATAT
TACACTACAATCTACAGTAAGGTCAGCTAAACAAGCTATCGGGCCCATACCCCGAAAATGTTGGTTCATA
TCCTTCCCATACTAATAAACCCATTAATCCTTATTATCCTCCTGACAACCCTTATCCTAGGTACAATAAT
GGTAGTCACCAGCTCTCACTGACTATTAGCCTGAATTGGCTTCGAAATGAACATAATAGCCTTCATCCCT
ATCATAATAAAAAATCCTACTCCCCGGGCCACAGAAGCTTCTACCAAGTACCTCCTAACACAAGCCACTG
CTTCCGCACTCCTCATAATAGCAGTCATCATTAACTTAATGCACTCAGGCCAATGAACTATTACAAAACT
ATTTAACCCAACAGCATCCACACTCATAACAGTAGCCCTAGCCATCAAACTGGGATTAGCCCCCTTCCAC
TTTTGAGTTCCAGAAGTAACACAAGGTATCCCCCTAACCACAGGCCTAATCCTATTAACATGACAAAAAC
TAGCTCCCTTATCAATCCTATACCAAATTTCACCATCAATTAACCTACACCTAATATTAATCATATCCTT
ACTTTCCATCTTAATAGGAGGCTGAGGTGGACTAAACCAAACACAACTTCGAAAAATCATAGCCTACTCA
TCAATTGCCCACATAGGATGAATAACGGCCATTCTACTATATAATCCAACCCTAACATTACTAAATCTAC
TAATCTACATCACAATAACCTTCACCATATTTATATTATTTATCCAAAACTCAACTACCACTACATTGTC
ACTGTCTCAAACCTGAAATAAAATACCCGTCATCACAACCCTTACCATACTCACTTTACTCTCGATAGGA
GGACTCCCACCACTATCGGGGTTTATACCCAAATGAATAATTATTCAAGAACTAACAAAAAATGATATAC
TCATTGTACCAACATTCATAGCCATTACAGCATTACTCAACCTATACTTTTATATACGTCTTACTTACTC
CACAGCACTAACACTATTTCCCTCCACAAATAATATAAAAATAAAATGACAATTCAACTCCACAAAACGA
ACTCCTCTCCTACCAACAGCAATCGTAATTTCCACTATGCTACTACCCCTCACACCAATACTCTCAATCC
TACTATAGGAGTTTAGGTTAAACCCAGACCAAGAGCCTTCAAAGCCCTAAGCAAGTATAATTTACTTAAC
TCCTGCCCAATAAGGACTGCAAGACTATATCTTACATCAATTGAATGCAAGTCAAACGCTTTAATTAAGC
TAAATCCTCACTAGATTGGAGGGATACATCTCCCACGAATTTTTAGTTAACAGCTAAATACCCTAATCAA
CTGGCTTCAATCTACTTCTCCCGCCGCGAGAAAAAAAAGGCGGGAGAAGTCCCGGCAGGATTTGAAGCTG
CTTCCTTGAATTTGCAATTCAAAATGATCATTCACCACAGGACTTGGTAAAAAGAGGACTCAACCTCTGT
CTTTAGATTTACAGTCTAATACCTACTCGGCCATTTTACCTATGTTCATAAACCGCTGACTATTCTCAAC
CAACCACAAAGACATCGGCACCCTATACTTATTATTCGGTGCTTGAGCAGGAATAGTAGGCACTGGCCTA
AGCTTATTAATCCGCGCTGAGCTAGGTCAACCTGGCACACTAATCGGAGATGACCAAGTCTACAACGTAT
TAGTAACAGCCCATGCCTTCGTGATAATTTTCTTCATGGTTATACCTATCATAATTGGCGGATTCGGAAA
CTGACTAGTCCCACTAATAATTGGAGCACCTGACATAGCTTTCCCTCGTATAAATAATATAAGCTTCTGA
CTACTCCCTCCTTCTTTCTTACTGTTAATAGCATCCTCAATAATCGAAGCCGGTGCAGGCACAGGCTGAA
CTGTATATCCCCCCTTAGCCGGAAATTTAGCACATGCAGGAGCCTCAGTTGACCTTACCATCTTCTCCCT
ACACTTAGCCGGCGTATCCTCAATCCTCGGAGCCATCAACTTTATCACAACCATTATCAACATAAAACCA
CCCGCCATAACCCAGTATCAAACTCCCCTTTTCGTATGATCAGTCCTAGTCACAGCAGTACTACTCCTAT
TATCACTACCTGTTTTAGCAGCCGGAATTACAATGCTACTTACTGACCGAAACCTAAATACAACTTTCTT
CGACCCTGCAGGTGGAGGAGACCCAATCCTGTACCAACACCTATTCTGATTCTTTGGCCACCCTGAGGTA
TATATCCTAATTCTTCCTGGGTTCGGAATAATTTCACACATTGTGACTTATTACTCAGGAAAAAAAGAAC
CCTTTGGCTACATAGGAATAGTTTGAGCTATGGTGTCCATTGGGTTTTTAGGCTTTATCGTATGAGCCCA
TCATATGTTTACAGTAGGTATAGACGTTGATACACGAGCATACTTCACATCCGCCACTATAATTATCGCT
ATTCCCACAGGAGTAAAAGTATTCAGTTGATTAGCAACACTACACGGGGGTAACATTAAATGATCTCCTG
CCCTAATATGAGCTCTAGGATTCATCTTCCTTTTCACAGTAGGCGGTCTAACTGGTATCGTCCTAGCCAA
CTCATCATTAGACATTGTCCTACACGATACTTACTATGTAGTCGCTCACTTCCACTATGTCCTATCAATA
GGGGCAGTCTTCGCCATTATAGGAGGCTTTGTCCACTGATTTCCACTATTCTCAGGGTATACACTTAACA
CAACATGAGCAAAAATTCACTTCATAATCATGTTCGTAGGTGTAAACCTAACATTCTTTCCACAACACTT
CTTAGGCCTATCCGGCATGCCTCGACGATATTCCGATTACCCAGACGCCTACACAACATGAAATACTATT
TCATCTATAGGCTCATTTATCTCACTGACAGCAGTTATACTAATAATCTTCATTATCTGAGAAGCATTTA
CATCCAAACGAGAGGTACTGGCAGTAGACCTCACCTCTACCAACCTTGAATGACTAAATGGGTGTCCTCC
ACCATACCATACATTCGAAGAACCAGCATTCGTCAACCCAAAGTGATCAAGAAAGGAAGGAATCGAACCC
TCTCCCATTGGTTTCAAGCCAACATCATAATTACTATGTCTTTCTTTATAAACGAGATATTAGTAAAACC
TTATATAACTTTGTCAAAGTTAAGTTACAAGTGAAAATCCTGTATATCTCCATGGCATATCCATTCCAAC
TAGGTTTCCAAGATGCAGCATCACCCATCATAGAAGAGCTCCTACACTTTCACGATCATACACTAATAAT
CGTTTTTCTAATTAGCTCTTTAGTTCTCTACATTATTACCCTAATGCTTACAACCAAATTAACACATACT
AGTACAATAGACGCCCAAGAAGTAGAAACTGTCTGAACTATCCTCCCAGCCATTATCTTAATTTTAATTG
CCTTGCCTTCATTACGGATCCTTTACATAATAGACGAAGTCAATAACCCCTCCCTCACTGTAAAAACAAT
AGGTCACCAATGATATTGAAGCTATGAGTATACCGACTACGAAGACCTAAGCTTCGACTCCTATATAATC
CCAACATCAGACCTAAAGCCAGGAGAACTACGATTATTAGAAGTAGATAACCGAGTTGTCTTACCTATAG
AAATAACAATCCGAATATTAGTCTCATCAGAAGACGTACTCCACTCATGGGCCGTACCCTCCTTGGGCCT
AAAAACAGATGCAATCCCAGGACGCCTAAACCAAACAACCTTAATATCAACACGACCAGGCCTATTTTAT
GGACAATGCTCAGAGATCTGCGGCTCAAACCACAGTTTCATACCAATTGTCCTAGAACTAGTACCCCTAG
AAGTCTTTGAAAAATGATCTGTATCAATACTATAACTTCATTAAGAAGCTAAATTAGCATTAACCTTTTA
AGTTAAAGATTGAGAGTCTATAACTCTCCTTAATGATATGCCACAATTAGATACATCAATATGACTCCTT
ACTATTCTATCAATACTCTTAACCCTCTTTGTATTATTCCAATTAAAAATCTCAAAGCACTCCTATTCCC
CTAACCCCAAACTAGCACATACCAAAACACAAAAACAACAAGCTCCTTGAAACACCACATGAACGAAAAT
TTATTTGCCCCTTTTATAATCCCAGTTATGCTAGGTATCCCTATTACCACTCTAATCATTATCCTCCCAT
CTATATTATTCCCTGCACCAAATCGACTAATCAACAACCGCACGATCGCCATCCAACAATGATTAACCAA
ACTCACATCAAAACAACTAATAAACGTACACAGTCCTAAAGGACAAACTTGATCTCTAATGCTCATCTCA
CTATTCCTATTTATTGCCTCTACCAATCTCCTTGGAATATTACCTCACTCATTTACACCCACCACACAAC
TCTCAATAAACGTAGGAATGGCTATCCCCTTATGAGCTGGCACCGTTACCACAGGCTTCCGCAACAAAAC
AAAAATATCCTTAGCACATCTACTACCACAGGGCACACCCACTTTTCTTATTCCCATATTAGTAATTATT
GAGACTATCAGTCTATTCATTCAACCGGTAGCATGAGCTGTACGGCTAACTGCCAACATCACAGCAGGCC
ACTTATTAATGCATCTAATTGGAGAAACAACCCTCGCACTAATAAATATTAATCTATTTTCAGCCTTTAT
CACTTTCACAATCCTTGCTCTATTAACTATCCTTGAATTTGCTGTCGCCCTAATTCAAGCTTACGTATTT
ACCCTTCTAGTAAGCCTATACCTTCATGACAACACATAATGACCCACCAAACCCACTCATACCACATAGT
AAACCCCAGCCCTTGACCCCTCACCGGAGCTCTATCAGCCCTTCTAATAACATCAGGCCTAATTATATGA
TTTCACTTCAACTCAATACTCCTACTAACTCTAGGCTTGTCAACAAATATTTTAACAATATACCAATGAT
GGCGAGATATCATCCGAGAAAGCACCTTCCAAGGCCATCATACACCAACCGTCCAAAAGGGCTTACGATA
CGGAATAATTCTATTTATCGTCTCAGAAGTCCTATTTTTCACAGGCTTCTTCTGAGCCTTCTACCACTCA
AGCCTTGCCCCTACTCCAGAACTAGGCGGATGTTGACCACCAACAGGCATCCGCCCTTTAAATCCCTTAG
AAGTTCCCCTTCTCAACACCTCCGTATTACTAGCCTCTGGCGTATCTATTACCTGAGCCCACCATAGCTT
GATAGAAGGAAACCGCAAACACATACTTCAAGCACTCTTCATCACAATTGCACTAGGCCTCTACTTCACC
TTACTACAAGCATCAGAGTACTACGAAGCCCCTTTCACAATCTCAGACGGAATCTACGGCTCCACCTTCT
TTGTAGCCACAGGCTTTCATGGGTTACATGTAATCATTGGATCTACTTTCCTTATCGTCTGTTTCCTACG
TCAAGTAAAATTCCACTTCACATCAAACCACCACTTTGGCTTTGAACGTGCCGCTTGATACTGACATTTC
GTAGACGTCGTATGACTATTTCTTTATGTATCTATCTATTGATGAGGTTCCTAGTCCTTTTAGTATTAAC
AAGTACAACTGACTTCCAATCAGTTAGTTTCGGTGTACCCCGAAAAAGAACAATAAACCTTCTACTAACA
CTACTAACAAATACAACACTAGCCCTACTACTCGTATTCATCGCCTTCTGACTTCCACAACTAAACGTAT
ACGCAGAAAAAACAAGCCCATATGAATGCGGATTTGACCCCATAGGATCAGCCCGCCTACCCTTCTCCAT
AAAATTCTTCTTGGTGGCCATTACTTTCCTTCTCTTTGACTTAGAAATCGCTCTCTTACTCCCCCTTCCT
TGAGCAATTCAGTCAAACAACCTAAACACAATACTCACAATAGCCTTATTCTTAATCTCCCTACTAGCAG
CCAGCCTAGCTTATGAATGAACTCAAGAAGGCCTAGAATGAGCTGAATATGGTATTTAGTTTAAGATAAA
ACAAGTGATTTCGACCCACTAGACTGTGATCAAATTCACAATTACCAAATGACCTTAATCCATATAAACA
TTCTCATAGCCTTCAGCATGTCCCTTATAGGCCTATTAATATATCGATCCCACCTAATATCCGCATTACT
CTGCCTAGAAGGTATAATACTATCACTTTTCGTCCTAGCAGCCCTTACAATCCTAAGCTCACACTTCACT
TTAGCTAACATGATGCCTATTATCCTCCTAGTTTTCGCAGCTTGTGAGGCAGCCATCGGACTAGCCTTGC
TAGTTATAGTCTCTAACACATATGGTACCGATTACGTACAAAACCTCAACCTTCTCCAATGCTAAAATTT
ATTATTCCTACAATCATACTAATACCCCTAACCTGATTATCAAAAAATAACCTAATCTGAATTAACTCCA
CAGCCCACAGTCTATTAATTAGCTTCTCAAGCCTTCTCCTCCTCAATCAACTCAACGACAACAGCCTTAA
CTACTCACTAATATTCTTCTCCGACCCCCTTTCTACCCCACTCCTGATCCTAACAATATGACTCCTTCCC
TTAATACTAATAGCAAGTCAATCCCATCTCATCAAAGAACCACCAGTCCGAAAAAAACTCTACATTACGA
TACTAATCACACTACAAGCCCTCCTAATTATAACATTTACTGCCACTGAATTAATCCTATTTTATATCAT
ATTTGAAGCCACACTAATCCCTACCCTTATCATTATCACTCGCTGGGGCAACCAAACAGAACGACTCAAT
GCCGGACTATACTTCTTATTCTATACACTAGTTGGATCTCTCCCACTACTAGTAGCACTAGTATATTTAC
AAAATACAACAGGATCCCTAAACTTTCTACTCCTACAACACTGAGCTCAACCATTATCTACGTCCTGATC
CAACATCTTCATATGACTAGCCTGCATAATAGCCTTCCTAGTAAAAATACCTCTCTATGGACTATACCTT
TGACTGCCCAAAGCACACGTAGAAGCCCCCATTGCAGGCTCCATAGTCCTTGCAGCCGTACTACTAAAAC
TTGGAGGCTATGGCATACTACGAATTACATCCATACTCAATCCCTTAACAGAACACATAGCATACCCATT
TCTTATACTCTCTCTTTGAGGAATAATCATAACCAGCTCTATCTGTTTACGTCAAACAGACCTAAAATCA
CTAATTGCATATTCCTCAGTTAGTCACATAGCACTCGTCATCGCAGCTATCCTCATCCAAACCCCCTGAA
GCTATATAGGGGCCACTGCCCTAATAATTGCCCACGGCCTCACATCCTCCATACTATTCTGTTTGGCAAA
CTCGAACTACGAACGCATTCATAGCCGAACCATAATTCTGCCCGGAGGCCTACAAGTCTTTCTACCACTA
ATAGCCAGTTGATGACTATTAGCAAGCTTAACAAATCTTGCACTACCCCCAACCATCAACCTAATCGGAG
AACTACTCGTAGTCATGTCGGTCTTCTCATGATCAAATCCCACTATTCTCCTAATAGGAACAAATATTGT
AATTACTGCTCTCTACTCTCTATATATACTAATCATAACACAACGTGGCAAACACACACACCACATCAAT
AATATCACCCCTTCCTTCACACGAGAGCATGCCTTAATAGCCCTACACATTATTCCCCTCTTGCTCCTAT
CACTAAACCCTAAAATCATCTTAGGCCCTCTCTACTGTAAGTATAGTTTAAAAAAGACGCTAGTTTGTGA
AACTAACAATAGAAGATCAAAACTTCTTACTTACCGAAAAAGTACTGCAAGAACTGCTAATTCATGCTCC
CACACCTAACAGCTGTGGCTTTTTCAAACTTTTACAGGATAGTAGTTATCCATTGGTCTTAGGAGCCAAA
AAATTGGTGCAACTCCAAATAAAAGTAATAAACCTATTTACCTCTTTCACCCTACTTACACTACTAATTC
TGACCACCCCCATTATAATATCACATACAGGTTCCCATGTAAACAACAAATATCAATCATATGTAAAAAA
CATTGTCTTCTGCGCCTTCATCACTAGTCTAGTTCCCGCAATAGTATATCTTCACACAAACCAAGAAACA
CTCATCTCAAACTGACACTGAATCACAATCCAAACCCTCAAACTAACACTTAGCTTTAAAATAGATTACT
TTTCACTTATATTTATACCAGTAGCACTATTCATTACATGATCCATCATAGAATTCTCAATATGATATAT
GCACTCCGACCCCTACATCAACCAATTTTTTAAATACTTACTCCTCTTCCTCATCACCATACTAATCCTT
GTTACAGCTAACAATCTCTTCCAACTTTTCATCGGATGAGAAGGAGTAGGAATTATATCCTTCTTACTAA
TTGGCTGATGATTCGGACGAACAGATGCAAATACAGCCGCCCTCCAAGCAATCCTATACAATCGTATCGG
AGACATTGGACTCCTTGCATCAATAGCATGATTTCTCTCTAATATAAACACATGAGACCTAGAACAAATC
TTTATACTCAACCAAAACCCCTTAAATTTCCCCCTCATAGGACTCGTACTAGCCGCAGCAGGAAAATCGG
CTCAATTCGGACTCCACCCTTGACTCCCATCAGCAATAGAAGGTCCTACCCCAGTCTCAGCCCTACTCCA
CTCAAGCACAATAGTTGTAGCAGGAATCTTCTTGCTTGTCCGCTTCTACCCATTAATAGAAAATAACAAG
CTAATCCAAACAGTAACCCTCTGCTTAGGCGCTATCACAACTCTATTTACAGCCATCTGTGCCCTCACCC
AAAACGACATCAAAAAAATTATTGCTTTCTCCACCTCCAGCCAGCTAGGCCTAATAATAGTAACAATCGG
CCTTAACCAACCTTACCTAGCATTCCTACACATTTGCACACACGCCTTCTTTAAAGCTATACTATTCCTA
TGTTCTGGCTCCATCATCCATAACCTAAACAACGAACAAGATATCCGAAAAATAGGAGGGCTATTTAAGG
CCCTCCCATTCACCACAACCGCCCTTATCATCGGATGTCTTGCACTAACAGGAATGCCATTCCTGACCGG
ATTCTACTCCAAAGATCCCATTATTGAAGCCGCCACTTCGTCTTATACCAACGCCTGAGCCCTATTACTG
ACCTTAATCGCCACCTCCCTTACGGCCGTCTATAGCACCCGCATCATTTTCTTTGCACTACTAGGACAAC
CCCGCTTCCCTCCCTCCACAACCATTAACGAAAATAATCCACTGTTAATCAACCCTATCAAACGACTACT
CGTCGGAAGTATCTTCGCTGGCTTCATCCTATCCAACAGTATTCCCCCAATAACTACACCTTTAATAACC
ATACCCCTGCACTTAAAATTAACCGCCCTTGCAATAACAACCCTAGGCTTCATCATCGCATTCGAAATTA
ACCTTGACACACAAAATCTAAAGCACAAGCACCCATCAAACTCCTTTAAATTCTCCACCTTACTAGGTTA
TTTCCCCACAATCATACATCGCCTACCCCCTCACCTTGACCTGTTAATAAGCCAAAAACTAGCAACTTCC
CTACTAGATCTAACTTGACTAGAAACTATTTTACCAAAAACCACAGCCCTTATCCAACTAAAAGCCTCTA
CACTAACCTCTAACCAACAAGGCCTCATCAAACTCTACTTCTTATCTTTCCTCATCACCATCACCCTCAG
CATAATCTTATTTAACTACCCCGAGTAATCTCCATAATAATTACAACACTAATAAATAAAGACCAACCCG
TAACAATCACCAACCAAACACCATAACTATATAATGCCGCAATCCCTGTAGCCTCCTCACTAAAAACCCC
AGAACCCCCAGTATCATAAACAACCCAGTCCCCTAGTCCATCAAACTCAAACATAATCTTCACCTCCCCA
CTCTTCAAAGCATAAATCACAATTAAAAACTCCACCACCAACCCTAAAACAAATGCTCCTAGTACAACTT
TATTAGAAACCCAAACCTCAGGATACTGTTCAGTAGCCATAGCTGTTGTATAACCAAATACTACCAGCAT
TCCCCCCAAATAAATCAAAAACACCATTAACCCCAAAAACGAACCACCAAAACTCAAAATAACTCCACAT
CCAACACCACCACCCACAATCAACCCTAAACCCCCATAAATAGGTGAAGGCTTTGAAGAAACCCCCACAA
AACTAATTACAAAAATAATACTTAAAATGAAAACAATATACATTATCATTATTCTCACATGGACTTCAAC
CATGACCAATGACATGAAAAATCATCGTTGTTATTCAACTACAAGAACACCAATGACCAACATCCGAAAA
ACACACCCACTAATAAAAATCGTCAACGACGCATTCGTCGATCTCCCCACCCCATCAAATATCTCTTCAT
GATGGAACTTCGGCTCCCTACTCGGCCTCTGCTTAATTATACAAATCCTAACAGGCCTATTCCTAGCAAT
ACACTACACACCAGACACAACAACCGCCTTCTCATCAGTCACACACATCTGCCGAGACGTGAATTACGGC
TGAATTATCCGATACCTACATGCAAATGGGGCTTCTATATTCTTCATCTGCCTCTACGCTCACATAGGAC
GAGGCCTATACTACGGCTCCTACGCCTTCCGAGAAACATGAAATATTGGAGTTATTCTACTATTCACAGT
TATAGCCACCGCATTCGTAGGCTACGTCCTGCCCTGAGGACAAATATCATTCTGAGGCGCAACTGTAATC
ACTAACCTCCTATCAGCAATCCCATACATTGGTACCACCCTAGTCGAATGAATCTGAGGCGGTTTCTCTG
TAGATAAAGCAACACTAACACGCTTTTTTGCCTTTCACTTTATCCTCCCCTTCATCATCCTAGCATTAGC
AATTGTCCACCTTATTTTCCTTCACGAAACAGGATCCAACAACCCCACAGGCATCCCATCCGACATAGAT
AAAATCCCATTCCACCCCTACCACACAATTAAAGACATTCTAGGTGCCCTATTACTAATCCTAATCCTAC
TAATACTAACCCTATTCGCACCCGACCTACTTGGAGACCCAGACAACTATACCCCAGCAAACCCACTCAG
TACCCCAGCACACATTAAACCAGAATGGTATTTTCTATTCGCATACGCAATCCTACGATCAATCCCCAAC
AAACTAGGCGGAGTCTTAGCCCTACTACTCTCAATCCTAATCCTAGCCTTCATCCCAATACTCCACACAT
CCAATCAACGAAGCATAATATTTCGACCCTTTAGCCAGTTCTTGTTCTGAGTCCTAGTCGCAGATCTACT
AACCCTAACATGGATCGGCGGCCAACCAGTAGAACACCCCTACATAATTGTAGGCCAACTCGCATCCATC
CTCTATTTCCTCTTAATTCTAGTATTAATACCAGTAACTAGTCTTATCGAGAACAAACTTATAAAATGAA
GAGTCTTTGTAGTATAATTAAATACCCCGGTTTTGTAAACCGGAAAAGGAGACAAGACACACCTCCCTAA
GACTCAAGGAAGAAGTATTACACTCCACCATCAGCACCCAAAGCTGAAGTTCTACATAAACTATTCCCTG
AAAAAGTATATTGTACAATAACCACAGGACCACAGTACTATGTCCGTATTGAAAATAACTTGCCTTATTA
GATATTATTATGTAACTCGTGCATGCATGTACTTCCACATAATTAATAGCGTCTTTCCATGGGTATGAAC
AGATATACATGCTATGTATAATTGTGCATTCAATTATTTTCACCACGAGCAGTTGAAGCTCGTATTAAAT
TTTATTAATTTTACATATTACATAATATGTATTAATAGTACAATAGCGCATGTTCTTATGCATCCCCAGA
TCTATTTAAATCAAATGATTCCTATGGCCGCTCCATTAGATCACGAGCTTAGTCAGCATGCCGCGTGAAA
CCAGCAACCCGCTTGGCAGGGATCCCTCTTCTCGCACCGGGCCCATCACTCGTGGGGGTAGCTATTTAAT
GATCTTTATAAGACATCTGGTTCTTACTTCAGGACCATATTAACTTAAAATCGCCCACTCGTTCCCCTTA
AATAAGACATCTCGATGG
