# Supplementary material for: Comparison of next-generation sequencing samples using compression-based distances and its application to phylogenetic reconstruction
Source: BMC Res Notes. 2014 May 29;7:320. doi: 10.1186/1756-0500-7-320 (PMC4057587; doi:10.1186/1756-0500-7-320)
Supplement: Additional file 3 — Perl scripts and the example data set of 29 mtDNA sequences. [file 1756-0500-7-320-S3.zip › compression_phylo/FASTA/29.fasta]

>gi|414126|emb|X72204.1| Balaenoptera musculus mitochondrial DNA complete genome
GTTAATTACTAATCAGCCCATGATCATAACATAACTGAGGTTTCATACATTTGGTATTTTTTTATTTTTT
TTGGGGGGCTTGCACGGACTCCCCTATGACCCTAAAGGGTCTCGTCGCAGTCAGATAAATTGTAGCTGGG
CCTGGATGTATTTGTTATTTGACTAGCACAACCAACATGTGCAATTAAATTAATGGTTACAGGACATAGT
ACTCCACTATTCCCCCCGGGGTCAAAAACCTGTATCTTTTAGAGGATCAAACCCCCCTCCCTCCATACAA
TACTAACCCTTTGCTTAGATATTCACCACCCCCCTAGACAGGCTCCTCCCTAGATCTAAAAGCCATTTTA
TTAATAAATCAATACTAAATCTGACACAAGCCCAATAATGAAAATACATGAACGCCATTCCTATCCAATA
CGTTAATGTAGCTTAAGCACTCATAAAGCAAGACACTGAAAATGTCTAGATGGGTTAAATTAACCCCATT
GGCATTAAAGGTTTGGTCCCAGCCTTTCTATTAGTTCTTAACAAACTTACACATGCAAGCGTCTACATCC
CGGTGAGAATGCCCTCTAAATCACAAAGATCAAAAGGAGCAGGTATCAAGCACGCTAGTACTAGCAGCTC
ACAACGCCTCGCTTAGCCACACCCCCACGGGACACAGCAGTGATAAAAATTAAGCTATAAACGAAAGTTT
GACTAAGTTATGTTAATAAGGGTTGGTAAACTTCGTGCCAGCCACCGCGGTCATACGATTAACCCAAATT
AATAGAAACACGGCGTAAAGAGTGTTAAGGAGTCTCATAGAATAAAGTCAAACCTTAATTAAGCTGTAAA
AAGCCATAATTAAAATTAAGCCAAACTACGAAAGTGACTTTAATATGATCTGATCACACGACAGCTAAGA
TCCAAACTGGGATTAGATACCCCACTATGCTTAGCCATAAACCCCAGTAGTCACAAAACAAGACTATTCG
CCAGAGTACTACTAGCAACAGCTTAAAACTCAAAGGACTTGGCGGTGCTTCATACCCCTCTAGAGGAGCC
TGTTCTGTAACCGATAAACCCCGATTAACCTCACCAACCCTTGCTACTTCAGTCTATATACCGCCATCTT
CAGCAAACCCTAAAAGGGAACGAAAGTAAGCATAATCATCCTACATAAAAACGTTAGGTCAAGGTGTAAC
CAATGGGTTGGGAAGAAATGGGCTACATTTTCTAAACTAAGAATATCCCTATACACACGAAAGTTTTTAT
GAAACTTAAAAACCAAAGGAGGATTTAGTAGTAAATCAAGAGCAGAGTGCTTGATTGAATAAGGCCATGA
AGCACGCACACACCGCCCGTCACCCTCCTCAAGTACCCCAGCTAAAGCCACAGTTCATTAACTCAGGCCA
AGCAACTTATACGAGAGGAGACAAGTCGTAACAAGGTAAGCATACCGGAAGGTGTGCTTGGACAAAACAA
GATATAGCTTAAACAAAGCATCTAGTTTACACCTAGAAGATTCCACAGCCCGTGCATATCTTGAACCAGC
TCTAGCCCACCCCCACCCCCCTTTTACTACCATAGACCAATCAAATAAAACATTCACCAACCTTCTAAAG
TATAGGAGATAGAAATTTAAACATCAGTGGCGCTATAGAAATAGTACCGTAAGGGAAAGATGAAAGAAAA
ACCCAAAAGTAATAAAAAGCAAAGCTTACCCCTTGTACCTTTTGCATAATGACTTAACTAGTAATAACTT
AGCAAAGAGACCTTAAGTTAAACTACCCGAAACCAGACGAGCTACTTATGAGCAGTACCTAGGACGAACT
CATCTATGTGGCAAAATAGTGAGAAGACTTATAAGTAGAGGTGAAAAGCCTAACGAGCCTGGTGATAGCT
GGTTGTCCATGAAAAGAATCTCAGTTCAACATTAAATGATACTAAAAGCCATGCCAAGCCTTGACGTACA
TTTAACTGTTAGTCTAAAAAGGTACAGCTTTTTAGATATGGGTACAACCTTCACTAGAGAGTAAAACCAA
ACATACACCATAGTTGGCCTAAAAGCAGCCATCAATTAAGAAAGCGTTCAAGCTCGACAATAAAACAATG
TTTTAATTCCAACATTAGACAAATCAACTCCTAGCATGATTATTGGACTAATCTATATAAACATAGAAGC
AACACTGTTAATATGAGTAACAAGAAATTTTTCTCCTAGCACGAGCTTATATTAGTAACTGATAATATAC
TAATAATTAACAGCAAATAAATAAAATCTAACACTAGACTATTTATTAAGACACTGTTAACCCAACACAG
GAGTGCATTAAGGAAAGATTAAAAAAAGTAAAAGGAACTCGGCAAACACAAACCCCGCCTGTTTACCAAA
AACATCACCTCTAGCATAACCAATATTAGAGCACTGCCTGCCCGGTGACTAATCGTTAAACGGCCGCGGT
ATCCTGACCGTGCAAAGGTAGCATAATCACTTGTTCTCTAATTAAGGACTTGTATGAACGGCCACACGAG
GGTTTTACTGTCTCTTACTTTTAATCAGTGAAATTGACCTCCCCGTGAAGAGGCGGGGATAACAAAATAA
GACGAGAAGACCCTATGGAGCTTCAATTAATCAACCCAAAAATCACAACCTTAAACCACCAAGGGATAAC
AAAATTTTATATGGGCTGACAATTTCGGTTGGGGTGACCTCGGAGCACAAAAAATCCTCCGAGTGATTAA
AACTTAGGCTCACTAGCCAAAGTGTAATATCACTTATTGATCCAATCTCTTGATCAACGGAACAAGTTAC
CCTAGGGATAACAGCGCAATCCTATTCTAGAGTCCATATCGACAATAGGGTTTACGACCTCGATGTTGGA
TCAGGACATCCTAATGGTGCAGCCACTATTAAGGGTTCGTTTGTTCAACGATTAAAGTCCTACGTGATCT
GAGTTCAGACCGGAGTAATCCAGGTCGGTTTCTATCTATTACGCATTTCTCCTAGTACGAAAGGACAAGA
GAAATAAGGCCAACTTCAAACAAGCGCCTTCAAATAATTAATGACCTAGTCTCAACTTAATAACCAAGCG
CAAACAAGTATGCCCAAGACCAGGGCCCTGTTGAGGTGGCAGAGTTCGGTAATTGCATAAAACTTAAACC
TTTACACTCAGAGGTTCAAATCCTCTCCCCAACAAAATGTTTATAATTAACATTCTAACACTCATTCTTC
CTATCCTCTTAGCCGTAGCATTCCTAACGCTAGTAGAACGCAAAATTCTAGGTTACATGCAATTCCGAAA
AGGACCAAACATCGTAGGCCCACATGGCTTGCTCCAACCCTTTGCCGATGCAATTAAACTATTCACTAAG
GAACCCCTACGACCAGCTACATCCTCCACTACCATATTCATTATTGCACCAGTACTAGCCCTAGCCCTAG
CCCTCACCATATGAAGCCCCCTACCCATACCATACCCCCTCATCAACATAAACCTAGGAGTACTATTCAT
ACTAGCAATATCCAGCCTAGCCGTCTACTCCATCCTATGATCCGGCTGAGCCTCTAACTCAAAATATGCA
CTAATCGGGGCCCTACGAGCAGTAGCACAAACAATTTCATATGAAGTAACACTAGCTATCATCCTCCTAT
CAGTACTCCTAATAAATGGCTCCTACACCCTATCAACACTAGCCACAACACAAGAACAACTATGACTACT
ATTCCCATCATGACCCTTAGCCATAATATGATTTATCTCCACTCTAGCAGAAACCAATCGAGCTCCTTTC
GACCTAACAGAAGGAGAATCAGAACTTGTATCAGGCTTCAACGTAGAATACGCAGCAGGCCCTTTCGCCC
TATTTTTCCTAGCAGAATATGCCAACATCATTATAATAAACATATTTACAGCTATTCTATTCCTAGGAAC
ATTCCACAACCCCTGCAACCCAGAATTATACACAACAAATCTTATCATCAAAACACTACTACTCACAATG
TCCTTCCTATGAATTCGAGCATCCTATCCTCGATTCCGATATGACCAACTAATACATCTACTTTGAAAAA
ACTTCCTTCCCCTAACACTAGCCCTTTGCATATGACATATCTCACTACCAATTATAACTGCAAGTATCCC
CCCTCAAACATAAGAAATATGTCTGATAAAAGAGTTACTTTGATAGAGTAAATAATAGAGGCCTAAATCC
TCTTATTTCTAGAATAATAGGAATCGAACCTACCCTTAAGAATTCAAAGTTCTTCGTGCTACCATATTAC
ACTACAATCTATAGTAAGGTCAGCTAAACAAGCTATCGGGCCCATACCCCGAAAATGTTGGTTTATATCC
TTCCCATACTAATAAACCCATCCATCTTTATTATCCTCCTGACAACCCTTATCTTAGGTACAATAATAGT
AATCACCAGCTCCCACTGATTATTAGCCTGAATCGGCTTCGAAATAAACATGATAGCCTTCATCCCTATC
ATAATAAAAAACCCTAGCCCCCGAGCCACGGAAGCTTCTACCAAGTACCTCCTAACACAAGCCACCGCTT
CCGCACTACTCATAATGGCAGTTATTATTAACCTAATATACTCCGGCCAATGAACCATCACAAAATTATT
TAACCCAACAGCATCCACACTCATAACAGTAGCCCTAGCCATCAAATTAGGACTAGCCCCCTTCCACTTC
TGAGTCCCAGAAGTAACACAAGGAATTCCCCTAACCACAGGCCTAATTCTATTAACATGACAAAAACTAG
CACCCCTATCAATTCTATACCAAATTTCACCATCAATTAACCTATATCTAATACTAACCATATCCCTACT
CTCCATCCTAGTTGGAGGCTGAGGCGGACTAAACCAAACACAACTTCGAAAAATCATGGCCTACTCATCA
ATCGCCCACATAGGATGAATAACAACTATTCTACCATATAATCCAACCCTAACACTACTAAATCTACTAA
TTTATATCACAATGACTTTCACCATATTCATACTATTTATTCAAAACTCAACTACCACTACACTATCATT
ATCCCAAACTTGAAATAAGACACCCATCATCACAACCCTTACCATGCTCACCCTTCTCTCAATAGGAGGA
CTCCCACCACTTTCAGGGTTTATACCCAAATGAATAATTATCCAAGAATTAACAAAAAATGATATCCTTA
TTATACCAACATTCATAGCCATTACAGCACTACTCAACCTATATTTCTACATACGCCTCACCTACTCCAC
AGCACTAACACTATTCCCCTCCACAAACAACATAAAAATAAAATGACAATTCAGCCCCACAAAACGAGCC
CCTCTCCTACCCACAGCAATCGTAATTTCCACAATACTACTACCCCTCACACCAATACTCTCAATCCTAC
TATAGGAGTTTAGGTTAAACCCAGACCAAGGGCCTTCAAAGCCCTAAGCAAGTATAATTTACTTAACTCC
TGCCCAATAAGGACTGCAAGACTATATCTTACATCAATTGAATGCAAATCAAACACTTTAATTAAGCTAA
ATCCTCACTAGATTGGAGGGATACATCTCCCACGAATTTTTAGTTAACAGCTAAATACCCTAATCAACTG
GCTTCAATCTACTTCTCCCGCCGCGAGGAAAAAAAGGCGGGAGAAGTCCCGGCAGGATTTGAAGCTGCTT
CCTTGAATTTGCAATTCAAAATGACTATTCACCACAGGACTTGGTAAAAAGAGGACTCAACCTCTGTCTT
TAGATTTACAGTCTAATACCTACTCGGCCATTTTACCTATGTTCATAAACCGCTGACTATTCTCAACCAA
CCACAAAGACATCGGCACCCTATATTTACTATTTGGTGCCTGAGCAGGAATAGTAGGCACTGGCCTAAGC
TTATTAATCCGCGCTGAACTAGGTCAGCCTGGCACACTAATCGGAGATGACCAAGTCTACAACGTATTAG
TAACAGCCCACGCCTTCGTGATAATCTTCTTCATAGTTATACCTATTATAATCGGCGGATTCGGAAATTG
ACTGGTCCCTCTAATGATTGGAGCACCCGACATAGCCTTCCCTCGTATAAATAACATAAGCTTCTGACTA
CTCCCTCCTTCCTTCCTACTCTTAATAGCATCCTCAATAATTGAAGCTGGCGCAGGTACAGGCTGAACCG
TATATCCCCCTTTAGCCGGAAACCTAGCACATGCAGGAGCCTCAGTCGACCTTACCATTTTCTCCTTACA
CCTAGCCGGCGTATCCTCAATCCTCGGAGCTATCAATTTTATCACAACTATTATTAATATAAAACCACCT
GCCATGACCCAATATCAAACTCCCCTTTTCGTATGATCAGTCCTAGTCACAGCAGTACTACTCTTATTAT
CATTACCTGTTTTAGCAGCCGGAATCACCATGCTACTTACTGACCGAAACCTAAATACAACCTTCTTCGA
CCCTGCAGGTGGAGGAGATCCAATTCTGTATCAACACTTATTCTGATTCTTTGGCCACCCTGAAGTATAC
ATTCTAATTCTCCCTGGGTTCGGAATAATTTCACACATTGTGACTTATTACTCAGGAAAAAAAGAACCTT
TCGGCTATATGGGAATAATCTGAGCTATGGTGTCCATCGGATTCTTAGGCTTTATCGTATGAGCCCACCA
TATGTTTACAGTAGGTATAGACGTCGATACACGAGCATATTTCACATCGGCTACTATAATTATTGCTATT
CCCACAGGAGTGAAAGTCTTCAGTTGATTAGCAACACTACACGGAGGTAATATTAAATGATCTCCTGCTC
TAATGTGGGCCCTGGGTTTCATCTTCCTTTTCACAGTAGGCGGCCTAACCGGTATCGTTCTAGCCAACTC
ATCACTAGATATTGTCCTACACGATACTTACTACGTAGTTGCCCACTTCCACTATGTTCTATCAATAGGA
GCAGTCTTCGCCATTATAGGAGGCTTTGTCCACTGATTTCCACTATTCTCAGGATATACACTCAATACAA
CATGAGCAAAAATCCACTTCCTAATTATATTCGTAGGTGTAAATCTAACGTTCTTTCCACAGCACTTCTT
AGGCCTATCCGGTATGCCTCGACGATACTCCGACTACCCAGATGCCTACACAACATGAAATACTATTTCA
TCTATAGGCTCATTTATTTCACTAACAGCAGTTATACTAATAATCTTCATTATCTGAGAAGCATTCACAT
CCAAACGAGAAGTACTAGCAGTAGACCTCACCTATACCAACCTTGAATGACTAAACGGATGTCCTCCACC
ATATCATACATTCGAAGAGCCAGCATTTGTCAACCCAAAATGATCAAGAAAGGAAGGAATCGAACCTTCT
CCCATTGGTTTCAAGCCAATATCATAACCACTATGTCTTTCTTTATAAATGAGATATTAGTAAAACCTTA
TATAACTTTGTCAAAGTTAAGTTACAAGTGAAAATCCTGTATATCTCCATGGCATATCCATTCCAACTAG
GCTTCCAAGATGCAACATCACCTATCATAGAAGAACTCCTACACTTTCACGACCACACATTAATAATTGT
ATTCCTAATTAGCTCCTTAGTTCTCTACATTATCACCCTAATACTTACAACCAAACTAACACATACTAGT
ACAATAGACGCCCAAGAAGTAGAAACTGTCTGAACTATCCTCCCAGCCATCATCTTAATTTTAATCGCCC
TACCTTCCCTACGAATCCTCTATATAATAGACGAAGTCAACAACCCCTCCCTCACTGTAAAAACAATAGG
CCACCAATGATATTGAAGCTATGAGTATACTGATTACGAAGACCTAAGCTTTGACTCTTACATAATCCCA
ACGTCAGACCTAAAGCCAGGAGAATTACGACTACTAGAAGTAGACAACCGAGTTGTCCTACCCATAGAAA
TAACAATCCGAATGCTAGTCTCATCAGAAGACGTACTCCACTCATGAGCCGTACCCTCTCTAGGCCTAAA
AACGGACGCAATCCCAGGACGTCTAAACCAAACAACCTTAATATCAACACGACCAGGCCTATTCTACGGA
CAATGCTCAGAAATCTGTGGCTCAAACCATAGTTTTATACCAATCGTCCTAGAACTAGTGCCCTTAGAAT
TCTTTGAAAAATGATCTGCATCAATACTATAACATCATTAAGAAGCTAAATCAGCGTTAACCTTTTAAGT
TAAAGATTGAGAGCCTATAACTCCCCTTAATGACATGCCACAATTAGACACATCAACATGACTCCTTACT
ATCCTATCTATACTCCTAACCCTTTTTGTATTATTCCAACTAAAAATCTCAAAGCACTCCTACTCCCCTA
ACCCCAAACTAGTACCAACCAAAACACAAAAACAACAAACCCCTTGAAACATCACATGAACGAAAATTTA
TTTGCCCCTTTTATAATCCCAGTAATATTAGGTATTCCTATTACCACTCTAATCATTATTCTCCCATCTA
TCTTATTCCCCGCACCAAATCGACTAATCAACAACCGTACAATCTCCATCCAACAATGATTAACTAAACT
CACATCAAAACAACTAATAAGTGTACACAGTCCTAAAGGACAAACTTGATCTCTAATACTCATCTCACTG
TTCCTATTTATTGCCTCCACTAATCTCCTTGGAATATTACCTCACTCATTCACACCCACTACACAACTCT
CAATAAATGTAGGAATGGCTATCCCCCTATGAGCCGGTACTGTTGCCACAGGCTTCCGTAACAAAACAAA
AATATCCTTAGCACACTTACTACCACAAGGCACACCTACTTTTCTTATTCCTATGCTAGTAATTATCGAA
ACCATTAGTCTATTCATTCAACCAGTAGCACTAGCCGTACGACTAACTGCCAACATCACAGCAGGTCACT
TACTAATACATCTAATTGGAGAAACAACCCTTGTACTAATAAGTACCAGCCTATTTACAGCCATTATCAC
TTTCACTATCCTTGCTCTACTAACCATTCTTGAATTTCGTGTCGCCCTCATTCAAGCTTACGTATTCACC
CTCCTAGTAAGCCTATACCTTCATGATAACACATAATGACCCACCAAACCCACTCATATCACATAGTAAA
TCCCAGCCCTTGACCCCTCACTGGAGCTCTATCAGCACTTCTCATAACATCAGGCCTAATTATATGATTC
CATTTCAACTCAATAATTTTACTAACCCTAGGCTTATCAACAAACATCCTAACAATATACCAATGATGAC
GCGATATTATCCGAGAAAGCACCTTCCAGGGCCACCATACACCAACCGTCCAAAAAGGACTACGATACGG
AATAATCCTATTCATTGTCTCAGAAGTCCTATTTTTCACAGGCTTCTTCTGAGCCTTTTACCACTCAAGC
CTTGCCCCCACTCCAGAACTAGGCGGATGTTGACCACCAACAGGCATCCACCCTTTAAATCCCTTAGAAG
TTCCCCTCCTCAACACTTCCGTACTACTAGCCTCTGGCGTATCTATTACCTGAGCTCACCATAGCCTAAT
AGAAGGAAACCGCAAGCACATACTTCAAGCCCTCTTCATCACAATTGCACTAGGTCTTTACTTCACCCTA
CTACAAGCATCAGAGTACTACGAAGCCCCTTTCACAATCTCAGACGGAATTTATGGCTCCACCTTCTTTG
TAGCCACAGGTTTTCACGGATTACACGTAATCATTGGATCTACTTTCCTTATTGTTTGCTTCCTACGCCA
AGTAAAATTCCACTTTACATCAAACCATCATTTCGGCTTTGAACGTGCCGCTTGATACTGACACTTTGTA
GACGTTGTATGATTATTTCTTTACGTATCTATCTATTGATGAGGTTCCTAGTTCTTTTAGTATTAACAAG
TACAACTGACTTCCAATCAGTTAGTTTCGGTATACCCCGAAAAAGAACAATAAACCTTCTACTAACACTA
CTAACAAACACAACACTAGCCCTATTACTCGTATTCATCGCCTTCTGACTCCCCCAACTAAACGTATACG
CAGAAAAAACAAGCCCATACGAGTGCGGATTCGACCCTATAGGATCAGCTCGCCTACCTTTCTCCATAAA
ATTTTTCCTAGTAGCCATTACCTTCCTCCTTTTTGATCTAGAAATCGCCCTCCTGCTTCCCCTTCCTTGA
GCTATCCAATCAAACAACCTAAACACAATACTCACAATAGCCTTATTCTTAATCTCCCTACTAGCAGCTA
GCTTAGCCTATGAATGAACTCAAGAAGGCCTAGAATGAGCCGAATATGGTATTTAGTTTAAAATAAAACA
AGTGATTTCGACCCACTAGACTGTGATCAAATTCACAACTACCAAGTGACCTTAATCCATATAAATGTTC
TCATAGCCTTCAGCATATCCCTTGTAGGCCTATTAATATATCGATCCCACCTAATATCCGCATTACTCTG
TCTAGAAGGCATGATACTATCACTTTTCGTTCTAGCAGCCCTCACAATCCTAAATTCACACTTCACCTTA
GCTAACATGATACCTATCATCCTCCTAGTTTTCGCAGCTTATGTTGCAGCCATCGGACTAGCCCTACTAG
TCATAGTCTCCAACACATATGGCACTGACTACGTACAAAGCCTCAACCTCCTCCAATGCTAAAATTTATT
ATTCCTACGATTATACTAATACCCCTAACCTGATTATCAAAAAATAATCTAATCTGAATTAACTCCACAG
CCCACAGTCTCTTAATTAGTTTCTCAAGCCTACTCCTCCTTAACCAACTCAACGATAACAGCCTCAATTA
CTCACTAATCTTCTTCTCCGACCCCCTTTCCACCCCACTCCTAATATTAACAATATGACTTCTTCCCCTA
ATACTGATAGCAAGCCAATCCCATCTTATCAAAGAACCACCTGTCCGAAAAAAACTCTACATCACAATAC
TAATCATACTACAAGCCCTCCTAATCATAACATTTACTGCCACCGAACTAATCCTCTTTTACATCATATT
TGAAGCTACACTAATCCCTACTCTTATTATTATCACCCGCTGAGGTAACCAAACAGAACGACTTAACGCA
GGACTATATTTCCTGTTCTACACATTAATTGGATCCCTCCCACTATTAGTAGCACTAGTATATCTACAAA
ACACAACGGGATCCTTAAACTTCCTACTTCTACAACACTGAGCCAAACCACTATCCGCCTCCTGATCTAA
TATCTTCATATGACTAGCTTGCATGATAGCCTTCCTAGTAAAAATACCCCTTTATGGACTACACCTCTGA
CTACCCAAAGCACATGTAGAAGCCCCCATCGCAGGCTCCATAGTCCTTGCAGCCGTACTACTAAAACTTG
GAGGCTACGGCATACTACGAATTACATCCATGCTTAATCCCCTAACAGAACACATAGCATATCCATTCCT
CATGCTTTCCCTTTGAGGAATAATCATGACCAGCTCTATCTGCTTACGCCAAACAGACCTAAAATCACTC
ATTGCGTACTCCTCAGTCAGCCATATAGCACTCGTCATTGCAGCCATCCTCATCCAAACTCCCTGAAGCT
ATATAGGGGCTACCGCTCTAATAATTGCCCATGGCCTTACATCCTCTATACTATTCTGTCTAGCAAACTC
AAACTATGAGCGCATCCATAGCCGAACTATAATTTTAGCCCGAGGCCTACAAGTCCTCCTACCACTAATA
GCCACCTGATGACTACTAGCAAGCCTAACAAATCTTGCTTTACCCCCAACCATCAACCTAGTCGGAGAAT
TACTCGTAGTCATATCAGTCTTCTCATGATCAAACCCCACTATCCTTCTAATAGGAGCAAACATTGTAAT
CACCGCTCTCTATACCCTATATATACTAATCATAACACAACGTGGCAAACACACACACCACATCAACAAT
ATTATCCCCTCCTTCACACGAGAACATGCCTTAATAGCCCTACACATTATTCCTCTTCTACTCCTATCAC
TAAACCCCAAAATCATCTTAGGTCCCCTTTACTGTAAGTATAGTTTAAAAAAGACATTAGTTTGTGAAAC
TAGCGATAGAAGATTAAAACTTCTTACTTACCGAAAAAGTATCGCAAGAACTGCTAACTCATGCTCCCAC
ACCTAACAGCTGTGGCTTTTTCAAACTTTTACAGGATAGTAGTTATCCATTGGTCTTAGGAACCAAAAAA
TTGGTGCAACTCCAAATAAAAGTAATAAACTTATTTACCTCCTTCGTCCTGCTTACACTGCTAATCCTAT
TCACCCCTATCATAGTGTCCAATACAGATCCACACAAAAACAACAAATACCAATCCTATGTAAAAAACAT
TGTCTTTTGCGCCTTCATCACCAGTTTAATCCCCGCAATAATATACCTCCACACAAACCAAGAAACACTC
ATCTCAAACTGACACTGAATCACCATTCAAACCCTCAAACTAACACTTAGCTTTAAAATAGACTACTTTT
CACTCATATTTATACCAGTAGCCCTATTTATTACATGATCCATCATAGAGTTCTCAATATGATATATACA
CTCCGACCCCTACATCAACCAATTCTTTAAATACCTACTCCTTTTCCTAATTACTATACTAATCCTTGTT
ACAGCTAACAACCTCTTCCAACTCTTTATTGGCTGGGAAGGAGTAGGAATCATATCCTTCTTACTCATTG
GCTGGTGGTTCGGACGAACAGACGCAAACACAGCCGCCCTCCAGGCAATCCTATACAATCGCATCGGAGA
CATCGGACTCCTCGCATCAATAGCATGGTTTCTCTCCAACATAAACACATGAGACCTACAACAAATCTTT
ATACTCAATCAAAACCCCCTAAATTTTCCTCTTATAGGACTCGTACTAGCCGCAGCTGGAAAATCAGCCC
AATTCGGACTCCACCCTTGACTCCCATCAGCAATAGAAGGTCCTACCCCAGTCTCAGCCCTACTCCACTC
AAGCACAATAGTTGTAGCAGGAATCTTCCTGCTAGTCCGCTTCTACCCCTTAATAGAAAATAACAAGCTA
ATCCAAACAGTAACTCTCTGCTTAGGTGCTATCACAACCCTATTCACAGCCATCTGTGCCCTCACCCAAA
ATGACATCAAAAAAATCATTGCTTTCTCTACCTCTAGCCAACTAGGCCTAATAATAGTAACAATTGGCCT
CAACCAACCTTACCTAGCATTCCTACATATTTGCACACACGCCTTCTTTAAAGCCATATTATTCCTATGT
TCTGGCTCCATCATTCATAACCTAAACAACGAGCAAGATATCCGAAAAATAGGAGGACTATTTAAGGCCC
TCCCATTCACCACAACTGCCCTTATCATTGGATGCCTTGCATTAACAGGAATACCATTCCTCACCGGATT
CTACTCCAAAGATCCCATTATTGAAGCCGCCACTTCGTCTTATACCAACGCCTGAGCCCTGTTACTAACC
TTAACCGCCACCTCCCTTACAGCCGTCTATAGCACTCGCATTATCTTCTTCGCACTACTAGGACAACCTC
GCTTCCCTCCCTCCACAACCATCAATGAAAATAACCCACTATTAATTAACCCTATCAAACGATTACTCAT
CGGAAGCATCTTCGCTGGCTTCATCTTATCCAACAGCATCCCCCCAGTAATCACACCCTTAATAACCATA
CCCCTACATCTAAAACTAACCGCCCTCACAATAACAACTCTAGGCTTCATCATCGCATTCGAAATTAACC
TTGACACACAAAATCTAAAATATACACACCCATCAAACCCCTTTAAATTCTCCACCCTGCTAGGATACTT
CCCCACAATCATACATCGTCTACCTCCTCACCTTGACCTATCAATAAGCCAAAAACTAGCAACCTCCCTA
CTAGACCTAACCTGACTAGAAACTACTTTACCAAAAACTACAGCCCTTATCCAATTGAAAGCCTCTACAC
TAACCTCCAACCAACAAGGCCTCATCAAACTCTACTTCTTATCTTTCCTCATCACCATCACTCTCAGCAT
AATCTTATTTAATTGCCCCGAGTAATCTCCATAATAATTACAACACTAACAAACAAAGACCAACCTGTAA
CAATCACTAACCAAACACCATAACTATATAGCGCTGCAATCCCTGTAGCTTCTTCACTAAAAACCCCAGA
ACCCCCAGTATCATAAATAACCCAATCCCCTAACCCATCAAACTCAAACACAATCTTCACCTCTCCACTC
TTCAAAGCATAAATCACAATTAAAGATTCTACCACTAGTCCTAAAATAAATGCTCCTAATACAACTTTAT
TAGAAACCCAAACCTCAGGATACTGTTCAGTCGCCATAGCCGTCGTATAACCAAACACAACTAACATTCC
CCCCAAATAAATCAAAAATACTATCAACCCCAAAAACGAACCACCAAAACTTAAAACAACTCCACATCCA
GCACCACCACCCACAATCAATCCTAATCCTCCATAAATAGGTGAAGGCTTTGAAGAAACCCCCACAAAAC
TAATTACAAAAATAATACTTAAAACAAAAACAATGTATGTTACCATTATTCTCACATGGACTTCAACCAT
GACCAATGACATGAAAAATCATCGTTGTTATTCAACTACAAGAACACCAATGACCAACATCCGAAAAACA
CACCCACTAATAAAAATCATCAACGATGCATTCATTGATCTCCCTACCCCATCAAACATCTCCTCATGAT
GAAACTTCGGCTCCCTACTCGGCCTCTGCTTAATTGTACAAATCCTAACAGGCCTATTCCTAGCAATACA
CTATACACCAGACACAATAACCGCCTTCTCATCAGTCACACATATTTGCCGAGACGTAAACTATGGCTGA
GTTATTCGGTACTTACATGCAAACGGAGCCTCCATATTCTTCATCTGCCTCTACGCCCACATGGGACGAG
GTCTATACTACGGCTCCCACGCTTTTCGAGAAACATGAAATATTGGAGTTATTCTACTATTCACGGTCAT
AGCCACTGCATTCGTAGGCTACGTCCTGCCCTGAGGACAAATATCATTCTGAGGCGCAACCGTCATCACC
AACCTCCTATCAGCAATCCCATACATTGGTACTACCCTAGTCGAATGAATCTGAGGCGGTTTTTCTGTGG
ATAAAGCAACACTAACACGCTTCTTTGCCTTCCACTTCATTCTCCCCTTCATCATTATAGCATTAGCAAT
CGTCCACCTCATCTTCCTTCACGAAACAGGATCCAACAACCCCACAGGTATCCCATCTGACATAGATAAA
ATTCCATTCCACCCCTACTACACAATTAAAGACATTCTAGGCGCCCTACTACTAATCCTAACCCTACTAA
TATTAACTCTATTTGCACCCGACTTACTCGGAGACCCAGACAACTACACCCCAGCAAACCCACTCAGTAC
CCCAGCACACATTAAACCAGAGTGATATTTCCTATTTGCATATGCAATCCTACGATCAATCCCCAACAAA
TTAGGCGGAGTCTTAGCCCTACTACTCTCAATCCTAGTCCTAGCTCTAATCCCAATACTCCACACATCCA
AACAACGAAGCATAATATTCCGACCCTTTAGCCAATTCCTGTTTTGAGTACTGGTCGCAGACCTACTCAC
CCTAACGTGGATCGGCGGCCAACCCGTAGAACACCCCTATGTAATTGTAGGCCAACTCGCATCCATCCTC
TACTTCCTCTTAATTCTAGTGTTAATACCAGTAACTAGTCTTATCGAAAATAAACTTATAAAATGAAGAG
TCTTTGTAGTATAATTAAATACCTCGGTTTTGTAAACCGAAGAAGGAGACAAACCACACCTCCCTAAGAC
TCAAGGAAGAAGCATCACACTCCACCATCAGCACCCAAAGCTGAAATTCTATATAAACTATTCCCTGAAA
CATGTATATTGTACAATAACCGCAAAGCCACAGTACTATGTCCGTATTAAAAAATAATTATCTCATTACA
TATTGTTATGTACTTCGTGCATGTATGTACTTCCCCATAACCAGTTAATCAGTGTTATCCCTGTGAATAT
GTATACATACACATGCTATGTATAATTGTGCATTCAATTATCTTCACCACGAGCAGTTAAAGCCCGTATT
AAATCTTATTAATTTTACATATTACATAATATTTATTAATAGTACAGTAGTACATGTTCTTATGCATCCT
CAGGTCAATTTAAATCAAATGATTCCTATGGCCGCTCCATTAGATCACGAGCTTAATCACCATGCCGCGT
GAAACCAGCAACCCGCTTGGCAGGGATCCCTCTTCTCGCACCGGGCCCATTACTCGTGGGGGTAGCTATT
TAATGATCTTTATAAGACATCTGGTTCTTACTTCAGGACCATATTAACTTAAAATCGCCCACTCGTTCCC
CTTAAATAAGACATCTCGATGG
