# Supplementary material for: Comparison of next-generation sequencing samples using compression-based distances and its application to phylogenetic reconstruction
Source: BMC Res Notes. 2014 May 29;7:320. doi: 10.1186/1756-0500-7-320 (PMC4057587; doi:10.1186/1756-0500-7-320)
Supplement: Additional file 3 — Perl scripts and the example data set of 29 mtDNA sequences. [file 1756-0500-7-320-S3.zip › compression_phylo/FASTA/3.fasta]

>gi|643684|dbj|D38116.1|CHPMTE Pan paniscus mitochondrial DNA, complete sequence
GTTTATGTAGCTTACCCCCTTAAAGCAATACACTGAAAATGTTTCGACGGGTTTATATCACCCCATAAAC
AAACAGGTTTGGTCCTAGCCTTTCTATTAGCTCTTAGTAAGATTACACATGCAAGCATCCGTCCCGTGAG
TCACCCTCTAAATCACCATGATCAAAAGGAACAAGTATCAAGCACACAGCAATGCAGCTCAAGACGCTTA
GCCTAGCCACACCCCCACGGGAGACAGCAGTGATAAACCTTTAGCAATAAACGAAAGTTTAACTAAGCCA
TACTAACCTCAGGGTTGGTCAATTTCGTGCTAGCCACCGCGGTCACACGATTAACCCAAGTCAATAGAAA
CCGGCGTAAAGAGTGTTTTAGATCACCCCCCCCCCAATAAAGCTAAAATTCACCTGAGTTGTAAAAAACT
CCAGCTGATACAAAATAAACTACGAAAGTGGCTTTAACACATCTGAACACACAATAGCTAAGACCCAAAC
TGGGATTAGATACCCCACTATGCTTAGCCCTAAACTTCAACAGTTAAATTAACAAAACTGCTCGCCAGAA
CACTACGAGCCACAGCTTAAAACTCAAAGGACCTGGCGGTGCTTCATATCCCTCTAGAGGAGCCTGTTCT
GTAATCGATAAACCCCGATCAACCTCACCGCCTCTTGCTCAGCCTATATACCGCCATCTTCAGCAAACCC
TGATGAAGGTTACAAAGTAAGCGCAAGTACCCACGTAAAGACGTTAGGTCAAGGTGTAGCCTATGAGGCG
GCAAGAAATGGGCTACATTTTCTACCCCAGAAAATTACGATAACCCTTATGAAACCTAAGGGTCGAAGGT
GGATTTAGCAGTAAACTAAGAGTAGAGTGCTTAGTTGAACAGGGCCCTGAAGCGCGTACACACCGCCCGT
CACCCTCCTCAAGTATACTTCAAAGGATATTTAACTTAAACCCCTACGCATTTATATAGAGGAGATAAGT
CGTAACATGGTAAGTGTACTGGAAAGTGCACTTGGACGAACCAGAGTGTAGCTTAACATAAAGCACCCAA
CTTACACTTAGGAGATTTCAACTCAACTTGACCACTCTGAGCCAAACCTAGCCCCAAACCCCCTCCACCC
TACTACCAAACAACCTTAACCAAACCATTTACCCAAATAAAGTATAGGCGATAGAAATTGTAAATCGGCG
CAATAGATATAGTACCGCAAGGGAAAGATGAAAAATTACACCCAAGCATAATACAGCAAGGACTAACCCC
TGTACCTTTTGCATAATGAATTAACTAGAAATAACTTTGCAAAGAGAACTAAAGCCAAGATCCCCGAAAC
CAGACGAGCTACCTAAGAACAGCTAAAAGAGCACACCCGTCTATGTAGCAAAATAGTGGGAAGATTTATA
GGTAGAGGCGACAAACCTACCGAGCCTGGTGATAGCTGGTTGTCCAAGATAGAATCTTAGTTCAACTTTA
AATTTACCTACAGAACCCTCTAAATCCCCCTGTAAATTTAACTGTTAGTCCAAAGAGGAACAGCTCTTTA
GACACTAGGAAAAAACCTTATGAAGAGAGTAAAAAATTTAATGCCCATAGTAGGCCTAAAAGCAGCCACC
AATTAAGAAAGCGTTCAAGCTCAACACCCACAACCTCAAAAAATCCCAAGCATACAAGCGAACTCCTTAC
GCTCAATTGGACCAATCTATTACCCCATAGAAGAGCTAATGTTAGTATAAGTAACATGAAAACATTCTCC
TCCGCATAAGCCTACTACAGACCAAAATATTAAACTGACAATTAACAGCCCAATATCTACAATCAACCAA
CAAGCCGTTATTACCCCCACTGTTAACCCAACACAGGCATGCACACAAGGAAAGGTTAAAAAAAGTAAAA
GGAACTCGGCAAATCTTACCCCGCCTGTTTACCAAAAACATCACCTCTAGCATTACCAGTATTAGAGGCA
CCGCCTGCCCGGTGACATATGTTTAACGGCCGCGGTACCCTAACCGTGCAAAGGTAGCATAATCACTTGT
TCCTTAAATAGGGACTTGTATGAATGGCTCCACGAGGGTTTAGCTGTCTCTTACTTTCAACCAGTGAAAT
TGACCTACCCGTGAAGAGGCGGGCATAACATAGCAAGACGAGAAGACCCTATGGAGCTTTAATTCATTAA
TGCAAACAATACTTAACAAACCCACAGGTCCTAAACTATTAAACCTGCATTAAAAATTTCGGTTGGGGCG
ACCTCGGAGCACAACCCAACCTCCGAGCAACACATGCTAAGACCTCACCAGTCAAAGCGAATTATTACAT
CCAATTGATCCAATTACTTGACCAACGGAACAAGTTACCCTAGGGATAACAGCGCAATCCTATTCCAGAG
TCCATATCAACAATAGGGTTTACGACCTCGATGTTGGATCAGGACATCCCGATGGTGCAGCCGCTATTAA
AGGTTCGTTTGTTCAACGATTAAAGTCCTACGTGATCTGAGTTCAGACCGGAGTAATCCAGGTCGGTTTC
TATCTGTTCTAAATTTCTCCCTGTACGAAAGGACAAGAGAAATGGGGCCTACTTCACAAAGCGCCTCCCC
CAATAAATGATATTATCTCAATTTAACACCACACCTACACCCACTCAAGAACAGAGTTTGTTAAGATGGC
AGAGCCCGGTAATCGCATAAAACTTAAAACTTTACAATCAGAGGTTCAATTCCTCTTCTTAACAACACAC
CCATGACTAACCTCCTACTCCTCATTGTACCTGTCCTAATCGCAATAGCATTCCTAATGCTAACCGAACG
AAAAATCCTAGGCTACATACAACTACGCAAAGGCCCCAACATTGTAGGCCCCTACGGACTATTACAGCCT
TTCGCTGACGCCATAAAACTCTTCACCAAAGAACCCTTAAAACCCTCCACTTCAACTATTACCCTCTATA
TTACCGCCCCAACCTTAGCCCTGACCATCGCCCTCTTACTATGAACCCCTCTCCCCATGCCCAACCCCCT
AGTCAATCTTAACTTAGGCCTCCTATTTATTCTAGCCACCTCTAGCCTAGCCGTTTACTCAATCCTCTGA
TCAGGATGAGCATCAAACTCGAACTACGCCTTAATCGGTGCATTACGAGCAGTAGCCCAAACAATCTCAT
ACGAAGTCACTCTAGCCATTATTCTACTATCAACGCTACTAATAAGTGGCTCCTTCAATCTCTCTACCCT
TATCACAACACAAGAACACCTCTGACTAATCCTGCCAACATGACCCTTGGCCATAATATGATTTATCTCT
ACACTAGCAGAAACCAACCGGACTCCCTTCGACCTTACTGAAGGAGAATCTGAACTAGTCTCAGGCTTCA
ACATCGAATATGCCGCAGGCCCATTTGCCCTATTCTTTATAGCCGAATACATAAACATTATTATAATAAA
CACCCTCACTGCTACAATCTTCCTAGGAACAACATACAATACGCACTCCCCTGAACTCTACACGACATAC
TTTGTCACCAAGGCTCTACTTTTAACCTCCCTGTTCCTATGAATTCGAACAACATATCCCCGACTTTGCT
ACGACCAACTCATACACCTCCTATGAAAAAACTTCCTACCACTCACCCTAGCATCACTCATGTGATATAT
TTCCATACCCACTACAATCTCCAGCATCCCCCCTCAAACCTAAGAAATATGTCTGATAAAAGAATTACTT
TGATAGAGTAAATAATAGGAGTTTAAATCCCCTTATTTCTAGGACTATGAGAGTCGAACCCATCCCTGAG
AATCCAAAATTCTCCGTGCCACCTATCACACCCCATCCTAAAGTAAGGTCAGCTAAATAAGCTATCGGGC
CCATACCCCGAAAATGTTGGTTATACCCTTCCCGTACTAATTAATCCCCTAGCCCAACCCATCATCTACT
CTACCATCTTCGCAGGCACATTCATTACAGTGCTAAGCTCACACTGATTTTTCACCTGAGTAGGCCTAGA
AATAAATATACTAGCTTTTATCCCAGTCCTAACCAAAAAAATAAGCCCCCGCTCCACAGAAGCTGCCATC
AAATACTTTCTCACACAAGCAACCGCGTCCATGATTCTCCTAATAGCTATCCTCTCCAACAACATACTCT
CCGGACAATGAACCATAACCAACACTACCAATCAATACTCATCATTAATAATTATAACAGCTATGGCAAT
AAAACTAGGTATAGCCCCCTTTCACTTCTGAGTTCCAGAAGTTACCCAAGGCACCCCCCTAATATCCGGC
CTACTCCTCCTCACATGACAAAAACTAGCCCCCATCTCAATTATATACCAAATATCCTCATCACTGAACG
TAAACCTTCTCCTCACCCTTTCAATCTTGTCCATTATAGCAGGCAGCTGAGGCGGACTAAACCAAACCCA
ACTACGCAAAATCCTAGCATACTCCTCAATCACCCACATAGGCTGAATAATAGCAGTTCTACCATACAAC
CCTAACATAACCATTCTTAATTTAACTATTTATATCATCCTAACTACTACCACATTCCTGCTACTCAACT
TAAACTCCAGCACCACAACCCTACTACTATCTCGCACCTGAAACAAGCTAACATGACTAACTCCTCTAAT
CCCATCCACCCTCCTCTCCCTAGGAGGCCTACCCCCACTAACCGGCTTCTTGCCCAAATGAGTTATCATC
GAAGAATTCACAAAAAATAATAGCCTCATTATCCCCACCACCATAGCCATCATCACTCTCCTTAACCTCT
ATTTCTACCTCCGCCTAATCTACTCCACCTCGATCACACTACTTCCTATATCCAATAATGTAAAAATAAA
ATGACAATTTGAACATACAAAACCTACCCCCTTCCTCCCTACACTCATCACCCTTACCACACTACTTCTA
CCCATCTCCCCTTTCATACTAATGATCTTATAGAAATTTAGGTTAAACACAGACCAAGAGCCTTCAAAGC
TCTCAGTAAGTTACAATACTTAATTTCTGCAACAACTAAGGACTGCAAAACCCCACTCTGCATCAACTGA
ACGCAAATCAGCCACTTTAATTAAGCTAAGCCCTTACTAGATTAATGGGACTTAAACCCACAAACATTTA
GTTAACAGCTAAACACCCTAATCAGCTGGCTTCAATCTACTTCTCCCGCCGCAAGAAAAAAAGGCGGGAG
AAGCCCCGGCAGGTTTGAAGCTGCTTCTTTGAATTTGCAATTCAATATGAAAATCACCTCAGAGCTGGTA
AAAAGAGGCTTAACCCCTGTCTTTAGATTTACAGTCCAATGCTTCACTCAGCCATTTTACCCACCCTACT
GATGTTCACCGACCGCTGACTATTCTCTACAAACCACAAAGATATTGGAACACTATACCTACTATTCGGC
ACATGAGCTGGAGTTCTGGGCACAGCCCTAAGTCTCCTTATTCGAGCTGAATTAGGCCAACCAGGCAACC
TTCTAGGTAACGACCACATCTATAATGTCATTGTCACAGCCCATGCGTTCGTAATAATCTTTTTCATAGT
AATACCTATCATAATCGGAGGCTTCGGCAACTGGCTAGTTCCCTTGATAATTGGTGCCCCCGACATGGCA
TTCCCCCGTATAAACAACATAAGCTTCTGACTCCTACCCCCTTCTCTCCTACTTCTACTTGCATCTGCCA
TAGTAGAAGCCGGCGCCGGAACAGGTTGGACAGTCTACCCTCCCTTAGCAGGAAACTATTCGCATCCTGG
AGCCTCCGTAGACCTAACCATCTTCTCCTTGCACCTGGCAGGCGTCTCCTCTATCCTAGGAGCCATTAAC
TTCATCACAACAATCATTAATATAAAACCTCCTGCCATAACCCAATACCAAACACCCCTTTTCGTCTGAT
CCGTCCTAATTACAGCAGTCTTACTTCTCCTATCCCTCCCAGTCCTAGCTGCTGGCATCACCATACTATT
AACAGATCGTAACCTCAACACTACCTTCTTCGACCCAGCTGGGGGAGGAGACCCTATTCTATATCAACAC
TTATTCTGATTTTTTGGCCACCCCGAAGTTTACATTCTTATCCTACCAGGCTTCGGAATAATTTCCCACA
TTGTAACTTATTACTCAGGAAAAAAAGAACCATTCGGATACATAGGCATGGTTTGAGCTATAATATCAAT
TGGTTTCCTAGGGTTTATTGTGTGAGCACACCATATATTTACAGTAGGAATAGACGTAGACACACGAGCC
TATTTCACTTCCGCTACCATAATCATTGCTATTCCTACCGGCGTCAAAGTATTCAGCTGGCTCGCTACAC
TTCACGGAAGCAATATGAAATGATCTGCCGCAGTACTCTGAGCCCTAGGGTTCATCTTTCTCTTCACCGT
GGGTGGCCTAACCGGTATTGTACTAGCAAACTCATCATTAGACATCGTACTACACGACACATATTACGTC
GTAGCCCACTTCCACTACGTCCTATCAATAGGAGCTGTATTCGCCATCATAGGAGGCTTCATTCACTGAT
TCCCCCTATTTTCAGGCTATACCCTAGACCAAACCTATGCCAAAATCCAATTTGCCATCATATTCATTGG
CGTAAACCTAACCTTCTTCCCACAACACTTCCTTGGCCTGTCTGGAATGCCCCGACGTTACTCGGACTAC
CCTGATGCATACACCACATGAAATGTCCTATCATCCGTAGGCTCATTCATCTCCCTAACGGCAGTAATAT
TAATAATTTTCATAATTTGAGAAGCCTTTGCTTCAAAACGAAAAGTCCTAATAGTAGAAGAGCCCTCCGC
AAACCTGGAGTGACTGTATGGATGCCCCCCACCCTACCACACGTTCGAAGAACCCGTGTACATAAAATCT
AGACAAAAAAGGAAGGAATCGAACCCCCTAAAGCTGGTTTCAAGCCAACCCCATGACCCCCATGACTTTT
TCAAAAAGATATTAGAAAAACTATTTCATAACTTTGTCAAAGTTAAATTACAGGTTAAACCCCGTATATC
TTAATGGCACATGCAGCGCAAGTAGGTCTACAAGACGCCACTTCCCCTATCATAGAAGAACTTATTATCT
TTCATGACCATGCCCTCATAATTATCTTTCTCATCTGCTTCCTAGTCCTGTACGCCCTTTTCCTAACACT
CACAACAAAACTAACTAATACTAGTATTTCAGACGCCCAGGAAATAGAAACCGTCTGAACTATCCTGCCC
GCCATCATCCTAGTCCTTATTGCCCTTCCATCTCTACGTATCCTTTATATAACAGACGAGGTCAACGACC
CCTCCTTTACTATTAAATCAATCGGCCATCAATGATATTGAACCTACGAATACACCGACTACGGCGGACT
AATCTTCAACTCCTACATACTCCCCCCATTATTTCTAGAACCAGGCGACCTACGACTCCTTGACGTTGAT
AACCGGGTGGTCCTCCCAGTTGAAGCCCCCGTTCGTATAATAATTACATCACAAGATGTTCTACACTCAT
GAGCTGTCCCCACATTAGGCCTAAAAACAGACGCAATTCCCGGACGCCTAAACCAAACCACTTTCACCGC
CACACGACCAGGAGTATACTATGGCCAATGCTCAGAAATCTGTGGAGCAAACCACAGTTTTATACCCATC
GTCCTAGAGTTAATCCCCCTAAAAATCTTTGAAATAGGACCCGTATTCACTCTATAACACCTTCTCTACC
CCTCTCCAAAGCTCACTGTAAAGCTAACCTAGCATTAACCTTTTAAGTTAAAGATTAAGAGGACCAACAC
CTCTTTACAGTGAAATGCCCCAACTAAATACCGCCGTATGACCCACCACAATTACCCCTATACTCCTTAC
ACTATTTCTTATCACCCAACTAAAAATATTAAACTCAAATTACCATCTACCCCCCTCACCAAAACCCATA
AAAATAAAAAACTACAATAAACCCTGAGAACCAAAATGAACGAAAATCTGTTCGCTTCATTCGCTGCCCC
CACAATCCTAGGCCTACCCGCCGCAGTACTGATCATTCTATTCCCCCCTCTACTGGTTCCCACCTCTAAA
CATCTCATCAACAACCGACTAATTACCACCCAACAATGACTAATTCAACTGACCTCAAAACAAATAATAA
CTATACACAACACTAAAGGACGAACCTGATCTCTCATACTAGTATCCTTAATTATTTTTATTGCCACAAC
TAATCTTCTCGGACTTCTACCTCACTCATTCACACCAACCACCCAACTATCTATAAACCTAGCCATGGCT
ATCCCCCTATGAGCAGGCACAGTAGTCATAGGCTTTCGCTTTAAGACTAAAAATGCCCTAGCCCACTTCT
TACCGCAAGGCACACCTACACCCCTTATCCCCATACTAATTATCATCGAAACTATCAGCCTATTCATTCA
ACCAATAGCCTTAGCCGTACGTCTAACCGCTAACATTACTGCAGGCCACCTACTCATGCACCTAATTGGA
AGCGCCACACTAGCATTATCAACTATTAGTTTACCCTCCACACTCATTATCTTCACAATTCTAATCCTAC
TGACTGTTCTAGAAATCGCCGTTGCCTTAATCCAAGCCTACGTTTTTACACTTCTAGTGAGCCTCTACCT
GCACGACAACACATAATGGCCCACCAATCACATGCTTATCATATAGTAAAACCCAGCCCATGGCCCCTAA
CAGGGGCCCTCTCAGCCCTCCTAATAACCTCTGGCCTAGCCATATGATTCCACTTCTACTCCACAACACT
GCTCACACTAGGTTTACTAACTAACACATTAACCATATATCAATGATGACGCGATGTTATACGAGAGAGC
ACATACCAAGGCCACCACACACCACCCGTCCAAAAAGGTCTCCGATACGGAATAATTCTTTTCATTACCT
CAGAAGTTTTTTTCTTTGCAGGATTTTTTTGAGCTTTCTACCACTCCAGCCTAGCCCCTACCCCCCAGCT
AGGAGGACACTGACCCCCAACAGGTATTACCCCACTAAATCCCCTAGAAGTTCCACTCCTAAACACATCT
GTATTACTCGCATCAGGAGTATCAATTACTTGAGCCCATCACAGCTTAATAGAAAATAACCGAAACCAAA
TAATTCAAGCACTACTCATTACAATTTTACTAGGTCTCTATTTCACCCTCCTACAAGCCTCAGAATACTT
CGAATCCCCTTTTACCATTTCCGATGGCATCTACGGCTCAACATTCTTTGTAGCCACAGGCTTCCACGGG
CTCCACGTCATTATTGGATCAACTTTCCTCACTATCTGCCTCATCCGCCAACTAATATTTCACTTCACAT
CCAAACATCACTTCGGCTTTGAAGCCGCCGCCTGATACTGGCACTTCGTAGATGTAGTCTGACTATTTCT
ATATGTCTCCATCTACTGATGAGGATCTTACTCTTTTAGTATAAGCAGTACCGTTAACTTCCAATTAACT
AGTTTTGACAACATTCAAAAAAGAGTAATAAACTTCGTCCTAATTTTAATAACCAATACCCTTTTAGCCC
TACTACTAATAATTATTACATTCTGATTACCACAACTCAACAGCTACATAGAAAAATCTAACCCTTACGA
ATGTGGCTTCGACCCTATATCCCCCGCTCGCGTCCCCTTCTCCATAAAATTTTTCCTAGTAGCCATCACC
TTCCTATTATTTGACCTAGAAATTGCCCTCCTATTACCCTTACCATGAGCCCTACAAACAGCCAACCTAC
CACTAATAGTCATATCATCCCTCTTATTAATCACTATCCTAGCCCTAAGCCTCGCCTACGAATGATTACA
AAAGGGGTTAGACTGAGCCGAATTGGTACATAGTTTAAACAAAACGAATGATTTCGACTCATTAGATTAT
GATAATCATATTTACCAAATGCCTCTTATTTATATAAATATTATACTAGCATTTACCATCTCACTTCTAG
GAATACTAGTATACCGCTCACACCTAATATCTTCTCTACTATGCCTAGAAGGAATAATACTATCATTATT
CATCATAACCACCCTCATAACCCTCAATACCCACTCCCTCTTAGCCAATATTGTACCCATCACCATACTA
GTCTTTGCTGCCTGCGAGGCAGCAGTAGGTCTAGCACTATTAGTTTCAATCTCTAACACGTATGGCCTAG
ACTACGTACATAATCTAAACCTACTCCAATGCTAAAACTAATTATCCCAACAATTATATTACTACCACTA
ACATGATTCTCTAAAAAACGTATAATTTGAATCAACACAACCACTCACAGCCTAATTATCAGCACCATTC
CCCTACTATTTTTTAACCAAATCAACAACAACCTATTCAGCTGTTCCCTATCTTTCTCCTCCGACCCCCT
AACAACCCCCCTCCTAATACTAACTGCCTGACTTCTACCCCTCACAATCATAGCAAGTCAGCGCCACCTA
TCCAACGAACCACCATCACGAAAAAAACTCTACCTCTCCATACTAATCTCCCTCCAAATCTCCTTAATTA
TAACATTCTCAGCCACAGAGCTAATTATATTTTACATCTTCTTCGAAACCACACTCATCCCCACCCTAGC
CATCATCACCCGATGGGGTAACCAACCAGAACGCCTGAACGCAGGTACATACTTCCTATTCTATACCCTA
GTAGGCTCCCTCCCCCTACTCATCGCGCTAATCTACACCCACAACACCCTAGGCTCACTAAATATCCTAT
TGCTCACCCTCACAGCCCAAGAACTATCAAACACCTGAGCCAACAACTTAATATGACTAGCGTACACGAT
AGCTTTCATGGTAAAAATACCACTTTACGGACTCCACCTATGACTCCCTAAAGCCCATGTCGAAGCCCCT
ATTGCCGGATCAATGGTACTTGCTGCAGTACTCTTAAAATTAGGCGGCTATGGCATAATACGCCTCACAC
TCATTCTCAACCCCCTAACAAAACATATAGCCTATCCCTTCCTCATGTTATCCTTATGAGGCATAATCAT
AACAAGCTCCATCTGCCTGCGACAAACAGACCTAAAATCGCTCATTGCATACTCTTCAGTCAGCCACATA
GCCCTCGTAGTAACAGCCATTCTCATCCAAACCCCCTGAAGCTTCACCGGCGCAGTCATTCTTATAATCG
CCCACGGACTTACATCCTCATTACTATTCTGCCTAGCAAACTCAAATTACGAACGCACCCACAGTCGCAT
CATAATTCTCTCCCAAGGACTTCAAACTCTACTCCCACTAATAGCCTTTTGATGACTCCTAGCAAGCCTC
GCCAACCTCGCCCTACCCCCCACCATTAATCTCCTAGGAGAACTCTCCGTGCTAGTAACCTCATTCTCCT
GATCAAATACTACCCTCCTACTCACAGGATTCAACATACTAATTACAGCCCTGTACTCCCTCTACATGTT
TACCACAACACAATGAGGCTCACTCACCCACCACATTAATAACATAAAACCCTCATTCACACGAGAAAAC
ACTCTCATATTTATACACCTATCCCCCATCCTCCTCCTATCCCTCAATCCTGATATTATCACTGGATTCA
CCTCCTGTAAATATAGTTTAACCAAAACATCAGATTGTGAATCTGACAACAGAGGCTCACGACCCCTTAT
TTACCGAGAAAGCTTATAAGAACTGCTAATTCATATCCCCATGCCTAACAACATGGCTTTCTCAACTTTT
AAAGGATAACAGCCATCCGTTGGTCTTAGGCCCCAAAAATTTTGGTGCAACTCCAAATAAAAGTAATAAC
CATGTATACTACCATAACCACCTTAACCCTAACTCCCTTAATTCTCCCCATCCTCACCACCCTCATTAAC
CCTAACAAAAAAAACTCATATCCCCATTATGTGAAATCCATTATCGCGTCCACCTTTATCATTAGCCTTT
TCCCCACAACAATATTCATATGCCTAGACCAAGAAGCTATTATCTCAAACTGGCACTGAGCAACAACCCA
AACAACCCAGCTCTCCCTAAGCTTTAAACTAGACTACTTTTCCATAACATTTATCCCCGTAGCACTGTTC
GTTACATGAGCCATCATAGAATTCTCACTATGATACATAAACTCAGACCCAAACATCAACCAATTCTTCA
AATATTTACTTATCTTCCTAATTACCATACTAATCTTAGTCACCGCTAATAACCTATTCCAACTCTTCAT
TGGCTGAGAAGGAGTAGGAATTATATCCTTTCTACTCATTAGCTGATGGTACGCCCGAACAGATGCCAAC
ACAGCAGCCATCCAAGCAATCCTATATAACCGCATCGGTGACATTGGTTTTATCCTAGCCCTAGCATGAT
TCCTCCTACACTCCAACTCATGAGACCCCCAACAAATAGTCCTCCTAAGTACTAATCCAAGCCTTACTCC
ACTACTAGGCTTCCTCCTAGCAGCAGCAGGCAAATCAGCCCAATTAGGCCTTCACCCCTGACTCCCCTCA
GCCATAGAAGGCCCTACCCCCGTTTCAGCCCTACTCCACTCAAGCACCATAGTCGTAGCAGGAGTCTTCC
TACTCATCCGCTTCCACCCCCTAGCAGAAAATAACCCACTAATCCAAACTCTCACGCTATGCCTAGGCGC
TATCACCACCCTATTCGCAGCAATCTGCGCCCTTACACAAAATGACATCAAAAAAATCGTAGCCTTCTCC
ACTTCAAGTCAATTAGGACTCATAATAGTCACAATCGGTATCAACCAACCACACCTAGCATTCCTGCACA
TCTGCACCCATGCTTTTTTCAAAGCCATACTATTTATATGCTCCGGATCCATTATCCACAACCTCAACAA
TGAACAAGACATTCGAAAAATAGGAGGACTACTCAAAACCATACCCCTCACCTCAACCTCCCTCATCATT
GGCAGCCTAGCATTAGCAGGAATACCTTTCCTCACAGGTTTCTACTCCAAAGACCTCATCATCGAAACTG
CAAACATATCATACATAAACGCCTGAGCCCTATCTATTACTCTCATCGCCACCTCCCTAACAAGCGCCTA
CAGCACCCGAATAATTCTCCTCACCTTAATAGGTCAACCTCGCTTCCCAACCCTCACTAACATTAACGAA
AACAACCCCACTCTATTAAATCCCATTAAACGCCTAACGATCGGAAGCTTATTTGCAGGATTTTTCATTA
CCAACAACATTCTCCCCATATCTACTTCCCAAATGACAATTCCCCTTTACTTGAAACTCACAGCCCTAAG
CGTTACTTTCCTAGGACTTCTAACAGCCCTAGACCTCAATTACCTAACCAACAAACTCAAAATAAAATCC
CCACCATATACATTTTACTTCTCTAATATGCTCGGATTCTATCCCAACATTATACACCGCTCAATCCCCT
ATCTAGGCCTTCTCACAAGCCAAAACCTGCCCCTACTCCTTCTAGACCTGACCTGACTAGAAAAACTACT
ACCCAAAACAATTTCACAGTACCAAGTCTCCGCTTCCATTACCACCTCAACCCAAAAAGGTATAATCAAA
CTTTATTTCCTCTCTTTTCTCTTCCCTCTCATCTTAACCTTACTCCTAATCATATAACCTATTCCCCCGA
GCAATCTCAATTACAATGTATACACCAACAAATAATGTCCAACCAGTAACTACTACCAACCAACGCCCAT
AGTCATACAAAGCCCCCGCACCAATAGGATCCTCCCGAATTAGCCCCGGCCCCTCCCCTTCATAAATTAT
TCAACTTCCCACGCTATTAAAATTTACTACAACCACTACCCCATCATACTCTTTTACCCACAACACTAAT
CCTACCTCCATTGCCAGTCCCACTAAAACACTAACCAAAACCTCAACCCCTGACCCCCATGCCTCAGGGT
ACTCCTCAATAGCCATCGCCGTAGTATACCCAAAAACAACCATTATTCCCCCCAAATAAATTAAAAAAAC
CATTAAACCTATATAACCTCCCCCATAATTCAAAATGATAGTACACCCAACTACACCACTAACAATCAAT
ACTAAGCCCCCATAAATAGGAGAAGGCTTAGAAGAAAACCCCACAAACCCTATTACTAAACTCACACTCA
ATAAAAATAAAACATATGTCATTATTCTCGCACGGACTACAACCACGACCAATGATATGAAAAACCATCG
TTGTATTTCAACTACAAGAACACCAATGACCCCAACACGCAAAATCAACCCACTAATAAAATTAATTAAT
CACTCATTTATCGACCTCCCCACCCCATCCAATATTTCCACATGATGAAACTTCGGCTCACTTCTCGGCG
CCTGCCTAATCCTTCAAATCACCACAGGACTATTCCTAGCTATACACTACTCACCAGACGCCTCAACCGC
CTTCTCATCGATCGCCCACATTACCCGAGACGTAAACTATGGTTGAATCATCCGCTACCTTCACGCTAAC
GGCGCCTCAATACTTTTCATCTGCCTCTTCCTACACGTCGGTCGAGGCCTATATTACGGCTCATTTCTCT
ACCTAGAAACCTGAAACATTGGCATCATCCTCTTGCTCACAACCATAGCAACAGCCTTTATGGGCTATGT
CCTCCCATGAGGCCAAATATCCTTCTGAGGGGCCACAGTAATTACAAACCTACTGTCCGCCATCCCATAC
ATCGGAACAGACCTCGTCCAATGAGTCTGAGGAGGCTACTCAGTAGACAGCCCTACCCTTACACGATTCT
TCACCCTCCACTTTATCCTACCCTTCATTATCACAGCCCTAACAACACTTCATCTCCTATTCTTACACGA
AACAGGATCAAATAACCCCCTAGGAATCACCTCCCACTCCGACAAAATTACCTTCCACCCCTACTACACA
ACCAAAGATATCCTTGGTTTATTCCTTTTCCTCCTCGCCCTAATAGTATTAACACTATTTTCACCAGACC
TCCTAGGCGATCCAGACAATTACACCCTAGCCAACCCCCTAATCACCCCACCCCACATTAAGCCCGAGTG
GTATTTTCTATTTGCCTACACAATTCTCCGATCCGTCCCCAACAAACTAGGAGGTGTTCTCGCCCTACTA
CTATCTATCCTCATCCTAGCAGTAATCCCTATCCTCCACACATCCAAACAACAAAGCATAATATTTCGCC
CACTAAGCCAACTGCTTTACTGACTCCTAGCCACAGACCTCCTTATCCTAACCTGAATCGGAGGACAACC
AGTAAGCTACCCCTTCATCACCATCGGGCAAGTAGCATCCGTATTGTACTTCACAACAATCCTAATCCTA
ATACCAATTATCTCCCTAATCGAAAACAAAATACTCGAATGAGCCTGCCCTTGTAGTATAAGCTAATACA
CCGGTCTTGTAAACCGGAAACGAAAACTTTATTCCAAGGACAAATCAGAGAAAAAGTCTTTAACTCCACC
ATCAGCACCCAAAGCTAAGATTCTAATTTAAACTATTCTCTGTTCTTTCATGGGGAAGCAAATTTAAGTG
CCACCCAAGTATTGGCTCATTCACTATAACCGCTATGTATTTCGTACATTACTGCCAGCCACCATGAATA
TTACATAGTACTATAATCATTTAACCACCTATAACACATAAAAACCTACATCCACATTAAAACCCCCCCC
CCATGCATATAAGCACGAACAATAATCGACCTCCAACTGTCGAACATAAACACCCCCCCAAAGACACTCC
CCCCCCACCCCGATACCAACAAACCTGACAGTCCTTAACAGTACATAGCACATACAATTATATACCGTAC
ATAGCACATTACAGTCAAATCCATCCTCGCCCCCACGGATGCCCCCCCTCAGATAGGAATCCCTTGGCCA
CCATCCTCCGTGAAATCAATATCCCGCACAAGAGTGTACTCTCCTCGCTCCGGGCCCATAACACTTGGGG
GTAGCTAAACTGAACTGTATCCGACATCTGGTTCCTACCTCAGGGCCATGAAGTTCAAAGGACTCCCACA
CGTTCCCCTTAAATAAGGCATTCACGATGGATCACAGGTCTATCACCCTATTAACCACTCACGGGAGCGC
TCCATGCATTTGGTATTTTCGTCTGGGGGGTATGCACGCGATAGCATTGCGAAACGCTGGCCCCGGAGCA
CCCTATGTCGCAGTATCTGTCTTTGGTTCCTGCCCCATTACGTTATTTATCGCACCTACGTTCAATATTA
TTACCTAGCATGATTTACTAAAGCGTGTTAATTAATTAATGCTTGTAGGACATAACAATAACAGCAAAAT
ACCACGTAACTGCTTTCCACACCAACATCATAACAAAAAATTTCCGCCAAACCCCCCCTCCCCCACTCCT
GGCTACAGCACTCAAATTCATCTCTGCCAAACCCCAAAAACAAAGAACCCAGATACCAGCCTAACCAGAC
CTCAAATTTCATCTTTTGGCGGTATGCATTTTTAACAGTCACCCCTCAACTAACATGTCCTCCCCCCTCA
ACTCCCATTCCACTAGCCCCAACAACATAACCCCCTGCCCACCCCACTCAGCACATATACCGCTGCTAAC
CCTATACCCTAAGCCAACCAAACCCCAAAGATATCCCCACACA
