# Supplementary material for: Comparison of next-generation sequencing samples using compression-based distances and its application to phylogenetic reconstruction
Source: BMC Res Notes. 2014 May 29;7:320. doi: 10.1186/1756-0500-7-320 (PMC4057587; doi:10.1186/1756-0500-7-320)
Supplement: Additional file 3 — Perl scripts and the example data set of 29 mtDNA sequences. [file 1756-0500-7-320-S3.zip › compression_phylo/FASTA/5.fasta]

>gi|12800|emb|V00654.1| Bos taurus complete mitochondrial genome
ACTAATGGCTAATCAGCCCATGCTCACACATAACTGTGCTGTCATACATTTGGTATTTTTTTATTTTGGG
GGATGCTTGGACTCAGCTATGGCCGTCAAAGGCCCTGACCCGGAGCATCTATTGTAGCTGGACTTAACTG
CATCTTGAGCACCAGCATAATGATAAGCATGGACATTACAGTCAATGGTCACAGGACATAAATTATATTA
TATATCCCCCCTTCATAAAAATTTCCCCCTTAAATATCTACCACCACTTTTAACAGACTTTTCCCTAGAT
ACTTATTTAAATTTTTCACGCTTTCAATACTCAATTTAGCACTCCAAACAAAGTCAATATATAAACGCAG
GCCCCCCCCCCCCGTTGATGTAGCTTAACCCAAAGCAAGGCACTGAAAATGCCTAGATGAGTCTCCCAAC
TCCATAAACACATAGGTTTGGTCCCAGCCTTCCTGTTAACTCTTAATAAACTTACACATGCAAGCATCTA
CACCCCAGTGAGAATGCCCTCTAGGTTATTAAAACTAAGAGGAGCTGGCATCAAGCACACACCCTGTAGC
TCACGACGCCTTGCTTAACCACACCCCACGGGAAACAGCAGTGACAAAAATTAAGCCATAAACGAAAGTT
TGACTAAGTTATATTAATTAGGGTTGGTAAATCTCGTGCCAGCCACCGCGGTCATACGATTAACCCAAGC
TAACAGGAGTACGGCGTAAAACGTGTTAAAGCACCATACCAAATAGGGTTAAATTCTAACTAAGCTGTAA
AAAGCCATGATTAAAATAAAAATAAATGACGAAAGTGACCCTACAATAGCCGACGCACTATAGCTAAGAC
CCAAACTGGGATTAGATACCCCACTATGCTTAGCCCTAAACACAGATAATTACATAAACAAAATTATTCG
CCAGAGTACTACTAGCAACAGCTTAAAACTCAAAGGACTTGGCGGTGCTTTATATCCTTCTAGAGGAGCC
TGTTCTATAATCGATAAACCCCGATAAACCTCACCAATTCTTGCTAATACAGTCTATATACCGCCATCTT
CAGCAAACCCTAAAAAGGAAAAAAAGTAAGCGTAATTATGATACATAAAAACGTTAGGTCAAGGTGTAAC
CTATGAAATGGGAAGAAATGGGCTACATTCTCTACACCAAGAGAATCAAGCACGAAAGTTATTATGAAAC
CAATAACCAAAGGAGGATTTAGCAGTAAACTAAGAATAGAGTGCTTAGTTGAATTAGGCCATGAAGCACG
CACACACCGCCCGTCACCCTCCTCAAATAGATTCAGTGCATCTAACCCTATTTAAACGCACTAGCTACAT
GAGAGGAGACAAGTCGTAACAAGGTAAGCATACTGGAAAGTGTGCTTGGATAAATCAAGATATAGCTTAA
ACAAAGCATCCAGTTTACACCTAGAAGACTTCATTCATTATGAATATCTTGAACTAGACCTAGCCCAAAG
ATACCCTCTCGACTAAACAACCAAGATAGAATAAAACAAAACATTTAATCCCAATTTAAAGTATAGGAGA
TAGAAATCTAAGTACGGCGCTATAGAGAAAGTACCGCAAGGGAACGATGAAAGAAAAAAACTAAAAGTAT
AAAAAAGCAAAGATTACCCCTTGTACCTTTTGCATAATGAATTAACTAGTATAAGACTTAACAAAATGAA
TTTTAGCTAAGCAGCCCGAAACCAGACGAGCTACTCACAAACAGTTTACCAAGAACTAACTCATCTATGT
GGCAAAATAGTGAGAAGATTTGTAAGTAGAGGTGACATGCCTAACGAGCCTGGTGATAGCTGGTTGTCCA
GAAAATGAATCTAAGTTCAGCTTTAAAGATACCAAAAATTCAAATAAACCCCACTGTAGCTTTAAAAGTT
AGTCTAAAAAGGTACAGCCTTTTAGAAACGGATACAACCTTGACTAGAGAGTAAAATTTAACACTACCAT
AGTAGGCCTAAAAGCAGCCATCAATTAAGAAAGCGTTAAAGCTCAACAACAAAAATTAAATAGATTCCAA
CAACAAATGATTAACTCCTAGCCCCAATACTGGACTAATCTATTATAGAATAGAAGCAATAATGTTAATA
TGAGTAACAAGAAAAATTTTCTCCTTGCATAAGTCTAAGTCAGTGCCTGATAATACTCTGACCACTAACA
GTCAATAAAAATAATCCAACAATAAACAATTTATTGATTATACTGTTAACCCAACACAGGAGTGCATCTA
AGGAAAGATTAAAAGAAGTAAAAGGAACTCGGCAAACACAAACCCCGCCTGTTTACCAAAAACATCACCT
CCAGCATTCCCAGTATTGGAGGCATTGCCTGCCCAGTGACAACTGTTTAACGGCCGCGGTATCCTGACCG
TGCAAAGGTAGCATAATCATTTGTTCTCTAAATAAGGACTTGTATGAATGGCCGCACGAGGGTTTTACTG
TCTCTTACTTCCAATCAGTGAAATTGACCTTCCCGTGAAGAGGCGGGAATGCACAAATAAGACGAGAAGA
CCCTATGGAGCTTTACCTAACCAACCCAAAGAGAATAGATTTAACCATTAAGGAATAACAACAATCTCCA
TGAGTTGGTAGTTTCGGTTGGGGTGACCTCGGAGAATAAAAAATCCTCCGAGCGATTTTAAAGACTAGAC
CCACAAGTCAAATCACTCTATCGCTCATTGATCCAAAAACTTGATCAACGGAACAAGTTACCCTAGGGAT
AACAGCGCAATCCTATTCAAGAGTCCATATCGACAATAGGGTTTACGACCTCGATGTTGGATCAGGACAT
CCTGATGGTGCAACCGCTATCAAAGGTTCGTTTGTTCAACGATTAAAGTCCTACGTGATCTGAGTTCAGA
CCGGAGTAATCCAGGTCGGTTTCTATCTATTACGTATTTCTCCCAGTACGAAAGGACAAGAGAAATAAGG
CCAACTTTAAATCAAGCGCCTTAAGACAACCAATGATAACATCTCAACTGACAACACAAAACCCTGCCCT
AGAACAGGGCTTAGTTAAGGTGGCAGAGCCCGGTAATTGCATAAAACTTAAACTTTTATATCCAGAGATT
CAAATCCTCTCCTTAACAAAATGTTCATAATTAACATCTTAATACTAATTATTCCCATCCTATTGGCCGT
AGCATTCCTTACGTTAGTGGAACGAAAAGTTCTAGGCTATATACAACTCCGAAAAGGTCCAAATGTCGTA
GGTCCATATGGCCTACTTCAACCCATCGCCGATGCAATCAAACTTTTCATTAAAGAACCACTACGACCCG
CTACATCTTCAGCCTCAATATTTATCCTAGCACCTATCATAGCTTTAGGCCTAGCCTTAACCATGTGAAT
TCCCCTACCAATACCCTATCCTCTTATCAACATAAACCTAGGAGTCCTATTTATACTAGCCATATCAAGC
CTAGCCGTATACTCCATTCTCTGATCAGGCTGAGCTTCCAACTCAAAATACGCACTAATCGGAGCCCTAC
GAGCAGTAGCACAAACAATCTCATACGAAGTAACGCTAGCAATTATCCTGTTATCAGTACTCCTAATAAG
TGGGTCCTTTACCCTCTCCACATTAATTACTACACAAGAACAAATATGGTTAATCCTCCCAGCATGGCCT
CTAGCAATAATATGATTTATCTCAACACTAGCAGAAACAAACCGAGCTCCATTTGATTTAACTGAAGGAG
AATCAGAGCTAGTCTCGGGCTTCAACGTAGAATATGCAGCAGGACCATTTGCCCTCTTCTTCATAGCAGA
GTACGCAAATATTATCATAATAAATATCTTTACAGCAATTTTATTCCTAGGAACATCCCACAATCCACAC
ATACCAGAACTCTACACAATCAATTTTACCATTAAATCCCTACTGCTCACAATATCCTTCCTATGAATCC
GAGCATCCTACCCTCGATTTCGCTATGACCAACTAATACACTTACTATGAAAAAATTTTCTACCTCTGAC
ACTAGCCCTGTGCATGTGACACGTATCCCTACCCATCCTTACATCAGGCATCCCACCACAAACATAAGAA
ATATGTCTGACAAAAGAGTTACTTTGATAGAGTAAATAATAGAGGTTCAAACCCTCTTATTTCTAGAACT
ATAGGAATCGAACCTACTCCTAAGAATCCAAAACTCTTCGTGCTCCCAATTACACCAAATTCTATTAGTA
AGGTCAGCTAATTAAGCTATCGGGCCCATACCCCGAAAATGTTGGTTTATATCCTTCCCGTACTAATAAA
CCCAATTATCTTTATTATTATTCTACTAACCATTATACTAGGAACTATTATTGTCATAATCAGTTCTCAC
TGACTACTTGTCTGAATCGGGTTTGAAATAAATATACTCGCCATCATCCCCATCATAATAAAAAATCACA
ACCCACGAGCTACAGAAGCATCAACTAAATATTTTTTGACTCAATCAACAGCCTCAATACTACTAATAAT
AGCCGTCATCATTAACCTAATATTCTCAGGCCAATGAACCGTAATAAAACTATTTAACCCAATAGCCTCA
ATACTTATAACGATAGCCCTAGCTATAAAACTAGGAATAGCCCCATTTCACTTCTGAGTCCCAGAAGTAA
CACAGGGCATCCCCCTATCCTCAGGCCTTATCCTACTGACATGACAAAAACTAGCACCTATATCTGTACT
TTACCAAATCTTCCCATCAATTAACCTAAACTTAATTCTAACCCTATCAGTTTTATCAATCCTAATTGGA
GGCTGAGGGGGACTAAACCAAACACAACTCCGAAAAATCATAGCCTACTCATCAATCGCTCATATAGGCT
GAATAACAGCAGTACTACCATATAACCCCACCATAACATTGCTAAACTTAATTATCTATATCATTATAAC
TTCCACCATATTTACCATATTTATAGCCAATTCCACCACCACTACCCTGTCATTATCACACACATGAAAT
AAAACACCCATTATAACCGTCCTAATTCTTGCCACTCTCCTATCCATAGGAGGACTCCCTCCCCTATCTG
GGTTTATACCAAAATGAATAATCATCCAAGAGATAACAAAAAATAACAGCATCATTCTACCCACTTTCAT
AGCAATCACAGCTCTACTAAACTTATATTTTTATATACGACTCACGTATTCTACCACACTAACAATATTT
CCCTCCACAAACAACATAAAAATAAAATGACAATTTCCCCTTATGAAAAAAATAACTTTTCTACCAACAA
TAGTCGTATTATCTACCATAATACTACCACTCACGCCAATACTATCAGTGTTAGAATAGGAATTTAGGTT
AAACAGACCAAGAGCCTTCAAAGCCCTAAGCAAGTACAATTTACTTAATTCCTGATAAGGATTGCAAGAC
TACACCTTACATCAATTGAATGCAAATCAACCACTTTAATTAAGCTAAATCCTCACTAGACTGGTGGGCT
CCACCCCCACGAAACTTTAGTTAACAGCTAAACACCCTAGCTAACTGGCTTCAATCTACTTCTCCCGCCG
CAAGAAAAAAAAGGCGGGAGAAGCCCCGGCAGAATTGAAGCTGCTTCTCTGAATTTGCAATTCAACGTGT
AAATTCACCACAGGGCTTGGTAAAAAGAGGAGTCAAACCTCTATCTTTAGATTTACAGTCTAATGCTTTG
CTCAGCCATTTTACCCATGTTCATTAACCGCTGACTATTCTCAACCAACCATAAAGATATTGGTACCCTT
TATCTACTATTTGGTGCTTGGGCCGGTATAGTAGGAACAGCTCTAAGCCTTCTAATTCGCGCTGAATTAG
GCCAACCCGGAACTCTGCTCGGAGACGACCAAATCTACAACGTAGTTGTAACCGCACACGCATTTGTAAT
AATCTTCTTCATAGTAATACCAATCATAATTGGAGGATTCGGTAACTGACTTGTTCCCCTAATAATTGGT
GCTCCCGATATAGCATTTCCCCGAATAAATAATATAAGCTTCTGACTCCTCCCTCCCTCATTCCTACTAC
TCCTCGCATCCTCTATAGTTGAAGCTGGGGCAGGAACAGGCTGAACCGTGTACCCTCCCTTAGCAGGCAA
CCTAGCCCATGCAGGAGCTTCAGTAGATCTAACCATTTTCTCTTTACACTTAGCAGGAGTTTCCTCAATT
TTAGGAGCCATCAACTTCATTACAACAATTATCAACATAAAGCCCCCCGCAATGTCACAATACCAAACCC
CTCTGTTCGTATGATCCGTAATAATTACCGCCGTACTACTACTACTCTCGCTCCCTGTATTAGCAGCCGG
CATCACAATGCTATTAACAGACCGGAACCTAAATACAACCTTCTTCGACCCGGCAGGAGGAGGAGACCCT
ATTCTATATCAACACTTATTCTGATTCTTTGGACACCCCGAAGTCTATATTTTAATCTTACCTGGGTTTG
GAATAATCTCTCATATCGTGACCTACTACTCAGGAAAAAAAGAACCATTCGGATATATGGGAATAGTTTG
GGCTATAATGTCAATCGGATTTCTAGGTTTCATCGTATGAGCCCACCATATATTCACTGTCGGAATAGAC
GTCGACACACGAGCCTACTTCACATCAGCCACTATAATTATTGCTATTCCAACCGGGGTAAAAGTCTTCA
GCTGATTGGCAACACTTCATGGAGGTAATATCAAATGGTCTCCTGCTATAATGTGAGCCCTAGGCTTTAT
TTTCTTATTTACAGTAGGGGGTTTAACTGGAATTGTCTTAGCCAACTCTTCCCTCGATATTGTTCTTCAC
GACACATACTACGTTGTCGCACATTTCCACTATGTTTTATCAATAGGAGCTGTATTTGCTATTATAGGGG
GATTTGTTCATTGATTCCCACTATTCTCAGGTTATACTCTCAACGATACATGAGCCAAAATCCACTTCGC
AATTATATTTGTAGGCGTCAATATAACCTTCTTCCCACAACACTTTCTAGGACTATCTGGCATGCCTCGA
CGATACTCCGACTACCCAGATGCATACACAATATGAAATACTATCTCATCAATAGGCTCATTCATTTCCC
TAACAGCAGTTATACTAATAGTTTTCATCATCTGAGAAGCATTTGCATCTAAACGAGAAGTCTTGACTGT
AGACTTAACCACGACAAATCTAGAATGATTAAACGGATGCCCTCCACCATATCACACATTTGAAGAACCC
ACCTATGTTAACCTAAAATAAGAAAGGAAGGAATCGAACCCCCTACTATTGGTTTCAAGCCAACATCATA
ACCTCTATGTCTCTCTCAATAAACGAGGTGTTAGTAAAACATTATATAATTTTGTCAAAGTTAAGTTACA
AGTGAAAGTCCTGTACACCTCATATGGCATATCCCATACAACTAGGATTCCAAGATGCAACATCACCAAT
CATAGAAGAACTACTTCACTTTCATGACCACACGCTAATAATTGTCTTCTTAATTAGCTCATTAGTACTT
TACATTATTTCACTAATACTAACGACAAAGCTGACCCATACAAGCACGATAGATGCACAAGAAGTAGAGA
CAATCTGAACCATTCTGCCCGCCATCATCTTAATTCTAATTGCTCTTCCTTCTTTACGAATTCTATACAT
AATAGATGAAATCAATAACCCATCTCTTACAGTAAAAACCATAGGACATCAGTGATACTGAAGCTATGAG
TATACAGATTATGAGGACTTAAGCTTCGACTCCTACATAATTCCAACATCAGAATTAAAGCCAGGGGAGC
TACGACTATTAGAAGTCGATAATCGAGTTGTACTACCAATAGAAATAACAATCCGAATGTTAGTCTCCTC
TGAAGACGTATTACACTCATGAGCTGTGCCCTCTCTAGGACTAAAAACAGACGCAATCCCAGGCCGTCTA
AACCAAACAACCCTTATATCGTCCCGTCCAGGCTTATATTACGGTCAATGCTCAGAAATTTGCGGGTCAA
ACCACAGTTTCATACCCATTGTCCTTGAGTTAGTCCCACTAAAGTACTTTGAAAAATGATCTGCGTCAAT
ATTATAAAATCACTAAGAAGCTATATAGCACTAACCTTTTAAGTTAGAGATTGAGAGCCATATACTCTCC
TTGGTGACATGCCGCAACTAGACACGTCAACATGACTGACAATGATCTTATCAATATTCTTGACCCTTTT
TATCATCTTTCAACTAAAAGTTTCAAAACACAACTTTTATCACAATCCAGAACTGACACCAACAAAAATA
TTAAAACAAAACACCCCTTGAGAAACAAAATGAACGAAAATTTATTTACCTCTTTTATTACCCCTGTAAT
TTTAGGTCTCCCTCTCGTAACCCTTATCGTACTATTCCCAAGCCTACTATTCCCAACATCAAACCGACTA
GTAAGCAATCGCTTTGTAACCCTCCAACAATGAATACTTCAACTTGTATCAAAACAAATAATGAGTATCC
ACAATTCTAAAGGACAAACATGAACATTAATATTAATATCTCTGATCCTATTTATTGGATCAACAAACCT
ACTAGGCCTATTACCCCATTCATTCACACCAACAACACAACTATCAATAAACCTAGGCATAGCCATCCCC
CTGTGAGCAGGAGCCGTAATTACAGGATTCCGCAATAAAACTAAAGCATCACTTGCCCATTTCTTACCAC
AAGGAACACCCACTCCACTAATCCCAATACTAGTAATTATTGAAACTATCAGCCTTTTTATTCAACCTAT
AGCCCTCGCCGTGCGGTTAACAGCTAACATCACTGCAGGACACCTATTAATTCACCTAATCGGAGGAGCT
ACACTTGCACTAATAAGCATTAGCACTACAACAGCTCTAATTACATTCACCATTCTAATCCTACTAACAA
TTCTAGAGTTTGCAGTAGCTATAATCCAAGCCTATGTATTCACTCTCCTAGTCAGCCTATATCTGCATGA
CAACACATAATGACACACCAAACTCATGCTTATCATATAGTAAACCCAAGCCCTTGACCTCTTACAGGAG
CTTTGTCTGCCCTCTTAATAACATCCGGCCTAACCATGTGATTTCACTTTAACTCAATGACCCTGCTAAT
AATTGGCCTAACAACAAATATACTAACAATATACCAATGATGACGAGATGTTATCCGAGAAAGCACCTTC
CAAGGGCACCATACCCCAGCTGTCCAAAAAGGCCTCCGTTATGGAATAATTCTTTTTATTATCTCCGAAG
TACTATTCTTTACCGGATTTTTCTGAGCTTTCTACCACTCAAGCCTCGCCCCCACCCCTGAACTAGGCGG
CTGCTGACCCCCAACAGGCATTCACCCACTAAACCCCCTAGAAGTCCCACTGCTCAACACCTCTGTCCTA
TTGGCTTCCGGAGTTTCTATTACCTGAGCCCATCATAGTTTAATAGAAGGGGACCGAAAGCATATATTAC
AAGCCCTATTTATCACCATCACATTAGGAGTCTACTTCACACTACTACAAGCCTCAGAATACTATGAAGC
ACCTTTTACTATCTCCGACGGAGTTTACGGCTCAACTTTTTTTGTAGCCACAGGCTTCCACGGCCTCCAC
GTCATCATTGGGTCCACCTTCTTAATTGTCTGCTTCTTCCGCCAATTAAAATTTCATTTTACTTCTAACC
ACCACTTCGGCTTTGAAGCCGGTGCCTGATACTGACATTTCGTAGACGTAGTCTGACTTTTCCTCTATGT
TTCTATCTATTGATGAGGCTCCTATTCTTTTAGTATTAACTAGTACAGCTGACTTCCAATCAGCTAGTTT
CGGTCTAGTCCGAAAAAGAATAATAAATTTAATACTAGCCCTCCTGACCAATTTTACACTAGCCACCCTA
CTCGTCATCATCGCATTCTGACTTCCCCAACTAAATGTATACTCTGAGAAAACAAGCCCATACGAATGTG
GATTTGACCCCATAGGATCAGCCCGCCTTCCCTTCTCTATAAAATTCTTTCTGGTAGCCATCACATTCCT
CTTATTTGACCTAGAAATTGCACTCCTCCTACCACTGCCATGAGCCTCACAAACAGCAAATCTAAACACA
ATGCTTACCATAGCCCTCTTCCTAATTATCCTCCTAGCTGTAAGCCTAGCCTATGAGTGAACTCAAAAAG
GACTAGAATGAACCGAATATGGTACTTAGTTTAAAATAAAATAAATGATTTCGACTCATTAGATTATGAT
TTAATTCATAATTACCAAATGTCTATAGTATACATAAACATTATAATAGCATTCACAGTATCTCTTGTAG
GACTACTAATATACCGATCCCACCTAATATCCTCCCTTCTATGCTTAGAAGGAATAATGCTATCCCTATT
CGTTATAGCAGCCCTAACAATCCTCAACTCACATTTTACATTAGCTAGCATAATACCTATTATCCTACTA
GTCTTCGCAGCCTGTGAAGCAGCCCTAGGTCTATCTCTACTAGTAATAGTATCAAATACATATGGTACTG
ATTATGTACAAAACCTCAACTTACTCCAATGCTAAAATACATTATTCCAACAATTATACTTATACCCCTA
ACCTGGTTATCAAAAAATAATATAATTTGGGTTAACTCCACAGCACACAGCCTTCTAATTAGCTTTACAA
GCCTCCTCCTCATAAACCAGTTTGGCGACAACAGCCTTAATTTTTCACTACTATTTTTCTCCGACTCCCT
ATCCACTCCACTACTAATTTTAACCATATGGCTCCTCCCTCTAATACTAATAGCTAGCCAACATCATCTA
TCAAAAGAAAACCTAACCCGAAAAAAACTATTTATTACTATGCTGATCTCACTACAACTATTCCTAATTA
TAACCTTTACCGCCATGGAACTAATCTTATTTTATATTCTATTTGAAGCAACACTAGTCCCAACACTCAT
TATTATTACCCGATGAGGAAACCAAACAGAACGCCTAAACGCCGGACTCTATTTCCTATTCTATACACTA
GCTGGCTCCCTACCCCTATTAGTCGCACTAATTTATATCCAAAACACAGTAGGATCCCTAAATTTCCTAA
TATTACAGTACTGAGTACAACCTGTTCATAACTCTTGATCTAATGTCTTCATATGACTAGCATGTATAAT
AGCTTTCATAGTAAAAATACCACTATATGGCCTCCACCTTTGACTACCTAAAGCTCACGTAGAAGCCCCC
ATCGCAGGCTCCATAGTCCTTGCAGCAGTTCTACTAAAACTAGGGGGGTACGGTATGCTACGAATCACAC
TAATTCTAAACCCTATGACCGACTTTATAGCATACCCATTCATTATACTCTCCCTATGAGGCATAATTAT
AACCAGCTCAATCTGCCTCCGTCAAACGGACCTAAAATCACTCATCGCATACTCCTCTGTAAGCCACATA
GCACTCGTTATCGTAGCCATCCTTATCCAGACACCTTGAAGCTACATAGGAGCAACCGCCCTTATGATTG
CCCACGGCCTCACATCCTCCATACTTTTCTGTCTAGCAAACTCAAACTACGAACGAATCCACAGCCGAAC
CATAATTCTAGCTCGAGGCCTACAAACGCTCCTTCCACTAATAGCCACCTGATGACTACTAGCAAGTCTA
ACCAACTTAGCTCTACCCCCAACAATCAACTTAATTGGAGAACTATTTGTAGTAATGTCAACCTTTTCAT
GATCTAACATTACAATTATTCTAATAGGAGTAAATATAGTAATCACCGCCCTATATTCTCTATACATGCT
AATTATAACCCAACGAGGAAAATATACCTACCACATTAATAATATCTCGCCTTCCTTTACACGGGAAAAT
GCACTCATATCATTACACATCCTACCCCTACTACTCCTAACCCTAAACCCAAAAATTATTCTAGGACCTC
TATACTGTAAATATAGTTTAACAAAAACATTAGATTGTGAATCTAACAATAGAAACTCATTACCTTCTTA
TTTACCGAAAAAGTATGCAAGAACTGCTAATTCTATGCTCCCATATCTAATAGTATGGCTTTTTCGAACT
TTTAAAGGATAGTAGTTTATCCGTTGGTCTTAGGAACCAAAAAATTGGTGCAACTCCAAATAAAAGTAAT
AAACATATTCTCCTCACTCTCACTAGTTACTTTACTCTTACTAACTATACCCATTATAATAATAAGCTTT
AACACCTACAAACCTTCCAACTACCCACTCTACGTAAAAACAGCTATCTCATACGCCTTCATTACCAGCA
TAATTCCCACAATAATATTTATCCACTCAGGCCAAGAACTAATTATTTCAAACTGACACTGACTAACCAT
CCAAACTCTTAAATTATCCCTCAGCTTTAAAATAGACTATTTCTCAATAATATTTATCCCAGTAGCACTA
TTCGTCACATGATCTATTATAGAATTCTCAATATGATATATATACTCAGACCCCAATATTAACAAATTCT
TCAAATATCTACTCCTATTCCTCATTACTATGCTCATCCTTGTAACCGCAAACAACCTCTTCCAGCTATT
CATTGGCTGAGAAGGCGTCGGAATCATATCATTTCTACTCATCGGATGATGATACGGACGAGCAGATGCA
AACACAGCAGCCCTACAAGCAATCTTATATAACCGCATCGGCGACATTGGTTTCATTTTAGCAATAGCAT
GGTTCCTAACAAATCTCAATACCTGAGACCTCCAACAGATCTTCATACTAAACCCAAGCGACTCAAACAT
ACCCTTGATTGGACTAGCATTAGCTGCAACCGGAAAATCCGCCCAATTTGGCCTCCACCCGTGACTTCCC
TCTGCAATAGAAGGCCCAACTCCCGTCTCAGCACTACTCCATTCAAGCACAATAGTGGTAGCAGGTATCT
TCCTACTAATCCGTTTCTATCCCCTCACAGAAAACAATAAATACATCCAATCTATTACATTATGCTTAGG
AGCCATTACCACACTATTTACAGCAATATGCGCCCTCACCCAAAATGACATTAAAAAAATCATCGCCTTC
TCCACATCCAGTCAACTGGGCCTTATAATAGTAACTATTGGCATTAACCAACCTTACCTAGCTTTCCTCC
ACATCTGTACCCACGCCTTTTTCAAAGCTATACTATTCATATGCTCCGGTTCCATTATTCACAGCCTAAA
CGACGAACAAGATATTCGAAAAATAGGAGGCCTATTTAAAGCCATGCCATTCACCACAACAGCCCTCATT
GTTGGCAGTCTCGCACTAACAGGAATACCCTTCCTCACAGGATTCTACTCCAAAGACCTAATCATCGAAG
CCGCCAACAAGTCTTATACCAACGCCTGAGCCCTTCTAATAACATTAATTGCCACCTCTTTCACAGCTAT
TTACAGCACCCGTATTATTTTTTTCGCACTTCTAGGACAACCCCGATTCCCTACCCTAGTTAATATTAAC
GAAAACAACCCCCTTCTGATCAACTCTATCAAACGCTTACTAATTGGAAGCCTCTTCGCAGGATACATCA
TTTCCAACAATATTCCTCCAACAACAATTCCCCAAATAACTATGCCCTACTACCTAAAAACAACAGCCCT
AATTGTTACAATCCTAGGCTTCATCTTAGCCCTAGAAATCAGTAATATAACTAAAAATCTAAAATATCAC
TACCCCTCAAACGCCTTCAAGTTCTCAACCTTGCTAGGGTATTTCCCCACAATTATACATCGCCTAGCTC
CATACATAAATTTATCAATAAGCCAAAAATCAGCATCCTCCCTTCTAGACCTAATCTGACTAGAAGCCAT
CCTACCAAAAACCATCTCACTCGCCCAAATAAAAGCATCTACCCTGGTCACAAACCAAAAAGGCCTGATC
AAACTATATTTCCTCTCCTTCTTAATCACAATCCTTATCAGCATAATCTTATTTAATTTCCACGAGTAAT
TTCTATAATAACCACAACACCAATTAATAAAGACCACCCAGTTACAATAACTAATCAGGTACCATAACTG
TATAAAGCCGCAATCCCTATGGCCTCTTCACTAAAGAACCCAGAATCCCCTGTATCATAAATCACCCAAT
CCCCTAAACCATTAAACTCAAACACAACCTCAACTTCTTTATCCTTTAATACATAATAGACCATAAAGAA
CTCCATCAACAAGCCAGTAACAAATGCCCCTAAAACAGCCTTATTAGAAAGCCAAATTTCAGGATACTGT
TCTGTAGCCATAGCCGTTGTATAACCAAAAACTACCATCATACCTCCCAAATAAATTAAAAAGACCATCA
ACCCCAAAAAGGATCCACCAAAATTCAATACAATTCCACAGCCAACCCCACCACTCACAATTAACCCTAA
CCCCCCATAAATAGGTGAAGGTTTCGAAGAAAACCCCACAAAACCTATCACGAAAATAACGCTTAGAATA
AATACAATGTATAGTATCATTATTCTTACATGGAATCTAACCATGACTAATGATATGAAAAACCATCGTT
GTCATTCAACTACAAGAACACTAATGACTAACATTCGAAAGTCCCACCCACTAATAAAAATTGTAAACAA
TGCATTCATCGACCTTCCAGCCCCATCAAACATTTCATCATGATGAAATTTCGGTTCCCTCCTGGGAATC
TGCCTAATCCTACAAATCCTCACAGGCCTATTCCTAGCAATACACTACACATCCGACACAACAACAGCAT
TCTCCTCTGTTACCCATATCTGCCGAGACGTGAACTACGGCTGAATCATCCGATACATACACGCAAACGG
AGCTTCAATGTTTTTTATCTGCTTATATATGCACGTAGGACGAGGCTTATATTACGGGTCTTACACTTTT
CTAGAAACATGAAATATTGGAGTAATCCTTCTGCTCACAGTAATAGCCACAGCATTTATAGGATACGTCC
TACCATGAGGACAAATATCATTCTGAGGAGCAACAGTCATCACCAACCTCTTATCAGCAATCCCATACAT
CGGCACAAATTTAGTCGAATGAATCTGAGGCGGATTCTCAGTAGACAAAGCAACCCTTACCCGATTCTTC
GCTTTCCATTTTATCCTTCCATTTATCATCATAGCAATTGCCATAGTCCACCTACTATTCCTCCACGAAA
CAGGCTCCAACAACCCAACAGGAATTTCCTCAGACGTAGACAAAATCCCATTCCACCCCTACTATACCAT
TAAGGACATCTTAGGGGCCCTCTTACTAATTCTAGCTCTAATACTACTAGTACTATTCGCACCCGACCTC
CTCGGAGACCCAGATAACTACACCCCAGCCAATCCACTCAACACACCCCCTCACATCAAACCCGAGTGAT
ACTTCTTATTTGCATACGCAATCTTACGATCAATCCCCAACAAACTAGGAGGAGTACTAGCCCTAGCCTT
CTCTATCCTAATTCTTGCTCTAATCCCCCTACTACACACCTCCAAACAACGAAGCATAATATTCCGACCA
CTCAGCCAATGCCTATTCTGAGCCCTAGTAGCAGACCTACTGACACTCACATGAATTGGAGGACAACCAG
TCGAACACCCATATATCACCATCGGACAACTAGCATCTGTCCTATACTTTCTCCTCATCCTAGTGCTAAT
ACCAACGGCCGGCACAATCGAAAACAAATTACTAAAATGAAGACAGGTCTTTGTAGTACATCTAATATAC
TGGTCTTGTAAACCAGAGAAGGAGAACAACTAACCTCCCTAAGACTCAAGGAAGAAACTGCAGTCTCACC
ATCAACCCCCAAAGCTGAAGTTCTATTTAAACTATTCCCTGAACACTATTAATATAGTTCCATAAATACA
AAGAGCCTTATCAGTATTAAATTTATCAAAAATCCCAATAACTCAACACAGAATTTGCACCCTAACCAAA
TATTACAAACACCACTAGCTAACATAACACGCCCATACACAGACCACAGAATGAATTACCTACGCAAGGG
GTAATGTACATAACATTAATGTAATAAAGACATAATATGTATATAGTACATTAAATTATATGCCCCATGC
ATATAAGCAAGTACATGACCTCTATAGCAGTACATAATACATATAATTATTGACTGTACATAGTACATTA
TGTCAAATTCATTCTTGATAGTATATCTATTATATATTCCTTACCATTAGATCACGAGCTTAATTACCAT
GCCGCGTGAAACCAGCAACCCGCTAGGCAGGGATCCCTCTTCTCGCTCCGGGCCCATAAACCGTGGGGGT
CGCTATCCAATGAATTTTACCAGGCATCTGGTTCTTTCTTCAGGGCCATCTCATCTAAAACGGTCCATTC
TTTCCTCTTAAATAAGACATCTCGATGG
