# Supplementary material for: Comparison of next-generation sequencing samples using compression-based distances and its application to phylogenetic reconstruction
Source: BMC Res Notes. 2014 May 29;7:320. doi: 10.1186/1756-0500-7-320 (PMC4057587; doi:10.1186/1756-0500-7-320)
Supplement: Additional file 3 — Perl scripts and the example data set of 29 mtDNA sequences. [file 1756-0500-7-320-S3.zip › compression_phylo/FASTA/6.fasta]

>gi|7534303|gb|U96639.2|CFU96639 Canis familiaris mitochondrion, complete genome
GTTAATGTAGCTTAATTAATAAAGCAAGGCACTGAAAATGCCAAGATGAGTCGCACGACTCCATAAACAT
AAAGGTTTGGTCCTAGCCTTCCTATTAGTTTTTAGTAGACTTACACATGCAAGCCTCCACGCCCCAGTGA
GAATGCCCTTAAAATCACCAGTGATCTAAAGGAGCAGGTATCAAGCACACTCTTAAGTAGCTCATAACAC
CTTGCTAAGCCACACCCCCACGGGATACAGCAGTGATAAAAATTAAGCCATAAACGAAAGTTTGACTAAG
CCATACTAAATAGGGTTGGTAAATTTCGTGCCAGCCACCGCGGTCATACGATTAACCCAAACTAATAGGC
CTACGGCGTAAAGCGTGTTCAAGATACTTTTACACTAAAGTTAAAACTTAACTAAGCCGTAAAAAGCTAC
AGTTATCATAAAATAAACCACGAAAGTGACTTTATAATAATCTGACTACACGATAGCTAAGACCCAAACT
GGGATTAGATACCCCACTATGCTTAGCCCTAAACATAGATAATTTTACAACAAAATAATTCGCCAGAGGA
CTACTAGCAATAGCTTAAAACTCAAAGGACTTGGCGGTGCTTTATATCCCTCTAGAGGAGCCTGTTCTAT
AATCGATAAACCCCGATAAACCTCACCACCTTTCGCTAATTCAGTCTATATACCGCCATCTTCAGCAAAC
CCTCAAAAGGTAGAACAGTAAGCACAATCATTTTACATAAAAAAGTTAGGTCAAGGTGTAACTTATGAGG
TGGGAAGAAATGGGCTACATTTTCTACCCAAGAACATTTCACGAATGTTTTTATGAAATTAAAAACTGAA
GGAGGATTTAGTAGTAAATTAAGAATAGAGAGCTTAATTGAATAGGGCCATGAAGCACGCACACACCGCC
CGTCACCCTCCTCAAGTAATAAGACACAACCATAACCATATTAACTTAACTAAAACACAAGAGGAGACAA
GTCGTAACAAGGTAAGCATACCGGAAGGTGTGCTTGGATTAATCAAAGTGTAGCTTAACTAAAGCGTCTG
GCCTACACCCAGAAGATTTCATTACTTATGGCCACTTTGAACAAAAGCTAGCCCAACTAACCCCAAACTT
AAGTATTACAGACACATAAAATAAAACATTTAGTTAAACAATAAAAGTATAGGAGATAGAAATTTTAATT
GGAGCGATAGAGATAGTACCGTAAGGGAATGATGAAAGACATCTTAACAGTATTAAACAGCAAAGATTAC
CCCTTCTACCTTTTGCATAATGAACTAGCCAGAAACAACTTAACAAAGAGAACTTAAGCTAAGCTCCCCG
AAACCAGACGAGCTACCCATAAACAATCTAAAAGGATCAACTCATCTATGTAGCAAAATAGTGAGAAGAT
TTGTGGGTAGAGGTGAAAAGCCTAACGAGCCTGGTGATAGCTGGTTACCCACAGACAGAATTTTAGTTCA
ACTTTAAATTTACCTAAAAAAAATAAAATTTTAATGTAAATTTAAAATATAGTCTAAGAAGGTACAGCTT
CTTAGAATCAGGATACAACCTTTATTAGAGAGTATATACTAATATCACCATAGTTGGCTTAAAAGCAGCC
ACCAATTGAGAAAGCGTTCCAGCTCAACAAACAATATAACTTAATCCCAACCATACTACATCAACTCCTA
ATTATACCCCCTGGGTCATTCTATTTAAGTATAGAAGCAATAATGCTAGTATGAGTAACAAGAACCATTT
TCTCCCCGCATAAGCTTATATCAGGAACGGATAGACCACTGATAGTTAACAATCTGATAATATCAACCCA
AAAATGAAATACTTATCCACCCCATTGTTAACCCAACACAGGTATGCATTCAAGGAAAGATTAAAAGGAG
TAAAAGGAACTCGGCAAACACAAACCCCGCCTGTTTACCAAAAACATCACCTCCAGCATTTCTAGTATTG
GAGGCACTGCCTGCCCGGTGACACTTGTTTAACGGCCGCGGTATCCTGACCGTGCAAAGGTAGCATAATC
ATTTGTTCTCTAAATAGGGACTTGTATGAATGGCCACACGAGGGTTTAACTGTCTCTTACTCCCAATCAG
TGAAATTGACCTTCCCGTGAAGAGGCGGGAATACCACAATAAGACGAGAAGACCCTATGGAGCTTTAATT
AACTAACCCAAACTTATGGATACTAGATACCTACAAGGCATAACATAACACCATTATTATGAGTTAGCAA
TTTAGGTTGGGGTGACCTCGGAATATAAAAAAACTCCCGAGTGATTAAAATTTAGACCCACAAGTCAAAA
TACAACATCACTTATTGATCCAATAATTTTTGATCAACGGAACAAGTTACCCTAGGGATAACAGCGCAAT
CCTATTCAAGAGTCCATATCGACAATAGGGTTTACGACCTCGATGTTGGATCAGGACATCCTAATGGTGC
AGCAGCTATTAAGGGTTCGTTTGTTCAACGATTAAAGTCCTACGTGATCTGAGTTCAGACCGGAGTAATC
CAGGTCGGTTTCTATCTATTATACAACCTCCCCCAGTACGAAAGGACAAGGGATGTAAGGCCTACCTCAC
AGAGGCGCCTTAAAACTAATAGATGAAGTCAACTCAATCTAACCAGTTTATCTCCTCATAAGCCCGAGAA
AAGGGGCTTTGTTAGGGTGCAGGGCCCGGTAACTGCGTAAAACTTAAACCTTTACTATCAGAGGTTCAAT
TCCTCTCCCTAACAAAATGTTCTTTATCAACATTATCTCTCTTATTATCCCAATCCTTCTTGCCGTAGCC
TTCCTCACCCTCGTTGAACGAAAAGTCTTAGGCTATATACAACTTCGAAAAGGACCTAATATTGTAGGCC
CCTACGGCCTCCTTCAACCAATCGCAGACGCAGTAAAACTCTTCACAAAAGAACCTCTACGACCACTTAC
ATCCTCTATATCAATATTCATCCTAGCCCCCATTCTAGCTCTATCACTAGCCCTAACTATGTGAATTCCC
CTCCCAATACCCTACCCACTCATTAATATAAACTTGGGAGTCCTATTCATACTAGCAATATCAAGCCTCG
CCGTGTACTCCATCCTCTGATCAGGATGAGCCTCAAACTCCAAATACGCCCTAATCGGAGCCCTTCGAGC
AGTAGCTCAAACAATCTCATATGAAGTAACGCTAGCAATTATTCTTCTATCAGTCCTCCTAATAAACGGG
TCATTTACACTATCCACGCTAATTATTACCCAAGAACATATATGATTAATCTTTCCGGCCTGACCCCTAG
CCATGATATGATTCATCTCTACCCTAGCAGAAACTAATCGAGCCCCCTTCGACTTAACTGAAGGAGAATC
CGAACTAGTCTCTGGATTTAACGTAGAGTATGCAGCAGGTCCTTTCGCCCTATTCTTTCTAGCAGAGTAC
GCAAATATTATTATAATAAACATCCTCACAACAATTCTGTTCTTCGGCGCATTCCACAACCCATTCATAC
CAGAACTCTACTCTATTAACTTCACTATAAAAACCCTCTTATTAACCATCTGCTTCCTATGAATTCGAGC
ATCATACCCTCGATTCCGCTACGATCAGTTAATACACTTATTATGAAAAAATTTTCTACCCTTAACTTTA
GCCCTATGCATATGACATGTTGCCTTACCCATTATCACCGCAAGTATCCCACCCCAAACATAAGAAATAT
GTCTGATAAAAGAGTTACTTTGATAGAGTAAATAATAGAGGTTTAAATCCTCTTATTTCTAGAATAATAG
GCTTCGAACCTAATCTTAAGAATTCAAAGATCTTCGTGCTACCAAACTTACACTATATTCTACAGTAAGG
TCAGCTAAATTAAGCTATCGGGCCCATACCCCGAAAATGTTGGTTTATACCCTTCCCGTACTAATAAAAC
CCCCTATTCTCATTATCATCATAGCAACTATCATGACAGGAACCATAATCGTCATACTAAGCTCGCACTG
ATTACTGATCTGAATTGGATTCGAAATAAACATGCTAGCCATCATCCCTATTCTCATAAAAAAGTACAAT
CCACGAGCCATAGAGGCCTCTACAAAATATTTTCTTACACAAGCTACAGCCTCAATATTACTAATAATAG
GAGTCACTATCAACCTCCTTTACTCCGGCCAATGGGTAATCTCAAAAATCTCAAACCCCATCGCATCCAT
CATGATAACCACTGCCCTAACAATAAAACTAGGCCTATCTCCATTCCACTTCTGAGTTCCCGAAGTAACA
CAGGGAATTACGCTCATATCAGGAATAATCCTACTAACATGACAAAAAATCGCACCTATATCCATCCTAT
ATCAAATCTCTCCATCAATTAACACTAACCTTCTTATACTAATAGCCCTTACATCCGTTCTAGTAGGAGG
CTGAGGCGGACTAAATCAAACTCAACTACGAAAAATCATAGCATACTCCTCCATTGCCCACATAGGCTGA
ATAGCCGCTATCATTACTTATAACCCTACAATAATAGTTCTAAACTTAACTTTATATATTCTAATAACAC
TATCTACCTTCATACTATTTATATTAAACTCATCCACCACGACCCTATCTTTATCCCACATATGAAACAA
ATTTCCCCTAATCACTTCCATAATCTTAATCTTAATACTATCCCTAGGAGGACTACCCCCATTATCTGGC
TTCATCCCCAAATGAATAATTATTCAAGAATTAACGAAAAATAACATAATTATTATTCCAACACTAATGG
CTATCACCGCTCTACTTAACTTATATTTCTACCTGCGACTCACATATAGCACCGCACTTACCATATTTCC
ATCCACAAACAACATAAAAATAAAATGACAGTTCGAATACACAAAAAAGGCAACCCTATTACCCCCCTTA
ATTATTACCTCAACTATACTACTCCCACTAACACCTATATTATCAGTCTTGGACTAGGAGTTTAGGTTAG
ACCAGACCAAGAGCCTTCAAAGCTCTAAGCAAGTGCTACACACTTAACCCCTGATCAAATCACCTCTAAG
GGCTGCAAGAATCTATCTTACATCAATTGAATGCAAATCAAACACTTTAATTAAGCTAAGCCCTCCCTAG
ATTGGTGAGCTTCTACCTCACGAAATTTTAGTTAACAGCTAAATACCCTAGTAACTGGCTTCAATCTACC
TTCTCCCGCCGCGTAGAAAAAAAAGGCGGGAGAAGCCCCGGCGGCGTCTAGGCTGCTTCTTTGAATTTGC
AATTCAATATGAAAATTCACCACGGAGCTTGGCAAAAAGAGGACTTAAACCCCTATCTTTAGATTTACAG
TCTAATGCTTTTATCAGCCATTTTACCTATGTTCATTAACCGATGACTGTTCTCCACTAATCACAAGGAT
ATTGGTACTTTATACTTACTATTTGGAGCATGAGCCGGTATAGTAGGCACTGCTTTGAGCCTCCTCATCC
GAGCCGAACTAGGTCAGCCCGGTACTTTACTAGGTGACGATCAAATTTATAATGTCATCGTAACCGCCCA
TGCTTTCGTAATAATCTTCTTCATAGTCATGCCCATCATAATTGGGGGCTTTGGAAACTGACTAGTGCCG
TTAATAATTGGTGCTCCGGACATGGCATTCCCCCGAATAAATAACATGAGCTTCTGACTCCTTCCTCCAT
CCTTTCTTCTACTATTAGCATCTTCTATGGTAGAAGCAGGTGCAGGAACGGGATGAACCGTATACCCCCC
ACTGGCTGGCAATCTGGCCCATGCAGGAGCATCCGTTGACCTTACAATTTTCTCCTTACACTTAGCCGGA
GTCTCTTCTATTTTAGGGGCAATTAATTTCATCACTACTATTATCAACATAAAACCCCCTGCAATATCCC
AGTATCAAACTCCCCTGTTTGTATGATCAGTACTAATTACAGCAGTTCTACTCTTACTATCCCTGCCTGT
ACTGGCTGCTGGAATTACAATACTTTTAACAGACCGGAATCTTAATACAACATTTTTTGATCCCGCTGGA
GGAGGAGACCCTATCCTATATCAACACCTATTCTGATTCTTCGGACATCCTGAAGTTTACATTCTTATCC
TGCCCGGATTCGGAATAATTTCTCACATTGTCACTTACTACTCAGGGAAAAAAGAGCCTTTCGGTTATAT
AGGAATAGTATGAGCAATAATATCTATTGGGTTTTTAGGCTTTATCGTATGAGCTCACCATATGTTTACC
GTAGGAATAGATGTAGACACACGAGCGTACTTTACGTCCGCCACTATAATTATCGCTATTCCAACGGGAG
TAAAAGTATTTAGTTGACTGGCAACACTTCATGGAGGCAATATTAAATGATCTCCAGCTATGCTATGAGC
TTTAGGGTTTATTTTCTTATTTACAGTAGGCGGGTTAACAGGTATTGTCCTAGCTAATTCGTCCTTAGAC
ATCGTTCTTCATGATACATATTATGTTGTGGCTCATTTTCACTATGTGCTTTCAATAGGAGCAGTTTTTG
CCATTATGGGAGGATTTGCCCACTGATTCCCTTTATTCTCAGGTTATACTCTTAACGATACTTGAGCAAA
GATTCACTTTACAATTATGTTTGTGGGAGTAAATATAACTTTCTTCCCTCAACATTTCCTAGGTTTATCT
GGAATACCTCGTCGATACTCTGACTACCCAGATGCATATACTACCTGAAATACCGTCTCCTCTATAGGAT
CGTTTATCTCGCTTACAGCGGTGATGCTTATAATTTTTATGATCTGGGAAGCCTTTGCATCCAAACGAGA
AGTTGCTATAGTAGAACTTACTACAACTAACATTGAGTGACTACATGGATGTCCCCCTCCATACCACACG
TTCGAAGAACCTACATATGTGATCCAAAAATAAGAAAGGAAGGAATCGAACCCCCTAAAATTGGTTTCAA
GCCAATGTCATAACCATTATGTCTTTCTCAATCAGGAGGTATTAGTAAAACATTACATGACTTTGTCAAA
GTTAAATTATAGGTGAAACCCCTATATATCTCTATGGCGTACCCATTTCAACTCGGATTACAGGACGCAA
CCTCCCCTATTATAGAGGAGCTACTTCATTTTCATGACCATACACTAATAATTGTATTCTTAATCAGTTC
TTTAGTTCTCTATATCATTTCACTAATATTGACTACAAAATTAACCCATACAAGCACAATAGACGCACAA
GAAGTGGAAACAGTATGAACCATTCTACCCGCCATTATCCTAATCCTAATCGCTCTACCTTCCCTCCGAA
TCCTTTATATAATGGACGAAATTAATAACCCCTCTTTAACCGTGAAAACAATAGGCCACCAATGATACTG
AAGCTATGAATATACTGACTATGAAGACTTAAACTTTGACTCCTACATAATCCCAACACAAGAATTAAAG
CCAGGAGAACTCCGACTATTAGAAGTAGACAACCGAGTTGTCCTCCCAATAGAAATAACCATCCGAATAC
TTATCTCTTCAGAAGACGTTTTGCATTCATGAGCCGTTCCATCACTAGGTCTAAAAACTGACGCTATTCC
AGGACGACTAAACCAAACCACCCTTATAGCCATACGACCAGGACTGTACTATGGCCAGTGCTCTGAAATC
TGCGGATCTAACCACAGCTTTATACCCATTGTTCTTGAAATAGTCCCCCTATCTTACTTTGAGACCTGAT
CTGCCTTAATAGTATAACCTAGACTAGATCTACTCATTAAGAAGCTATAAAGCATTAACCTTTTAAGTTA
AAGACTGGGAGTTTTAACCTCTCCTTAATGAAATGCCACAGCTAGATACATCCACCTGATTTATTATAAT
CTTTTCAATATTTCTCACCCTCTTCATCCTATTTCAACTAAAAATTTCAAATCACTACTACCCAGAAAAC
CCGATAACCAAATCTGCTAAAATTGCTGGTCAACATAATCCTTGAGAAAACAAATGAACGAAAATCTATT
CGCTTCTTTCGCTGCCCCCTCAATAATAGGTCTCCCTATTGTGGTACTGATCGTCATATTCCCTTCCATT
TTATTCCCAACACCCAGTCGCCTAATCAATAATCGGTTAATCTCCATTCAGCAATGACTAATTCAACTAA
CATCAAAACAAATACTAGCAATTCATAACCAAAAGGGACGAACCTGAGCTCTCATACTTATATCACTAAT
TCTATTTATTGGCTCAACTAATCTACTTGGACTATTACCTCACTCATTTACGCCCACAACACAACTCTCT
ATAAACCTCGGAATAGCAATTCCCCTATGAGCAGGGACAGTAATTACCGGTTTCCGCTATAAAACCAAAG
CATCCTTAGCACACTTTCTACCCCAAGGCACCCCTCTCCCCCTAATTCCAATACTAGTAGTCATCGAAAC
TATTAGTCTATTTATTCAACCCATGGCTCTAGCCGTTCGATTAACCGCCAATATTACTGCAGGACACCTC
CTAATCCATTTGATTGGAGGGGCTACCTTAGCTCTTATCAATATTAGCGCGACCACAGCTTTTATCACTT
TTATTATTCTAATCCTACTTACGATCCTAGAATTTGCTGTTGCCTTAATTCAAGCCTATGTTTTTACCTT
ACTAGTGAGTCTATACTTACATGACAACACCTAATGACCCACCAAACTCACGCTTACCACATAGTCAACC
CAAGCCCATGACCGCTGACAGGGGCCCTTTCTGCCCTCCTTATAACATCGGGTCTTATCATATGATTTCA
CTATAACTCAATAGCCCTACTTACATTAGGATTCACAACCAACCTGTTAACCATATGCCAGTGATGACGA
GATGTGATCCGAGAAGGCACATTCCAAGGACATCATACCCCTATTGTACAAAAAGGACTACGATACGGAA
TAGTTCTTTTTATCGTATCAGAAGTATTTTTCTTTGCAGGCTTCTTCTGAGCCTTTTACCACTCCAGCCT
AGCCCCTACTCCTGAACTTGGGGGTTGCTGACCTCCTACCGGCATTATTCCTCTTAACCCATTAGAAGTG
CCTCTACTCAACACCTCAGTCCTCCTAGCCTCCGGAGTATCTATTACTTGAGCCCATCATAGTTTAATAG
AAGGTAATCGCAAACATATACTTCAAGCCTTATTCATTACAATCTCCTTAGGCGTATATTTTACGCTATT
ACAGGCCTCCGAATACTATGAGACATCTTTTACAATCTCCGATGGGGTATACGGATCTACCTTTTTTATA
GCCACTGGATTTCACGGATTACACGTAATTATTGGCTCTACATTCCTCATCGTGTGCTTCCTCCGACAGC
TATACTACCACTTCACATCAAACCACCACTTCGGATTTGAAGCCGCTGCATGATATTGACACTTTGTTGA
TGTAGTCTGGCTATTCTTGTATGTATCTATTTATTGATGAGGATCCTATTTCTTTAGTATAACTAGTACA
ATTGACTTCCAATCAGTTAGCTCCAGATCAACCTGGAAAGAAGTAATAAACGTTATATTAACTTTGATAA
CTAATGTAACCCTAGCATCCTTACTTGTACTAATCGCATTCTGACTTCCCCAGCTAAATATCTATACAGA
CAAGACAAGCCCCTACGAATGTGGTTTTGACCCCATGGGATCTGCTCGCCTACCTTTCTCTATAAAATTT
TTCCTAGTTGCCATCACATTTCTGCTTTTCGACCTAGAAATTGCACTCCTACTCCCACTTCCCTGAGCGT
CACAAACCAACAAGCTAACAACAATACTTATCATAGCACTCCTACTAATCTCCCTCCTAGCTGCGAGCCT
AGCGTATGAATGGACCGAAAAGGGGCTAGAATGAACCGAATATGATAATTAGTTTAAGCCAAAAACAAAT
GATTTCGACTCATTAGATTATGATTTATCTCATAATTATCATGTCCATAGTATATATTAATATCTTTCTG
GCATTCATTCTTTCTCTAATAGGTATACTTGTTTATCGATCACACCTAATATCATCGCTACTATGCTTAG
AGGGCATAATATTATCACTATTTGTAATAATATCTGTAACTATTCTCAACAATCACCTCACATTAGCCAG
CATGATACCAATCGTACTACTAGTATTTGCTGCCTGCGAAGCAGCATTAGGACTATCTCTACTAGTTATA
GTATCTAACACCTACGGGACTGATTACGTACAAAACCTAAACCTTTTACAATGCTAAAAATTATCATCCC
TACTATCATACTAATCCCCCTTACATGAATATCAAAGCCTAACATAATCTGAATTAACACGACAACATAT
GGTTTGCTAATCAGCTTAATCAGCTTATTCTACCTAAACCAACCAAATGATAATACATTGAACTCCTCCT
TAATATTTTTCTCTGATTCCCTATCGGCACCACTATTAGCACTCACAACATGACTTCTGCCCCTTATACT
TATAGCAAGTCAACACCATTTATCAAAAGAACCCTTAACTCGAAAAAAACTATATATTTCAATACTAATT
CTTCTCCAATTGTTCCTAATTATAACTTTCACAGCCTCTGAACTCATCTTCTTTTACATCCTATTTGAAG
CAACACTGATTCCGACCCTGATCATTATTACCCGATGAGGAAATCAAACTGAACGACTAAACGCAGGACT
CTACTTCTTATTTTATACTTTAATAGGATCCCTCCCACTCCTAGTAGCTCTCCTTTATATCCACAATTTC
ATGGGCTCCCTAAATTTTCTCATAATTCAATACTGAATCCAGCCTCTGCCAAACTCCTGATCTAATATTT
TCCTATGACTGGCATGCATAATAGCATTCATAGTAAAGATACCTCTATACGGCCTCCACTTGTGACTACC
AAAAGCACACGTAGAGGCCCCTATTGCCGGCTCCATAGTACTTGCCGCTGTACTCCTAAAACTAGGGGGC
TATGGCATGATACGAATTACAACCCTACTAAATCCCCTGACCAATTTCATAGCATACCCCTTCATAATAT
TGTCTCTATGAGGCATAATCATAACAAGCTCTATCTGTCTCCGTCAAACAGATCTAAAATCCCTAATTGC
ATACTCCTCAGTTAGTCATATGGCACTGGTTATCGTAGCGGTTCTTATTCAAACACCATGAAGTTATATA
GGTGCAACAGCTCTAATAATTGCCCATGGTTTAACATCCTCAATACTATTCTGCTTAGCCAACTCCAATT
ACGAACGAATCCATAGCCGTACTATAATTCTCGCACGAGGACTTCAAACTCTCCTTCCCCTAATAGCAGC
CTGATGACTATTAGCAAGCCTCACAAATCTGGCTCTCCCTCCAACAATTAATCTTATCGGAGAACTATTT
GTAGTGATATCCTCATTCTCATGATCCAACATTACTATTATCCTAATAGGAATTAACATTATCATCACCG
CCCTATACTCACTTTATATATTAATCACCACACAACGTGGTAAATATTCCCACCATATCAAAAATATCAA
ACCATCATTCACACGAGAAAATGCCCTAATGACCTTGCACCTACTGCCCCTACTCCTCCTATCCCTTAAC
CCTAAAATTATTCTCGGTCCCATCTACTGTAAGCATAGTTTAACAAAAACATTAGATTGTGAGTCTAACA
ATAAAAGCTCAAACCTTTTTGCTTACCGAAAAAGTACTGCAAGAACTGCTAATTCATGCTCCCATGCATA
AGAACATGGCTTTTTCAACTTTTATAGGATAGAAGTAATCCGTTGGTCTTAGGAACCAAAAAATTGGTGC
AACTCCAGATAAAAGTAATAAATATATTTTCTTCATGCATAATCACAGCCCTAGTTATTCTTACTTTGCC
CATCATTATATCCTCTACTAAACTTTACAAGAATAAGCTATACCCATACTATGTAAAAACCGCTACTTCT
TACGCGTTCATAATTAGCATAATTCCCACAATAATATTCATCTACTCAGGACAGGAAACAATCATTTCAA
ACTGGCATTGAATAACAATCCAAACTATAAAACTATCCATGAGTTTCAAATTAGACTACTTCTCAATAAT
CTTTGTACCTGTAGCCCTTTTTGTCACGTGGTCTATCATAGAATTCTCTATATGATATATACACTCCGAT
CCTTACATTAACCGGTTTTTCAAGTACCTTCTCTTATTCCTCATCACTATAATAGTCCTAGTTACCGCAA
ACAACATATTCCAACTATTCATTGGTTGAGAAGGAGTTGGCATTATATCATTCCTACTTATTGGATGATG
GTACGGCCGAACCGATGCAAATACAGCCGCCCTACAAGCCGTCCTCTACAACCGTATTGGAGATGTAGGC
TTCATTATAACCATAGCATGATTTCTACTAAACTTAAACACATGAGACCTTCAACAAATCTTCATTACGA
CAAACGATAATTTTAATCTGCCACTACTTGGCCTACTACTAGCAGCTACCGGTAAATCTGCTCAATTCGG
CCTACATCCCTGACTCCCCTCAGCCATAGAAGGCCCCACTCCTGTATCAGCCCTACTTCACTCAAGCACA
ATAGTTGTAGCAGGAGTATTTCTTCTTATCCGCTTTCATCCACTAATAGAGCATAACCAAACTATTCAAA
CCCTCACTTTATGCTTAGGGGCCATTACTACACTATTTACCGCAATCTGCGCTCTTACACAGAATGATAT
CAAAAAAATTGTAGCGTTCTCTACCTCAAGCCAACTAGGCCTAATAATAGTAACAATTGGCATTAACCAG
CCCTACTTAGCCTTCTTACACATCTGCACTCACGCATTTTTTAAAGCTATACTATTCATATGCTCAGGGT
CAGTTATCCACAGCCTAAACGATGAACAAGACATTCGAAAAATGGGTGGCCTATTTAAAGTCCTTCCCTT
CACCACAACCTCCCTTATTATCGGAAGCCTCGCATTAACAGGCATGCCTTTCCTTACAGGATTCTACTCC
AAAGACCTGATCATCGAGTCCGCTAACACGTCGAATACCAACGCCTGAGCCCTCTTAATTACACTCGTTG
CCACATCCCTAACCGCTGCCTACAGCACCCGAATTATATTCTTTGCTCTACTAGGCCAGCCCCGCTTCTC
CCCTATAATCCTTATCAACGAGAATAATCCTCTCCTAATTAACTCTATTAAACGACTCCTTATCGGAAGT
GTATTTGCAGGGTATATTATCTCCCACAGCATCACACCCACTACCATCCCACAGATAACTATGCCTCATT
ATCTAAAAATGACAGCCCTTGCAGTAACCACCTTGGGTTTCATCCTGGCACTAGAACTAAACCTTACCTC
ACAAGGACTCAAATTTAACTATCCTTCTAATTACTTTAAATTCTCCAGCCTCCTTGGCTACTATCCAACC
ATTATGCACCGCCTCACACCTAAAACAAGTTTAACCATTAGCCAGAAATCAGCATCTATACTTCTGGACT
CCATCTGACTAGAAAACATCCTACCCAAATCAATCTCATATTTCCAAATAAAATCTTCTACCCTTATTTC
AAATCAAAAAGGTCTCATCAAACTCTATTTCCTATCGTTCATACTAACTATAATCCTCAGTCTACTAATC
CTTAATTACCACGGGTAACTTCCATGATAACCAACACACCAATTAATAATGATCAGCCTGTAACAACCAC
CAACCAAGTCCCATAACTGTACAGAGCCGCAATACCCATAGCCTCTTCACTAAAAAACCCAGAGTCCCCC
GTATCATAGATCACTCAATCCCCTATTCCATTAAACTTTAATACTACCTCCACCTCGTCATCCTTCAAAA
TATAGCAAGCAGTCAACAATTCAGACAACAAACCAGTAATAAAAGCCGCTAGAACAGCCTTATTTGAAAC
TCACACCTCAGGGTATTGCTCAGTAGCCATAGCAGTTGTATAACCAAATACTACTAATATACCCCCCAAA
TAAATTAAAAATACTATCAACCCTAAAAAAGAACCCCCAAAATTCAGAACAATCGCACAACCAATCCCAC
CGCTAATAATTAGCACAAGCCCACCATAAATAGGAGATGGTTTAGTGGCAAAACCCACAAAACTCATCAC
AAAAACGATACTTAAAATAAATACAATGTATGTTATCATTATTCCTACATGGAATTTAACCATGACTAAT
GACATGAAAAATCATCGTTGTATTTCAACTATAAGAACATTAATGACCAACATTCGAAAAACCCACCCAC
TAGCCAAAATTGTTAATAACTCATTCATTGACCTCCCAGCGCCGTCTAACATCTCTGCTTGATGGAACTT
CGGATCCTTACTAGGAGTATGCTTGATTCTACAGATTCTAACAGGTTTATTCTTAGCTATGCACTATACA
TCGGACACAGCCACAGCTTTTTCATCAGTCACCCACATCTGCCGAGACGTTAACTACGGCTGAATTATCC
GCTATATGCACGCAAATGGCGCTTCCATATTCTTTATCTGCCTATTCCTACATGTAGGACGAGGCCTATA
TTACGGATCCTATGTATTCATAGAAACATGAAACATTGGAATTGTACTATTATTCGCAACCATAGCCACA
GCATTCATGGGCTATGTACTACCATGAGGACAAATATCATTTTGAGGAGCAACTGTAATCACTAATCTTC
TCTCTGCCATCCCTTATATCGGAACTGACTTAGTAGAATGGATCTGAGGCGGCTTCTCAGTGGACAAAGC
AACCCTAACACGATTCTTTGCATTCCATTTCATCCTCCCTTTCATCATCGCAGCTCTAGCAATAGTACAC
CTCCTATTTCTACACGAAACCGGATCCAACAACCCTTCAGGAATCACATCAGACTCAGACAAAATTCCAT
TTCACCCTTACTACACAATCAAGGATATCCTAGGAGCCTTACTCCTACTCCTAATCCTAATATCACTAGT
TTTATTTTCACCTGACCTATTAGGAGACCCAGATAACTACACCCCTGCAAACCCCCTAAACACCCCTCCA
CATATTAAACCTGAGTGATATTTTCTATTCGCCTATGCTATCCTACGATCCATTCCTAATAAATTAGGAG
GTGTACTCGCCCTAGTATTCTCCATCCTAATCTTGGCATTCATTCCACTCCTCCACACATCTAAGCAACG
CAGCATAATATTCCGGCCCCTTAGCCAATGCCTATTCTGACTTTTAGTCGCCGATCTTCTCACTTTAACA
TGAATTGGAGGACAACCAGTTGAGCACCCTTTCATCATTATCGGACAAGTCGCTTCAATCTTATATTTCA
CCATCTTATTGATCCTAATACCAACAGTTAGCGTTATCGAAAACAACCTTCTAAAATGAAGAGTCTTTGT
AGTATAATCATTACCTTGGTCTTGTAAACCAAAAATGGAGAGTAACCGCCCTCCCTAAGACTCAAGGAAG
AAGCTCTTGCTCCACCATCAGCACCCAAAGCTGAGATTCTTCTTAAACTATTCCCTGACACCCCTACATT
CATATATTGAATCACCCCTACTGTGCTATGTCAGTATCTCCAGGTAAACCCTTCTCCCCTCCCCTATGTA
CGTCGTGCATTAATGGTTTGCCCCATGCATATAAGCATGTACATAATATTATATCCTTACATAGGACATA
TTAACTCAATCTCATAATTCACTGATCTTTCAACAGTAATCGAATGCATATCACTTAGTCCAATAAGGGC
TTAATCACCATGCCTCGAGAAACCATCAACCCTTGCTCGTAATGTCCCTCTTCTCGCTCCGGGCCCATAC
TAACGTGGGGGTTACTATCATGAAACTATACCTGGCATCTGGTTCTTACTTCAGGGCCATAACCTTATTT
ACTCCAATCCTACTAATTCTCGCAAATGGGACATCTCGATGGACTAATGACTAATCAGCCCATGATCACA
CATAACTGTGGTGTCATGCATCTGGTATCTTTTAATTTTTAGGGGGGGAATCTGCTATCACTCACCTACG
ACCGCAACGGCACTAACTCTAACTTATCTTCTGCTCTCAGGGAATATGCCCGTCGCGGCCCTAATGCAGT
CAAATAACTTGTAGCTGGACTTATTCATTATCATTTATCAACTCACGCATAAAATCAAGGTGCTATTCAG
TCAATGGTTTCAGGACATATAGTTTTAGGGTACACGTACGTACACGTACGTACACGTACGTACACGTACG
TACACGTACGTACACGTGCGTACACGTGCGTACACGTACGTACACGTGCGTACACGTGCGTACACGTGCG
TACACGTACGTACACGTGCGTACACGTACGTACACGTGCGTACACGTACGTACACGTACGTACACGTGCG
TACACGTACGTACACGTGCGTACACGTGCGTACACGTGCGTACACGTACGTACACGTGCGTACACGTGCG
TACACGTACGTACACGTACGTACACGTGCGTACACGTACGTACACGTACGCACGCGCGTAAGACATTAAG
TTAACTTATACAAACCCCCCTTACCCCCCGTAAACTCATGTCATCTATTATACACTTATTTATGTCCCGC
CAAACCCCAAAAACAGGACTAAGTGCATACAATACTCACAAGCTTTATTTAAATTATATACAAATGTATT
GCTACTCTAGTTAACTTAACACAACAGTCTTACACGCATTTGGTCTCGTAGTCTATCTATAGATAGCATT
CCCTTTTTTTTCCCTCTCATATTTACTATGTATTTTATTTATTACGCACACTACAATTTCAGTATAA
