# Supplementary material for: Comparison of next-generation sequencing samples using compression-based distances and its application to phylogenetic reconstruction
Source: BMC Res Notes. 2014 May 29;7:320. doi: 10.1186/1756-0500-7-320 (PMC4057587; doi:10.1186/1756-0500-7-320)
Supplement: Additional file 3 — Perl scripts and the example data set of 29 mtDNA sequences. [file 1756-0500-7-320-S3.zip › compression_phylo/FASTA/7.fasta]

>gi|1805746|emb|X97337.1| Equus asinus complete mitochondrial genome
GTTAATGTAGCTTAATGATATCAAAGCAAGGCACTGAAAATGCCTAGATGAGTATTCCTACTCCATAAAC
ACATAGGCTTGGTCCTGGCCTTTTTATTAGTTATTAATAAAATTACACATGCAAGTATCCGCACCCCAGT
GAGAATGCCCTCTAAATCGCACTCTACGATCAAAAGGAGCAGGTATCAAGCACACTACAAAGTAGCTCAT
AACACCTTGCTAGGCCACACCCCCACGGGACACAGCAGTGATAAAAATTAAGCTATGAACGAAAGTTCGA
CTAAGTTATATTAAACTAGGGTTGGTAAAATTCGTGCCAGCCACCGCGGTCATACGATTAACCCAAATTA
ATAAACCCTCCGGCGTAAAGCGTGTCAAAGACCCATACTAAAATAAAGTTAAAACCCAGTTAAGCTGTAA
AAAGCTACAACTAAAGTAAAATAAACTACGAAAGTGACTTTAATACCTCTGACCACACGATAGCTAAGGC
CCAAACTGGGATTAGATACCCCACTATGCTTAGCCCTAAACCAAAATAGCTCACCATAACAAAGCTATTC
GCCAGAGTACTACTAGCAACAGCCTAAAACTCAAAGGACTTGGCGGTGCTTTACATCCCTCTAGAGGAGC
CTGTTCCGTAATCGATAAACCCCGATAAACCCCACCATCCCTTGCTAATTCAGCCTATATACCGCCATCT
TCAGCAAACCCTAAACAAGGTACCAAAGTAAGCACAATCATCCAACATAAAAACGTTAGGTCAAGGTGTA
GCCCATGGGATGGAGAGAAATGGGCTACATTTTCTACTCTAAGAACAAGAACTCAACCCAAACGGAAGTC
TCCATGAAATTAGAGACCGAAGGAGGATTTAGTAGTAAATTAAGAATAGAGAGCTTAATTGAATCAGGCC
ATGAAGCGCGCACACACCGCCCGTCACCCTCCTTAAATATTACAAATCACAATATTACACAAAACCATGA
TCCAAACATATGAAAGGAGACAAGTCGTAACAAGGTAAGTATACCGGAAGGTGTACTTGGATAACCAAAG
TGTAGCTTAAACAAAGCATCCAGCTTACACCTAGAAGATTTCACTCAGAGTGAACACTTTGAACTAAAGC
TAGCCCAAACAATACCCAACTCAACTACCCTTAGTCACTTAACTAAAACATTCACCAAACCATTAAAGTA
TAGGAGATAGAAATTTTAACTTGGCGCTATAGAGAAAGTACCGTAAGGGAACGATGAAAGATGTATTAAA
AGTACTAAACAGCAAAGCTTACCCCTTTTACCTTTTGCATAATGATTTAACTAGAATAAACTTAGCAAAG
AGAACTTAAGCTAAGCACCCCGAAACCAGACGAGCTACCTATGAACAGTTATAAAGAACCAACTCATCTA
TGTCGCAAAATAGTGAGAAGATTCATAGGTAGAGGTGAAAAGCCCAACGAGCCTGGTGATAGCTGGTTGT
CCAGAAACAGAATCCCAGTTCAAATTTAAATTTACCTAAAAACCACTTAATTCTAATGTAAACTTAAATT
ATAGTCTAAAAAGGTACAGCTTTTTAGATACAGGATACAACCTTTATTAGAGAGTAAGAATAAGATTAAT
CCCATAGTTGGCTTAAAAGCAGCCATCAATTAAGAAAGCGTTCAAGCTCAACGTCACACATATCTTAATC
CCAATAATAGACTCAGACTAACTCCTAATCTTATACTGGACTATTCTATCGACACATAGAAGCAATAATG
TTAATATGAGTAACAAGAATTATTTCTCCTTGCATAAGCCTATATCAGAACGAATACTCACTGATAGTTA
ACAACAGAATAGACACAATCCAAAAACTAACCATCTATTTAGACTATTGTTAACCCAACACAGGTGTGCA
CCCATAAGGAAAGATTAAAAGAAGTAAAAGGAACTCGGCAAACACAAACCCCGCCTGTTTACCAAAAACA
TCACCTCTAGCATTCCCAGTATTAGAGGCACTGCCTGCCCAGTGACATCTGTTTAAACGGCCGCGGTATC
CTAACCGTGCAAAGGTAGCATAATCACTTGTTCTCTAAATAGGGACTTGTATGAATGGCCACACGAGGGT
TTTACTGTCTCTTACTTCCAATCAGTGAAATTGACCTTCCCGTGAAGAGGCGGGAATAATCAAATAAGAC
GAGAAGACCCTATGGAGCTTTAATTAACTGATTCACAAAAAACAACATACAAACCTAACCCTCAGGGACA
ACAAAACTTTTGATTGAATCAGCAATTTCGGTTGGGGTGACCTCGGAGAACAAAACAACCTCCGAGTGAT
TTAAATCTAGACTAACCAGTCAAAATACATAATCACTTATTGATCCAAACCTTTGATCAACGGAACAAGT
TACCCTAGGGATAACAGCGCAATCCTATTCCAGAGTCCATATCGACAATTAGGGTTTACGACCTCGATGT
TGGATCAAGACATCCTAATGGTGCAACCGCTATTAAGGGTTCGTTTGTTCAACGATTAAAGTCTTACGTG
ATCTGAGTTCAGACCGGAGTAATCCAGGTCGGTTTCTATCTATTCTACACTTTTCCCAGTACGAAAGGAC
AAGAAAAGTAGGGCCCACTTTATAAGAAGCGCCCTCAAACTAATAGATGACATAATCTAAATCTAACTAA
TTTATTAACCCCACCGCCCTAGAACAGGGCTCGTTAGGGTGGCAGAGCCGGAAATTGCGTAAAACTTAAA
CCTTTACACCCAGAGGTTCAACTCCTCTCCCTAACAACATGTTCATAATTAACGTCCTCCTCTTAATTAT
CCCAATCCTGCTCGCCGTAGCATTTCTCACACTAGTTGAACGAAAAATCTTAGGCTATATACAACTTCGC
AAAGGACCCAACATCGTAGGCCCCTACGGCCTACTACAGCCCATCGCTGATGCCCTTAAACTATTTATCA
AAGAACCACTACAACCACTAACATCATCAACATCCATATTCATTATCGCACCAATCCTAGCCCTCACCCT
AGCCTTAACCATATGAATCCCCCTACCCATGCCATACCCACTAATTAACATAAACCTGGGAATTCTATTC
ATACTAGCCATATCCAGCCTAGCTGTCTACTCAATCCTTTGATCAGGGTGAGCCTCAAACTCAAAATATG
CTCTAATTGGAGCCTTACGAGCAGTAGCACAAACCATTTCGTATGAAGTAACTCTAGCAATTATTCTACT
CTCAGTCCTCCTAATGAGCGGATCATTCACACTATCAACACTCATCATTACCCAAGAATACTTATGATTA
ATCTTCCCATCATGACCCTTAGCCATAATATGATTCATCTCAACATTGGCCGAAACCAACCGAGCTCCAT
TTGACCTAACAGAGGGAGAATCAGAACTCGTCTCCGGATTCAACGTCGAATACGCAGCCGGCCCATTCGC
CCTATTTTTCCTTGCAGAATATGCAAACATCATCATAATAAATATCTTCACAACAACCCTATTTCTTGGA
GCATTTCACAGCCCCTACCTACCAGAACTCTACTCAATTAATTTCACTATAAAAACCCTCCTTCTAACAT
GTTCCTTCCTATGAATCCGAGCATCCTACCCACGATTCCGATATGATCAACTTATACACCTCTTATGAAA
AAACTTCCTGCCACTTACACTAGCCCTCTGCATATGACACGTCTCACTACCAATTATATTATCCAGCATC
CCACCACAAACATAAGAAATATGTCTGACAAAAGAGTTACTTTGATAGAGTAAAACATAGAGGTTCAAAC
CCTCTTATTTCTAGAACCACAGGAATTGAACCTGCTCCTGAGAATTCAAAATCCTCCGTGCTACCAAATT
ACACCATGTCCTACAAGTAAGGTCAGCTAAATAAGCTATCGGGCCCATACCCCGAAAATGTTGGATTACA
CCCTTCCCGTACTAATAAACCCCCTTATCCTCACAATCATTCTAATAACAGTTTTTCTAGGAACTATAAT
CGTTATAGCAAGCTCACACTGACTAATAATCTGAATCGGATTCGAAATAAATCTACTAGCCATCATCCCC
ATCCTAATAAAAAAATATAATCCTCGAGCTATAGAGGCCTCCACCAAGTACTTCTTAACCCAAGCCACCG
CATCCATACTCCTCATAATAGCAATCATCATCAACCTTATACACTCAGGCCAATGAACAATCACAAAAGT
TTTTAACCCCACAGCATCCATCATCATAACTTTAGCCCTCGCCATAAAACTTGGACTGACACCATTCCAT
TTCTGAGTGCCCGAAGTCACACAGGGCATCTCACTAACATCAGGCCTCATCTTACTCACATGACAAAAAC
TAGCCCCAATATCAATCCTATATCAAATCTCACCCTCAATCAACCTAAACATCCTACTAACTATAGCCGT
GCTATCAATCCTAGTAGGAGGCTGAGGTGGCCTCAACCAAACCCAACTACGAAAAATTATGGCATACTCG
TCAATTGCCCATATAGGATGAATAGCAGCCATCTTAGTGTACAACCCAACACTGACAATACTAAACATAC
TAATTTACATTATAATAACACTCACAATATTCATACTGTTTATCCACAGCTCCTCTACCACAACACTATC
ACTCTCACACACATGAAACAAAGCACCTCTAATCACCACACTAATCCTAATCACCTTGCTATCTATAGGA
GGCCTCCCTCCACTATCAGGATTCATACCCAAATGAATAATCATCCAAGAACTTACCAAAAACAGCAGCA
TCATTCTCCCCACCCTAATGGCTATTATAGCTCTACTCAATCTCTACTTCTACATGCGACTAACCTATTC
CACCTCCCTAACTATATTCCCATCCACAAATAATATAAAAATAAAATGACAATTCGAAACCAAACAAATT
ACCCTCCTACCCCCATTAATCATCGCATCTTCCCTACTCCTCCCCCTAACCCCCATACTATCAATTCTGG
ACTAGGAATTTAGGTTAACATCCAGACCAAGAGCCTTCAAAGCCCTAAGCAAGTGTATTCACTTAATTCC
TGCACACTAAGGACTGCAAGACTCTATCTCACATCAATTGAACGCAAATCAAACACTTTCATTAAGCTAA
GCCCTTACTAGATTGGTGGGCTATCATCCCACGAAATTTTAGTTAACAGCTAAACACCCTAATCAACTGG
CTTCAATCTACTTCTCCCGCCGCCTAAAAAAAAAGGCGGGAGAAGCCCCGGCAGAATTGAAGCTGCTTCT
TTGAATTTGCAATTCAACGTGAAATTCACCACAGGACTTGATAAGAAGAGGATTCCAACCCCTGTCTTTA
GATTTACAGTCTAATGCTTACTCAGCCATCTTACCTATGTTCATTAACCGCTGACTATTTTCAACTAACC
ACAAAGACATCGGCACTCTGTACCTCCTATTCGGCGCTTGAGCTGGAATAGTAGGAACCGCCCTAAGCCT
CCTAATCCGTGCTGAATTAGGTCAACCTGGGACCCTGCTGGGAGATGATCAGATCTACAATGTTATTGTA
ACTGCCCATGCATTCGTAATAATCTTCTTCATAGTCATACCCATCATGATCGGAGGATTTGGGAACTGAT
TAGTTCCCTTAATAATTGGAGCACCCGATATAGCCTTTCCCCGAATAAACAACATAAGCTTCTGATTACT
TCCCCCATCATTCCTACTTCTTCTTGCTTCCTCAATAATTGAAGCAGGCGCTGGAACAGGCTGAACCGTA
TATCCTCCCCTAGCTGGAAATCTAGCGCACGCAGGGGCTTCTGTTGACTTAACCATCTTCTCCCTTCACC
TAGCTGGTGTATCTTCAATTTTAGGTGCCATCAATTTCATTACCACAATCATCAACATAAAACCACCAGC
CCTGTCCCAGTATCAAACCCCTCTATTCGTTTGATCCGTCCTCATTACGGCAGTACTCCTTCTCCTAGCT
CTTCCAGTCCTAGCAGCAGGTATTACTATGCTTCTCACAGACCGTAACTTAAACACCACCTTCTTCGATC
CTGCAGGGGGAGGGGATCCAATCCTTTACCAACACCTATTCTGATTTTTCGGACACCCTGAAGTCTACAT
TCTCATTCTGCCAGGCTTTGGTATAATCTCACACATCGTTACATATTATTCAGGTAAAAAAGAACCTTTC
GGCTACATGGGTATAGTATGAGCTATAATATCCATTGGCTTCCTAGGCTTCATCGTATGAGCTCACCACA
TGTTTACAGTAGGTATAGACGTCGATACACGAGCATATTTCACATCAGCTACCATAATCATCGCCATCCC
AACCGGTGTAAAAGTATTTAGCTGACTAGCTACCCTGCACGGAGGAAATATCAAATGATCTCCAGCTATA
CTCTGAGCTCTAGGCTTCATCTTCTTATTCACAGTAGGAGGCCTAACAGGAATCGTCTTGGCTAACTCAT
CCCTAGATATTGTTCTCCACGATACTTATTATGTAGTAGCACATTTCCACTACGTCCTATCCATAGGAGC
AGTCTTCGCCATTATGGGAGGATTTGTTCACTGATTCCCTCTATTCTCAGGATATACACTCAATCAAACC
TGAGCAAAAATCCACTTTACAATTATATTCGTAGGGGTCAATATAACTTTCTTCCCACAACACTTCCTTG
GCCTCTCAGGAATACCACGACGCTATTCTGACTACCCGGACGCGTATACAACATGAAACACCATCTCATC
CATAGGATCTTTTATCTCACTCACAGCAGTAATACTAATAATCTTCATAATTTGAGAAGCATTCGCATCC
AAACGAGAAGTGTCTACAGTAGAATTAACCTCAACTAACCTAGAATGACTACATGGATGCCCCCCACCAT
ACCATACATTTGAAGAACCCGCCTACGTAAACCTAAAATAAGAAAGGAAGGAATCGAACCCCCTCTAACT
GGTTTCAAGCCAATATCATAACCACTATGTCTTTCTCCATTAAACGAGGTATTAGTAAAAATTACATAAC
TTTGTCAAAGTTAAATTATAGGTTAAATCCCTATATACCTCTATGGCCTACCCTTTCCAATTAGGATTCC
AAGACGCAACATCCCCTATTATAGAAGAACTCCTACACTTCCATGACCACACGCTAATAATCGTATTCTT
AATTAGCTCTCTAGTGTTATACATTATCTCATCAATACTAACGACTAAATTAACCCACACCAGCACTATA
GACGCCCAAGAAGTAGAAACAATTTGAACGATTCTACCAGCCATCATCCTTATTCTAATTGCCCTCCCAT
CCCTACGAATTCTATATATAATAGACGAGATTAACAACCCATCTCTCACAGTCAAAACAATAGGCCACCA
ATGATACTGAAGTTACGAGTATACCGATTACGAAGACCTGACCTTCGACTCCTACATGATCCCCACATCA
GACTTGAAACCAGGAGAACTACGTCTTCTAGAAGTCGACAACCGAGTGGTTCTTCCTATAGAAATAACTA
TCCGGATATTAATTTCATCCGAAGACGTATTACACTCATGAGCTGTCCCCTCCCTAGGCCTAAAAACGGA
CGCCATCCCTGGGCGCCTAAATCAGACAACTCTCGTAGCCTCCCGACCAGGCCTTTACTATGGCCAATGC
TCAGAGATTTGCGGATCAAACCACAGCTTTATACCAATTGTTCTTGAACTAGTTCCACTGAAATACTTCG
AAGAATGATCTGCATCAATACTATAAAATCACTAAGAAGCTAATACAGCGTTAACCTTTTAAGTTAAAGA
CTGAGGGTTCAATCTCCCTCCCTAGTGATATGCCACAGTTGGATACATCAACATGATTTATTAATATCGT
CTCAATAATCCTAACTCTATTTATTGTATTCCAACTAAAAATTTCAAAGCACTCTTATCCAATACACCCA
GAAGCTAAAACAACTAAAATAGCTAAACGCCTTACCCCTTGAGAATCAAAATGAACGAAAATCTATTCGC
CTCTTTCGCTACCCCAACAATAATAGGCCTCCCTATTGTAATCCTAATCATTATATTCCCCAGCATCCTA
TTTCCCTCATCCAACCGACTAATTAACAATCGCCTAATCTCAATCCAACAATGGCTAGTCCAACTTACAT
CAAAACAAATAATAACCATCCATAACAATAAAGGACAAACCTGAACCCTCATACTCATGTCGCTAATCCT
ATTCATTGGTTCAACAAACTTATTGGGCCTACTACCCCACTCATTTACACCAACAACACAACTATCAATA
AACCTAGGCATAGCCATCCCCCTGTGAGCAGGAACAGTATTCATAGGCTTTCGTCATAAAACAAAAGCAG
CTCTAGCTCACTTTCTACCCCAAGGAACGCCCATTTTCCTCATTCCCATACTAGTAATTATTGAGACTAT
CAGTCTATTTATTCAACCAATAGCTCTAGCCGTACGGCTAACTGCTAATATTACTGCCGGACATCTTCTA
ATCCACCTTATCGGAGGAGCAACGCTAGCCCTCATAGACATTAGCCCCTCAACAGCCCTTATTACATTCA
TTATCCTGATTCTACTAACTATCCTCGAATTCGCAGTAGCCATAATCCAAGCCTATGTATTCACTCTCCT
AGTAAGTCTCTACCTACACGATAACACCTAATGACCCACCAAACCCACGCCTACCACATAGTAAACCCCA
GCCCATGACCACTTACAGGAGCCCTATCAGCCCTCCTAATAACATCAGGATTAGCCATGTGATTCCACTT
TAACTCAACCCTACTTTTAGCTCTGGGACTATTAACCAACATCCTTACCATATATCAATGATGGCGAGAC
ATCATCCGAGAAAGCACATTCCAAGGCCATCACACATCAATCGTCCAAAAAGGGCTCCGATATGGTATAA
TCCTTTTCATCATCTCAGAAGTCTTCTTCTTCTCTGGCTTCTTCTGAGCTTTCTACCACTCAAGCCTAGC
TCCTACACCCGAACTAGGCGGCTGCTGACCACCCACAGGTATCCACCCCCTAAACCCCCTAGAAGTCCCC
TTACTCAATACCTCAGTGCTCCTAGCATCAGGAGTCTCCATCACCTGAGCCCACCATAGCCTGATAGAAG
GGAACCGTAAAAACATGCTCCAAGGCCTATTTATCACAATCTCTCTAGGCGTGTACTTCACTCTCCTTCA
AGCCTCAGAATACTACGAAGCTTCATTTACTATTTCAGATGGGGTGTACGGATCGACATTTTTCGTAGCA
ACGGGATTTCACGGACTACACGTAATCATCGGATCCACCTTCCTTATCGTATGCTTCCTACGCCAACTAA
AGTTCCACTTTACATCCAGTCACCATTTCGGATTCGAAGCAGCCGCTTGATACTGACACTTCGTCGACGT
AGTTTGACTATTCTTATATGTCTCTATCTATTGATGAGGATCCTATTCTTTTAGTATTGACCAGTACAAT
TGACTTCCAATCAATTAGCTTCGGTATAATCCCGAAAAAGAATAATAAATCTCATACTAACACTCCTCAC
CAATACATTACTAGCCTCGCTACTCGTACTCATCGCATTCTGATTACCACAACTAAACATCTATGCAGAA
AAAACCAGCCCATACGAATGCGGATTTGACCCAATAGGGTCAGCACGCCTCCCTTTCTCAATAAAATTTT
TCTTAGTGGCGATTACATTCCTGCTGTTCGACCTAGAAATCGCCCTCCTATTGCCCCTTCCATGAGCATC
CCAGACAACTAACCTGAACACTATACTTATTATAGCACTAATCCTAATCTCTCTCCTAGCCATCAGCCTG
GCTTACGAATGAACCCAAAAAGGGCTAGAATGAACTGAGTATGGTAATTAGTTTAAACCAAAACAAATGA
TTTCGACTCATTAAACTATGATTAACTTCATAATTACCAACATGTCACTAGCCCACATTAATATCTTCCT
AGCATTCACAGTTTCCCTCGTAGGCCTACTAATGTACCGATCCCACCTAATATCCTCACTCCTATGCCTA
GAAGGGATAATACTGTCACTATTCGTCATAGCAACCATAGTAGTTCTAAATACCCATTTCACACTAGCCA
GCATAATACCCATTATTTTACTAGTATTTGCTGCTTGCGAACGAGCATTAGGACTATCCTTACTAGTCAT
AGTCTCCAACACTTATGGAGTGGACCACGTACAAAACCTCAACCTCCTCCAATGCTAAAAATCATCATCC
CTACAATCATACTTATACCCCTCACATGACTATCAAAAAAGAACATAATCTGAATTAACACCACAACCTA
CAGCCTATTAATCAGCCTTATCAGCTTATCCCTCCTAAACCAGCCTAACAACAATAGCCTAAACTTCTCA
CTAATATTCTTCTCTGACCCTCTATCAGCTCCACTACTAGTACTAACAACATGGCTACTTCCATTAATAC
TCATAGCCAGCCAGCACCACCTATCCAAAGAACCACTAATCCGAAAAAAACTCTACATCACCATGCTAGC
CATACTTCAAACTTTCCTAATCATAACCTTTACCGCCACAGAACTAATCTCCTTCTATATCCTATTTGAA
GCCACATTAGTTCCAACACTAATTATCATCACCCGCTGAGGTAACCAAACAGAACGCCTAAACGCAGGCC
TCTACTTTCTATTCTACACGCTAGTAGGCTCCCTCCCACTCTTAGTCGCACTAATCTCTATCCAAAACCT
AACAGGCTCACTAAATTTCCTACTAATTCAATACTGAAACCAAGCACTACCCGACTCTTGATCTAATATC
TTCTTATGATTAGCATGTATAATAGCGTTTATAGTTAAAATGCCCCTATACGGCCTTCGCCTCTGACTTC
CGAAAGCCCATGTAGAAGCCCCAATCGCTGGGTCCATAGTGCTAGCAGCCATCCTACTAAAACTAGGGGG
CTACGGAATACTGCGAATTACAATAATGCTAAACCCCCAGACTAATTTTATAGCCTACCCCTTCCTCATA
CTATCTCTATGAGGAATAATCATAACTAGCTCCATCTGCTTACGACAAACTGATCTAAAATCACTCATTG
CATACTCCTCTGTCAGCCATATAGCCCTAGTAATTGTAGCCGTCCTTATCCAAACACCATGAAGCTATAT
AGGGGCCACAGCCCTAATAATTGCCCACGGTCTTACGTCATCAATACTATTTTGCCTAGCAAACTCAAAT
TATGAACGCACTCATAGCCGAACCATAATCCTAGCCCGCGGACTTCAAACTCTCCTTCCCCTCATAGCAG
CTTGATGACTATTAGCCAGCCTAACCAACCTGGCCCTCCCTCCCAGCATTAACCTAATCGGAGAACTATT
CGTAGTAATATCATCATTCTCATGGTCAAATATCACTATCATCCTCATAGGGGCCAACATCACCATCACC
GCTCTCTACTCCCTCTACATACTAATTACTACACAACGAGGAAAATACACACACCATATCAACAGCATCA
AACCCTCATTTACACGAGAAAACGCACTCATAGCCCTCCACATGACTCCCCTACTACTCCTATCACTTAA
CCCCAAAATCATCCTAGGCTTTACGTACTGTAAATATAGTTTAACAAAAACGCTAGATTGTGGATCTAGA
AACAGAAACTCAATATTTCTTATTTACCGAGAAAGTATGCAAGAACTGCTAATTCATGCTTCCGCGTCTG
ACAAACACGGCTCTCTCAAACTTTTAAAGGATAGGAGCTATCCGTTGGTCTTAGGAGCCAAAAAATTGGT
GCAACTCCAAGTAAAAGTAATTAACATATTCTCCTCCCTCATGCTAGCCTCATTATCAGTATTAACTCTA
CCAATCATATCATCAATCCTCAACACCCACAAAAACAGCACGTATCCTCATCACGTAAAAAACATCATTT
CATATGCCTTCATTACCAGCCTAATTCCTACCATAATATTTATTCACTCTGGACAAGAAACAATCATCTC
AAACTGACACTGAATGACCATTCAAACCCTCAAACTATCCCTAAGCTTCAAACTAGACTACTTCTCAATG
ATCTTTGTACCAGTAGCCCTATTCGTAACATGATCTATCATAGAATTCTCCCTATGATATATACACTCAG
ATCCTTACATTACTCGATTTTTTAAATACCTACTCACATTCCTTATTACCATAATAATCCTAGTCACAGC
CAACAACCTCTTCCAACTGTTCATCGGATGAGAAGGAGTAGGCATCATATCATTCCTACTAATCGGATGA
TGATATGGTCGAACAGATGCCAACACTGCAGCCCTCCAAGCAATTCTATACAACCGCATCGGAGACATTG
GTTTCATCATAGCCATAGCCTGATTCCTATTCAACACCAACACATGAGACCTACAACAAATCTTCATACT
TGACCCTAACCTCACCAACCTCCCACTCTTAGGTCTCCTACTAGCTGCAACTGGCAAGTCTGCCCAATTC
GGACTTCACCCATGACTTCCCTCGGCCATAGAAGGTCCCACACCAGTCTCAGCCCTACTTCACTCCAGCA
CAATAGTTGTAGCAGGCGTTTTTCTACTAATCCGCTTCCATCCACTAATAGAAAACAACAAAACCATCCA
ATCACTTACCCTATGCCTGGGGGCTATCACCACACTATTCACAGCAATCTGTGCACTCACCCAAAACGAC
ATCAAAAAAATCATCGCCTTCTCCACCTCCAGCCAACTAGGCTTAATAATTGTAACCATCGGTATTAATC
AACCCTATCTAGCATTTCTCCACATCTGCACCCACGCATTCTTCAAAGCCATATTATTCATATGCTCTGG
ATCCATTATCCACAGCCTAAATGACGAGCAGGACATCCGAAAAACAGGCGGACTGTTTAATGCGATACCC
TTCACCACCACATCCCTAATTATCGGCAGTCTCGCACTCACCGGCATACCCTTCCTTACAGGCTTTTACT
CCAAAGACCTCATCATCGAAACTGCCAACACATCGTACACCAACGCCTGAGCCCTACTAATAACTCTCAT
CGCCACATCCCTCACAGCTGTCTACAGCACCCGAATTATCTTCTTCGCACTCCTGGGACAACCCCGCTTC
CTCCCTCTAACCACAATCAACGAAAACAACCCCTTTCTAATTAACTCCATTAAACGCCTCCTAATTGGCA
GCATTTTCGCCGGATTCTTCATCTCTAACAATATCTACCCTACAACCATCCCAGAAATAACCATGCCCAT
CTACATGAAACTTACCGCCCTCACGGTAACCATCCTAGGATTCACACTGGCCCTAGAACTAAGCCTAATC
ACACACAACCTAAAACTAGAACACCCCACCAACATATTTAAATTCTCCAACCTCCTAGGATATTACCCAA
CAATTATACATCGACTCCCACCACTCGCAAACCTATCAATAAGCCAAAAATCAGCATCACTTCTACTAGA
CTCAATCTGACTAGAGAACATCCTACCAAAATCCATCTCCCAATTTCAAATAAAGACCTCAATCCTAATT
TCCACCCAAAAAGGCCAAATCAAATTATATTTCCTCTCATTCCTCATTACCCTCACCCTGAGCATACTAC
TTTTTAATCTCCACGAGTAACCTCTAAAATTACCAAGACCCCAACAAGCAACGACCAACCAGTCACAACC
ACAACCCAAGCCCCATAACTATACAATGCAGCAACCCCTATAATCTCCTCACTAAACACTCCCGAATTTC
CAATATCATAGATAGCTCAATGCCCCACACTACTAAATTTAAACACCACCCCCACTTCCTCACTCTTCAG
GACATATAAAACCAACATAACCTCCATCAATAACCCCAAAAGAAACACTCCCATAACAGTCGCATTAGAC
ACCCATACCTCAGGATACTGCTCAGTAGCTATAGCCGTTGTATAACCAAAAACAACCAACATTCCTCCCA
AATAAATTAAAAACACCATCAACCCTAAAAAGGACCCTCCAAAATTCATAATAATACCACAACCAACTCC
TCCACTTACAATCAACACTAAGCCCCCGTAAATAGGTGAAGGTTTTGAAGAAAAACCTACAAAACCAATA
ACAAAGATAACGCTCAAAATAAACACAATATATGTCATCATTATTCCCACGTGGAATCTAACCACGACTA
ATGACATGAAAAATCATCGTTGTATTTCAACTATAAGAACACTAATGACAAACATCCGAAAATCCCACCC
GCTAATTAAAATCATCAATCACTCTTTTATCGACCTGCCAACCCCCTCAAACATTTCATCATGATGAAAC
TTTGGCTCCCTCCTAGGAATCTGCCTAATCCTCCAAATCCTAACAGGCCTATTCCTAGCCATACACTACA
CATCAGACACTACAACTGCCTTCTCATCCGTCACCCATATCTGCCGAGACGTTAACTACGGATGAATCAT
TCGCTACCTCCATGCCAACGGAGCATCCATATTTTTCATCTGCCTCTTTATCCACGTAGGGCGCGGCCTC
TACTATGGCTCCTACACATTCCTAGAAACATGAAACATTGGAATTATCCTACTTTTCACAGTAATAGCCA
CAGCATTCATAGGCTATGTCCTACCATGAGGACAAATATCCTTCTGAGGAGCAACGGTCATTACAAACCT
CCTATCAGCAATCCCCTACATCGGTACTACGCTCGTCGAATGAATCTGAGGTGGATTCTCAGTAGACAAA
GCCACCCTTACCCGATTTTTTGCCTTCCACTTTATTCTACCCTTTATCATCACAGCCCTGGTAATCGTCC
ATCTACTATTCCTCCACGAAACAGGATCCAACAACCCCTCAGGAATCCCATCTGACATAGACAAAATCCC
ATTCCACCCGTACTACACAATTAAAGACATCCTAGGACTTCTCCTCCTAGTCCTACTCCTACTAACCCTA
GTATTATTCTCCCCTGACCTCCTAGGAGACCCAGACAACTACACCCCAGCTAACCCCCTCAGCACTCCCC
CTCATATTAAGCCAGAATGGTATTTCCTATTTGCTTACGCCATCCTACGCTCCATTCCCAACAAACTAGG
TGGTGTATTAGCCCTTATCCTTTCCATCTTAATCCTAGCACTCATCCCTACCCTACACATGTCAAAACAA
CGAAGCATAATGTTCCGACCCCTTAGTCAATGCGTGTTCTGACTCTTAGTAGCAGACTTACTAACACTAA
CATGAATTGGTGGCCAACCAGTAGAACACCCATACGTAATCATCGGCCAACTGGCCTCAATCCTCTACTT
CTCCCTAATTCTCATCTTCATACCACTCGCAAGCACCATCGAAAACAACCTTCTAAAGTGAAGAGTCCCT
GTAGTATATCACACATTACCCTGGTCTTGTAAACCAGAAAAGGGGGAAACATTCCCCCCAAGGACTATCA
AGGAAGAAGCTCTAGCTCCACCATCAACACCCAAAGCTGAAATTCTACTTAAACTATTCCTTGATTTCCT
CCCCTAAACGACAGCAATTCATCCTCATGTGCTATGTCAGTATTAAAATACACCCCCGCACAACACCATA
TCAGCTCAACATACAATACTCTATTAATACCCTATGTACATCGTGCATTAAATTGTTCACCCCATGAATA
ATAAGCATGTACATAATATTATTTATCTTACATGAGTACATCATATTATTGATCGTACATACCCCATCCA
AGTCAAATCATTTCCAGCCAACACGCATATCACCACCCATATTCCACGAGCTTAATCACCAAGCCGCGGG
AAATCAGCAATCCCTCCAATTACGTGTCCCAATCCTCGCTCCGGGCCCATCTAAACGTGGGGGTTTCTAC
GGTGAAACTATACCTGGCATCTGGTTCTTTCTTCAGGGCCATTCCCACCCAACCTCGCCCATTCTTTCCC
CTTAAATAAGACATCTCGATGGACTAATGACTAATCAGCCCATGCTCACACATAACTGTGGTTTCATGCA
TTTGGTATCTTTTTATATTTGGGGATGCTGTGACTCAGCTATGGCCGTCAAAGGCCCCGACGCAGTCAAT
TAAATTGAAGCTGGACTTAAATTGAACGTTATTACTCCGCATCAGCAACCATAAGGTGTTATTCAGTCCA
TGGTAACAGGACATAAAGAACATGCACACCCACACACCCATGCGCGCACACACCCACACACCCATGCGCG
CACACACCCACACACCCATGCGCGCACACACCCACACACCCATGCGCGCACACACCCACACACCCATGCG
CGCACACACCCACACACCCATGCGCGCACACACCCACACACCCATGCGCGCACACACCCACACACCCATG
CGCGCACACACCCACACACCCATGCGCGCACACACCCACACACCCACACACCCACACACCCACACACGTT
AAGCAAGTAATGTAACTTTCTTAGTCAAACCCCCCCCACCCCCCATTAAACTCCGCAGATGTACATTTAA
CACAATCTTGCCAAACCCCGAAAACAAGACTAAACAATGCACAACACTTCACGAAGCCTAACTCTCACAC
ACACAACTACGTTAACTCTACGCACTTGACAAGCCCAACAGAACTTCCCTCCCTCCTCTTAATACCAACA
TGCTACTTTAATCAATAAAATTTCCATAGACAGGTATCCCCCTAGATCTGATTTCCCAAACCTACAAATC
CTCTTCCCCA
