# Supplementary material for: Comparison of next-generation sequencing samples using compression-based distances and its application to phylogenetic reconstruction
Source: BMC Res Notes. 2014 May 29;7:320. doi: 10.1186/1756-0500-7-320 (PMC4057587; doi:10.1186/1756-0500-7-320)
Supplement: Additional file 3 — Perl scripts and the example data set of 29 mtDNA sequences. [file 1756-0500-7-320-S3.zip › compression_phylo/FASTA/8.fasta]

>gi|3127895|emb|AJ001562.1| Myoxus glis complete mitochondrial genome
GTTAATGTAGCTTATAATAAGCAAAGCACTGAAAATGCTTAGATAGGTAGCTACACCCCATAAACACAAA
GGTTTGGTCCCAGCCTTCTTATTAGTTTATAGCAAGATTACACATGCAAGCATCTACGACCCTGTGAGAA
TGCCCTCTACGTCATACAGACTTAAAGGAGCAGGTATCAAGCACACATCACCGTAGCTCAAAACACCTTG
CTAAACCACACCCCCACGGGTTACAGCAGTGATTAAAATTAAAATATAAACGAAAGTTTGACTAAGCTAT
GCTATAATCTAGGGTTGGTAAATTTCGTGCCAGCCACCGCGGTCATACGATTAACCCAAATTAATAAGTT
TCGGCGTAAAGGGTGTTTAGATTATTCCTACAATAAGGTTAAATTCTGTCTAAGCTGTAAAAAGCCTTTG
CCAGAGAAAAAATAACATACGAAAGTCACCTTACTAAAATCTGAATACACGATAGCTAAGACCCAAACTG
GGATTAGATACCCCACTATGCTTAGCCCTAAACATAAACCCTTACTAACGCAACCGTTCGCCAGAGTACT
ACAAGCCACAGCTCAAAACTCAAAGGACTTGGCGGTGCTTTATATCCCTCTAGAGGAGCCTGTTCTATAA
TCGATAAACCCCGATAAACCTCACCACTTCTTGCTACCACAGCTTATATACCGCCATCTTCAGCAAACCT
TAACAAGGAATCAAAGTAAGCCCAAGTATTAACATAAAAACGTTAGGTCAAGGTGTAGCCTATGAAGTGG
AAAGAAATGGGCTACATTTCCTTTCCCAAGTACATTCACGTCAACTTTTATGAAACCTAAAAGTAAAAGG
CGGATTTAGTAGTAAGCTAAGAATAGAGAGCCTAGCTGAATAGGGCCATGAAGCACGCACACACCGCCCG
TCACCCTCCTCAAGCATGAATATAATTTATCTATAATTAAATCTCTGCACTTTGCAAGAGGAGATAAGTC
GTAACATGGTAAGCATACTGGAAAGTGTGCTTGGAGTAATCAAAATGTAGCTTAACCAAAAGCATCTGGC
TTACACCCAGAAGATTTTATGTTATATAAACATTTTGAACCAAACCTAGCCCACCTAAATCTTACTCAAC
TAATATACTTATATAAATCAAAACATTTATCCAAATAAAAGTATAGGAGATAGAAATTATTATTTGGCGC
TATAGATAAAGTACCGCAAGGGAAAGATGAAAGAATTCTCAAAGTAATATAAAGCAAAGATTAAAACTTC
TACCTTTTGCATAATGAATTAACTAGAAACATCTTAACATAAAGAATTAAAGTTAAATACCCCGAAACCA
GACGAGCTACTTACAAGCAGCCATTAGGGCTTACCCGTCTATGTAGCAAAATAGTGGGAAGACTTATAAG
TAGAGGTGAAAGACCAATCGAGCTTGGTGATAGCTGGTTACCAGTACAAGGGTCTTAGTTCAGTTTTAGC
TTTACCAAAAAGAACTCCAAATCAAATGTAAAGTTTAAACTTTATCTAAAGAGGGACAGCTCTTTAAGAT
AAGGAAATAACCTGTAATAGTGAGTAAACTTAATATTATTCCACAGTTGGCCTAAAAGCAGCCACCAGTT
AAGAAAGCGTTCAAGCTCAACATTTAATTAAACCAAATTCGCTTCTTCTAATTCAACTCCTATTATTACC
ACTGGGTTAATCTATTTATAAATAGATGAAAATATGTTAATATAAGTAACAAGAAAAATTTTCTCCTAGC
ATGAGTTTATATCAGACCGAATACTCACTGATAGTTAACAATCTAATAATAATAACCCTAATTAAATTTT
TATTAACTATATTGTTAATCCAACACAGGTATGCATTCAAGGAAAGATTAAAAGAAGTAAAAGGAACTCG
GCAAACACTAACCCCGCCTGTTTACCAAAAACATCACCTATAGCATAACAAGTATTAGAGGCACTGCCTG
CCCAGTGACTTTCGTTTAACGGCCGCGGTATCCTGACCGTGCAAAGGTAGCATAATCACTTGTTCCTTAA
TTAGGGACTTGTATGAATGGCTTAACGAGGGTTTAACTGTCTCTTACTTCCAATCAGTGAAATTGACCTT
CCAGTGAAGAGGCTGGAATATAATAATAAGACGAGAAGACCCTATGGAGCTTCAATTGGCTAACTTAAAT
TTTATACTAACCATCCATTAGGAATAACCAAAAAATAATTAAGTTAGAAATTTCGGTTGGGGTGACCTCG
GAGCATAAATAAATCTCCGAAATATAAAATCTATACAAATAATTCAAAATCTAATATATCCAATTGATCC
AAAATTCTTGATCAATGAATTAATTTATCCTAGGGATAACAGCGCAATCCTATTTTAGAGTTCATATCGA
CAATAGGGTTTACGACCTCGATGTTGGATCAGGACATCCCAATGGTGTAGCCGCTATTGACGGTTCGTTT
GTTCAACGATTAACAGTCCTACGTGATCTGAGTTCAGACCGGAGTAATCCAGGTCGGTTTCTATCTATTT
TCAAGCTCTCCCCAGTACGAAAGGACAAGGAAAGCAGGGCCTATGTTAACAACATGCCCTAAGCACTATA
AATGAACCAATCTTAATTTAAAATCCTCACATACTTTACCCTAGACCAGGGTTTGTTAAGGTGGCAGAGC
CCGGTAATTGCGTAAAACTTAAAACTTTATTTTCAGAGATTCAAATTCTCTCCTTAACAACATGTTTATT
GTCAACCTATTTTCCCTAATTATTCCCATTCTTTTAGCCATAGCATTCCTTACTTTAATCGACGGAAAAG
TCCTTGGATATATACAACTCCGCAAAGGACCAAATATCGTTGGACCTTATGGCCTACTTCAACCAATCGC
TGATGCTATAAAACTCTTCATTAAAGAGCCTTTACGACCTTTATCTTCATCAATAAGCCTATTCACTATT
GCACCTACACTAGCTCTCACCCTAGCATTCTCAATATGAATTCCTCTCCCCATACCACAACCACTAATCA
ATATAAATATAGGGATAGTTTTTATTCTCGCCACATCAAGTCTAGCCGTCCATTCTGTTTTATGATCAGG
ATGAGCTTCCAATTCCAAATATTCACTCATTGGAGCCCTACGAGCAGTAGCCCAAACAGTTTCATATGAA
GTTACTTTAGCCATTATTCTTCTCTCAACTTTAATATACAATGGATCGTTTACTCTATCTACACTCACAC
AAACACAAGAGCGTGTCTGAGTTATTTTACCTACGTGACCACTAGCAATAGTATGGGTGATTTCCACCTT
AGCCGAAACCAATCGGGCCCGGTCCGATCTAACAAAGGGTGAATCAGAACTTGTCTCTGGGTTCAATGTA
GAATACGCAGCTGGGCCATTTGCCCTCTTCTTTATAGCAGAATACACAAACATTATTATAATAAATACCC
TAACTTCCACCCTCTTCTTAAGTGCTTTAAATAATATTTACTTCCCTGAAACCTTTACGCTCAACTTCAT
AATAAAAACTCTTATTCTTACTTCCATATTTCTATGAATCCGAGCCTCCTACCCACGATTTCGGTATGAC
CACCTACTACACCTGTTATGAAAAAACTTTTTACCCTTAACATTAGCTCTCTGTATATGACATGTTACAC
TCCCTATTATACTATCAAATATTCCCCCACAAACTTAGAAATATGTCTGACAAAAGAGTTACTTTGATAG
AGTAAATCATAGAGGTTTAAAGCCTCTTATTTCTAGAATCAAAGGAATCGAACCTTACCCTAAGAATTCA
AAATTCTTCGTGCTACCAATCATACACCATATTCTAATCTAGTAAGGTCAGCTAAATAAGCTATCGGGCC
CATACCCCGAAAGTGTTGGTTTATATCCTTCCCGTACTAATCAACCCCCTCACCGCCACCGCCATCTTCT
CCACACTATTTATAGGAACGTTTATCGTTCTCCTCAGCTCTCACTGATTACTTACTTGAGTTGGCTTAGA
AATGAGTATACTCTCTATTATTCCAATTATCATCAACAAAGCTAACCCCCGATCAACAGAAGCTGCAACA
AAGTGGTTCCGTATCCAAGCCACAGCCTCTATAATCCTAATAATAGCAATTATCTCAAACATTATACTTT
CAGGTCAATGAACAGAGTTTAGTTTTACCAGCAACTTTCCATCCATCCTAGCTACCATTGCATTAACAAT
AAAACTAGGCTTAAGCTCATTCCACTTCTGAGTACCAGAAGTAATCCAAGGCATCCTACTCCTACCAGGT
ATAATCATCCTTACATGACAAAAACTAGCACCATTACTCATCTTATACCAAATTTCTTCCTCAACCAACC
CTCTTATTATCCTCACCATAGCTATTACATCAATCGCACTGGGAGGATGAGGTGGACTAAACCAAACACA
ACTACGAAAGGTTATAGCTTACTCATCAATCGCTCACATAGGATGAATACTAGCTATCATTACTTTCAAT
CCCTCAGCTATAGTTCTAAACCTAATTATCTACATTTTAATAACCATTACCATATTCTCATCATTCTACT
TAAACAATAATACAACAACGTTTTCCCTATCCACCCTATGAAATAACACACCCATTATAATTTCCGCTAC
ACTAATTACACTAATATCACTTGGAGGTCTTCCACCACTTTCAGGATTCCTACCAAAATGAATCATTATC
CAAGAAGTAATCAAAAACCATGTGACCATACTAGCCCTCTCTATAGCAATAATGGCACTACTAAACCTTT
ACTTTTATACCCGCCTTATCTACTCTACATCCCTTACTTTATTCCCTTCATCCAACAACATAAAAATAAA
ATGAAAGTTTGAAAACACAAAGTTAATAATCTTAAACTCTTTCATTATTTTTCTATCCATCTCTCTACTA
CCCCTAACACCCCTAGGTATCAATTCTTAAACCTAGGAATTTAGGTTAACCAGACCAATAGCCTTCAAAG
CTTTAAGCAAGTAATCAAATACTTAATTCCTGATTCTAAGGATTGCAAGATTATTCTTACATCATCTGAA
CGCAAATCAAACACTTTAATTAAGCTAAATCCTTATTCTACTCTTTCTAGACTGATGGGATTTGAACCCA
CAAAACTTTAGTTAACAGCTAAACACCTTAATCAACTGGCTTCAATCTACTTCTCCCGCCGCCGGAAAAA
AAGGCGGGAGAAGCCCCGGTAGGCTCTGAGTCTACTCCTTTGAATTTGCAATTCAATATGATTAATCACC
TCAGGGCTTGATAGGAAGAGGGGTCACCCTCTGTATTTAGATTTACAGTCTAATGCTTACTCAGCCATCC
TACCACCTACTTATGTTCATTAACCGTTGATTCTTTTCAACAAATCACAAAGACATTGGCACGCTATATC
TACTATTTGGTGCTTGAGCCGGAATAGTTGGTACAGCCTTAAGTCTCTTAATCCGTGCTGAACTAGGCCA
ACCCGGAGCACTACTGGGTGATGATCAAATCTATAACGTTATTGTCACAGCCCATGCATTTGTCATAATT
TTCTTTATAGTTATACCAATTATGATTGGAGGATTTGGAAACTGATTAGTTCCTTTAATAATTGGAGCCC
CTGATATAGCGTTCCCACGAATAAATAATATAAGCCTCTGACTCCTTCCACCTTCCTTTCTTCTTCTCTC
AGCCTCCTCTATAGTAGAAGCAGGGGCAGGTACAGGTTGAACTGTATATCCCCCTCTTGCAGGAAATTTA
GCTCACGCAGGAGCCTCTGTTGACTTAACATTTTTTTCACTTCATCTAGCAGGGAGCGCCTCAATTTTAG
GTGCCATTAATTTTATCACAACAATTATTAATATAAAACCTCCTGCAATATCTCAATATCAAACTCCATT
ATTCGTATGGTCAGTATTAATTACTGCTGTCTTAATTATTCTATCTCTTCCAGTACTAGCAGCAGGTATT
ACTATATTACTAACAGACCGTAATCTCAATACTACCTTTCTTTACCCTGCTGGAGGAGGAGACCCTATTT
TATACCAACACCTATTCTGATTCTTTGGTCACCCCGAAGTATATATTCTACTTTTTACCTGGTTTGGAAT
TATTTCACATCGGACCACCTATTATTCAGGAAAAAAAGAACCCTTCGGATATATAGGCATGGTAGGAGCC
ATAATATCCATTGGATTCCTAGGATTTATTGTATGAGCTCACCATATATTTACCGTAGGATTAGATGTAG
ATACTCGAGCATATTTTACATCAGCTACTATAATTATTGCTATTCCTACAGGAGTAAAAGTCTTTAGCTG
ACTAGCAACTCTCCATGGAGGTAATATTGTCTGATCCCCCGCTATACTATGAGCCTTAGGATTTATTTTC
CTATTTACTGTTGGAGGATTAACCGGAATTGTCCTAGCAAATTCTTCCCTAGATATTGTACTTCACGATA
CATACTATGTATTGGCCCAATTCCACTATGTATTATTTACAGGAGCAGTATTCGCCAATATAGTTGGCTT
CGCCCACTGATTCCCACTTTTTTTAGGCTATACCTCAAATGACGCGTGAGCAAAAATCCACTTTGCAGTT
ATATTTGTTGGAATAAATCTGACATTCTTCCCTCAAGATTTTCTTGGTTTATCAGGTATACCTCGACGAT
ACTCAGACTACCCAGACGCTTATACAACATGAAATACTGTATCTTCAATAGGATCCTTTATCTCTCTTAC
AGCTGTAATAATCATAATGTTTATGGTATGAGAAGCTTTCGCCTCAAAACGAGAAGTACTAACAGTTGAA
CTTCCATCCACAAATTTAGAGTGATTGCATGGATGTCCTCCACCATATCACACATTTGAAGAGCCTACTT
ATGTTAAGCATAGGTTCAAGAAAGGAAGGAATTGAACCCCCTAAAGCTAGTTTCAAGCCAGCCCTATAAC
CTTTATAATCTTTCTTTATTAATATAAAGATATTAGTAAAAACATTACATAACTTTGTCAAAGTTAATTT
ATAGGTTTAACTCCTATATGTCTTCATGGCCTACCCATTTGAATTAGGATTTCAAGATGCAACATCACCA
ATTATAGAAGAACTCCTTCACTTTCATGACCATGCCCTTATAATTGTCTTTCTTATTAGCTCTTTAGTCC
TATATATTATCATTCTTATATTAACAACAAAATTAACCCATACAAGTACAATGGATGCCCAAGAAGGCGA
GACTATTTGAACAATTCTCTCAGCCATTATCCTTATTATAATTGCCCTTCCATCCTTACGAATTCTTTAT
ATAATAGATGAACTTAATAACCCTACTCTAACCGTTAAAACAGTGGGTCATCAATGATACTGAAGCTATC
AGTATACAGGTTATGAAGACCTAAGTTTTGACTCTTACATAGTTCCTACCACTGACTTAAAACCAGGGGA
ACTCCGACTCCTAGAAGTTGATAATCGTGTAGTATTACCAATAGAAATGCCTGTACGCGTACTAATCTCA
TCTGAAGATGTACTACACTCATGAGCAGTCCCTTCTCTAGGACTAAAAACTGACGCCATCCCAGGCCGTC
TTAATCAAGCTACCCTCACATCAACTCGACCAGGACTATATTATGGCCAATGCTCAGAGATCTGCGGATC
AAATCATAGCTTTATACCTATTGTTCTTGAGCTTGTTCCATTAAAATATTTCGAAAACTGATCCTTGTCT
ATAATTTAATTCCATTATGAAGCTAAACAAGCATTAACCTTTTAAGTTAAAGATTGAGAATAATTAATTT
CTCATAATGAAATGCCGCAACTAGATACATCTACATGATTTACTACAATCTTATCTACAAGTTTTAGCAT
TATTCATCGACTACAACTTAAGCTCACAACACATATTTTCTCACCCAATCCTACCCCTAAAGATTTGAAA
ACACTTAAACACCATAATCCTTGAGATAAAAAATGAACGAAGAGTTATTTGCCTCTTTCATTACACCAAC
ATTAACAGGCCTCCCTGTCGTAATCCTAATTATTCTATTCCAGGGGATTTTATTTCCCTCATCTAATCGC
TTAATTAATAATCGCTTAATCTCATTTCAACTATGCTTACACAACTGATTCTTAAAACAAATGATAACAA
TACATAATAATAAAGGACGAACATGATCTCTAATATTAGTTTCTCTAATTATATTTATTGGCTCAACTAA
TCTTCTAGGTCTTTTACCTCATACTTTTACCCCAACTACACAATTATCAATAAACCTAGGTATAGCAATC
CCACTCTGAGCAGGTGCAGTAATTACTGGGTTTCGACATAAACTAAATCAATCCCTAGCCCATTTTCTAC
CTCAAGGGACACCAATTCCTCTAATTCCAATACTCATTATTATTGAGACTATTAGTCTATTTATTCAACC
TATGGCCCTAGCAGTTCGACTTACAGCTAATATCACAGCTGGACATCTACTAATACACCTAATTGGAGGT
GCAACTCTAGTCTTAACATCTATCAGTCCCCCAACCGCTATAATTACGTTTATTATCCTTATCCTCCTTA
CTATTCTAGAATTCGCTGTAGCATTAATTCAAGATTATATATTTAATATTCTAGTTAGCATTTATTTACA
CGATAATACCTAATGACCCACCAAACTCATGCATATCACATAGTTAACCCTAGCCCATGACCCCTAACAG
GAGCCCTCTCAGCACTTCTTTTAACATCCGGCCTAGTAATATGATTTCATTTTAATTCATCTACTCTCCT
AATCTTAGGCCTAACAGCTAACTCTCTAACTATATATCAATGATGACGAGACATCATTCGTGAAGGAACA
TTTCAAGGCCACCATACAATAATTATTCAAAAAGGATTACGATATGGGATAATCTTATTTATTGTATCCG
AAATTTTTTTCTTTGCCGGATTTTTTTGAGCCTTTTATCATTCTAGCCTAGCACCTACTCCTGAACTAGG
AGGATGCTGACCACCAACAGGTATTACCCTCTTTAATCCTTTAGAAGTACCATTACTTAATACTACTGTT
CTACTAGCATCATGTGTCTCAATTACCTGAGCACATAATAGTCTAATAGAAGGAAACCGAAATCATATAA
CTCAGGCCCTGCTAATAACTATTCTATTAGGCTTTTATTTTACTATTCTCCAAGCCTCCGAATATTTAGA
AACATCTTTTACTATTTCAGACGGAGTCTATGGCTCAACATTTTTTATGGCCACAGGTTTCCACGGCCTA
CATGTAATCATTGGATCTACATCCCTTACAGTATGCCTAATACGACAACTTAATTTTCACTTTACATCTA
ACCATCACTTTGGGTTTGAAGCTGCAGCCTGATATTGACAGTTCGTTGATGTAGTATGACTGTTCCTATA
TGTATCTATCTATTGATGAGGCTCATACTCCCTTAGTATAATCAGTACAACTGACTTCCAATCAGTTAGT
TTCAGGTTTAATCTGAAAGGGAGTAATTAATATAATATTAACTATTTTTATTAACTTAACTCTATCTTCT
ATCTTAATTACTATTGCCTTCTGACTACCTCAATTAAATATCTATACCGAAAAGATCAGTCCCTATGAAT
GTGGATTTGACCCACTAGGCTCAGCCCGCCTACCATTTTCAATAAAATTCTTTCTAGTCGCAATTACTTT
TCTTTTATGCAGTCTAGAAATAGCCCTCCTTCTCCCTCTTCCATGAGCTTCTCAGATTAATAATCTTCTC
CTTATACTAATAGTTGCACTCGTCTTAATCTCCATTCTAGCCCTAGGATTAGCATACGAATGAATTCAAA
AAGGCTTAGAATGAGTTGAATATGGTAATTAGTTTAACCCAAAAACAAATGATTTCGACTCATTAAATTA
TAATTCATTTTATAATTACCAACATGCCGCTTATCTTCTTCAATGTATTCTCCGCATACCTCTTATCTCT
CTTAGGTATTCTAATTTACCGCTCACACCTAATATCTTCTCTTCTATGCCTAGAAGGAATAATACTCTCA
ATATTCATTATTAACTCAGCAATTATTCTAAATATACTCTTTTCACTATCTTTTATTATACCCATTACCC
TTTTAGTCTTCGCAGCCTGTGAAGCTGCAATTGGCTTAGCCTTCCTAGTCATAGTATCAAGCTCTTATGG
ATTAGATTATGTCCAAAACTTAAACGTCTTACAATGCTAAAAATCATTATTCCAACTATACTACTAATCC
CTATCACCTGATTCTCTAAATCTTCCCTAATTTGAACAAAGATTACAACACATAGTCTCTTAATTAGCCT
AGCCAGCTTATTCCTGCTTAATCAACTTGACAGCTCAAGCTTAAATTTCTCACCTTTATTTTTTACAGAC
TCATTATCTTCTCCTCTTCTTATTCTTACTACCTGACTTTTTCCACTTATAATACTTGCAAGCCAAAATC
ATCTTACTAAAGAGACAACCACACGAAAAAAACTATTTATCACAATTTTAATTTCTTTACAGACTTTTCT
CATCATAACATTCTCAGCTACAGAACTAATCCTGGGTTATATTCTATTTGAAGCTACACTTATTCCTACA
CTAATCATTATCACCCGATGAGGAAACCAAACCGAACGCCTTAATGCAGGCTTATATTTTCTATTTTATA
CCCTAATCGGATCTCTCCCCCTTCTAATCGTCTTAATCTACATTCAAATCTCATCTGGATCCCTAAACTT
CCTTATTATATCTTTCACTTCTCCACAACTAATCTTTCCATGATCTAATAACCTAATATGACTAGCATGT
ATAATAGCTTTTCTAGTAAAAATACCATTATATGGACTTCACCTTTGACTTCCTAAAGCACATGTAGAAG
CACCCATTGCCGGATCCATAGTCCTCGCAGCAATTCTTCTAAAACTAGGAGGTTATGGTATAATACGCAT
TACAGTTATCTTAGACCCAATAACTGAAACTATGACATACCCTTTCTTAATACTATCGTTATGAGGAATA
ATTATAACTAGCTCAATTTGCTTACGCCAAACAGACTTAAAATCATTAATCGCTTATTCATCAGTAAGCC
ACATAGGATTAGTCATTATTGCAATCTTAAGCCAAACAGCCTGAAGCTTTATAGGAGCCACAGGTCTAAT
AATCGCACATGGCCTAACTTCATCACTTTTATTCTGCCTAGCAAACTCAAATTACGAACGTACCCATAGC
CGAACTTTACTCTTAGCTCGCGGACTACAAATAATCCTCCCTCTAATAGGCACTTGATGAATCTTAGCAA
ACCTCACCAACTTAGCCTTACCCCCAACAATTAACCTAATTGGAGAACTACTTATTATTTTATCAACTTT
TTCATGATCAAATTTTACAATCATTTTAACAGGCTTAAACATACTTATCACCGCCCTATATTCTATTTAT
ATACTAATCATAACTCAACGAGGAAAATTATCATATCATATCAAGAATATTTCCCCCTCCTTTACACGAG
AAAACACATTAATATTAATACATCTACTCCCTCTTCTCCTCCTAAGTCTAAACCCAAAGTTTATCTTGGG
AAATTTGCTCTGTAGATATAGTTTAACAAAAACATTAGATTGTGAATCTAATAATAGAAGACTTTAAACC
TTCTTATTTACCAAGGAAGTATGCAAGAACTGCTAATTCATGCCTCCATATGTAAAAATATGGCTTCCTT
AACTTTTAAAGGATAGAAGTTATCCGTTGGTCTTAGGAACCAAAAAATTGGTGAAACTCCAAATAAAAGT
AATAAACCTATTTTCCTCTTTTACCTTAATAACTTTCTCTATTCTCCTTTACCCTATCCTTCTATCTTTT
ACTGATCAATACAATAATAATTTATTCCCAAATCATGTGAAAACATCCATTATCTGTGCCTTCTTATTTA
GTCTTATCCCCACTTTAATATTTATTAACTCTGGCTACGATATAATCATCTCTAACTGACATTGAATAAC
AATTCAAACTCTTAATCTTACCATAAGCTTTAAAATAGATATATTCTCAATAATATTTGTTCCAGTAGCA
CTATTCGTAACATGATCAATTATAGAGTTTTCATTATGATATATACACTCAGACCCTTACATCAACCGCT
TTTTCAAATACCTATTACTTTTCTTAATTACTATGATCATCTTAGTAACAGCTAATAATCTATTCCAACT
TTTCATTGGCTGAGAAGGTGTAGGAATCATATCTTTTCTATTAATCGGCTGATGATACGGACGCCCAGAT
GCCAACACAGCAGCCCTCCAAGCAGTCCTATACAACCGAATCGGAGACATTGGTTTTGTTCTTTCTATAG
CATGGTTTCTCATACATTCAAGCTCATGAGAATTCCAACAACGCTTTTCATCACAAAATAGTTCTAATAT
TCTTCCACTTTTAGGACTTATTCTAGCTGCAGCTGGAAAATCAGCACAATTTGGTCTTCATCCATGACTT
CCCTCAGCTATAGAAGGCCCCACACCTGTCTCAGCCCTACTTCACTCTAGCACTATAGTAGTTGCGGGGG
TTTTCCTTTTAATTCGATTCTATCCCTTTATTAAAAACAATCAACTTGTCCAATCAATTATTATATGCCT
AGGCGCTATTACAACTTTATTCACAGCAATTTGTGCTCTAACACAAAATGACATCAAAAAGATTATTGCC
TTTTCTACCTCTAGCCAATTAGGATTAATAATAGTAACTATTGGTATTAATCAACCTTACTTAGCTTTCT
TCCATATCTGCACCCACGCATTCTTTAAAGCCATACTATTCATATGCTCTGGGTCTATTATTCACAACCT
AAATGATGAACAAGACATCCGAAAAATAGGAGGTCTATTTAAAACTCTACCATTTACCTCATCCGAGTTA
ACAGTAGGAAGTCTCACACTCACAGGAACACCTTATCTTACAGGGTTCTATTCCAAAGACTTAATCATCG
AATCCGCCAACACGTCGTATACCAACGCATGAGCCCTATCAATTACACTTATCGCCACCTCCCTCACAGC
TATTTACAGTACACGCATTATCTTTTTGCTCATCCGGTCAAAACCACGATTCGTTCCCTTAAGCCCTATT
AACGAAAACAACCCACTACTTAACAATGCCATTAAACGCTTGTTAATTGGTAGCATTTTTGCCGGATTTC
TCATTACAAACAATATAACCCCTATAAGCATCCAACAAATAACCATACCATGATATCTTAAATTAACAGC
CTTGATTGTCACTATTTTAGGGTTCATAATAGCTATAGAACTCAACAACCTATCTCTTTATTTTAAATAC
AAAACTACCTCTCAACATGTAAAATTCTCTAATCTCCTAGGATTTTTTCCATCAACTATACACCGCCTAT
TCCCAAACACAAATCTACTAATCAGTCATAATTCAGCATCCACTCTCTTAGACTTAATCTGACTAGAAAA
ATCCACTCCCAAACTTCTCTCCTCTACTCAACTTATAGACTCTACTCTTTCCTCAAATCAAACAGGACTA
ATTAAACTCTACTTCTTATCCTTTCTTCTATCCATACTTATAGTAACTATATTAATTATCTAATTACCAC
GAGTAATTTCAATCACAATAAAAATACTAACAAATAATGACCAACCCGCCACAACCATCAATCAACTTCC
ATAACTATATAGAGCAGCTACACCCATTGAATCTTCACGAATAAGACCTACATCATCACCCTCAAATAAA
ACCCAATCCTCTAGTCCATTAAAATTTACCACAACCTCAATTTTATCATAACCTTTTATCAATAAAATTA
AAATAATCTCTACCACAAACCCCGACAATAGCATACTTCAAACTAAGGTATTCGACCCTCAAGTTTCAGG
ATACTCCTCAGTAGCCATAGCCGTTGTATAACCAAACACTACTAACATCCCTCCTAAATAAATTAAAAAC
ACTATAAGCCCTAAAAAAGAACCACCAAAATATAACACAATCCAACAACCAACCCCACCACTTAAAATTA
AACCCAATCCACCATAAATAGGTGACGGCTTTAAAGAATCTCCTAAAAAGCCAAAGACAAAGGGCATGCT
TAACAGAAATAAAATATATGTCATAGTTTTTACATGGAATTAAACCATGACTAATGACATGAAAAATCAT
CGTTGTATTTCAACTATAAAAACACTAATGACAATTATTCGAAAATCCCACCCTCTCATCAAAATTATTA
ATCATTCATTCATTGATCTACCAACCCCTTCAAATATTTCAGCTTGATGAATTTTTGGATCCCTTCTAGG
AGCCTGCTTAGGAATTCAAATCCTAACAGGCCTATTTCTAGCTATACACTATACATCAGATACAATAACA
GCATTCTCATCCGTTACACATATCTGCCGAGACGTAAACTACGGCTGATTGATTCGCTATATACACGCAA
ATGGAGCCTCCATATTCTTTATTTGCTTATTTCTCCATGTAGGTCGAGGAATATATTATGGATCCTACAT
ATTTATCGAAACCTGAAATATCGGCATTATTCTCCTGTTTACTGTTATAGCAACTGCATTCATAGGTTAC
GTCCTCCCATGAGGACAAATATCCTTTTGAGGAGCTACCGTAATTACTAATCTTTTATCTGCCATCCCCT
ACATCGGTACTACCTTAGTAGAATGAATTTGAGGCGGCTTCTCCGTAGACAAAGCTACTCTAACCCGATT
TTTTGCATTTCACTTTATTCTACCCTTCATTATTGCAGCCCTAGTAATAGTCCACCTTCTATTCCTTCAC
GAAACAGGATCGAATAACCCATCAGGATTAAACTCAGACACAGACAAAATCCCATTCCACCCTTATTACA
CAATTAAAGATATTCTAGGCCTACTCCTACTCATTTTTCTCCTCATAACCCTAGTCTTATTCTCCCCAGA
CTTATTAGGAGACCCCGATAACTACACCCCCGCCAACCCACTAAGTACCCCTCCCCATATTAAACCAGAA
TGGTATTTTTTATTTGCATATGCCATCTTACGCTCTATCCCCAACAAACTAGGAGGAGTCCTAGCCCTAG
TATTTTCAATTTTAATCTTAGCCATTCTTCCTGTACTTCAATTCTCAAAACAACGGAGCATGATATTCCG
CCCCCTCAGCCAATGTCCATTTTGAATCCTCACAGCCGACTTATTCACCCTCACATGAATTGGAGGACAA
CCAGTTGAACACCCCTTTATCATTATTGGCCAATTGGCCTCAATTCTATATTTCTCAATCATTCTCTTCT
TTCTACCCACATTTAGCTTACTAGAAAATAAGCTCTTAAAATGAAGAGTCCTGGTAGTATAAAGTTATTA
CTCTGGTCTTGTAAACCAGAAATGGAAATCTCAATTTTCCCCAGGACATTCAAGGAAGAAGCTTTTGCTC
CACTATCGACCCCCAAAGCCGAAGTTCTATTTAAACTATTCCCTGACATCTTCTTATGAAGGATTCACCT
ACGAACATAAGTGCCTCCCCAGTATTAACAAAAAAACCCCTTCCAATTTCTATTATGTACTTCGTGCATA
TATGCACCTCCACATTAATAATGTCCTTATACATTATATGTAATATCCCCATAAACCATAATATGTAATA
TCCACATGAAACTATTTACCCCATGAATATCAATCAAGTACATATTAGTCAACCGTACATACAACATTAA
TCTCAATACCCACATAACAGTCCTCAACAGAATATGACTTAGTACAATCAACCTATATATCTTACATAAA
ACATTACATTATGAACTGGACATAGCACATCAAATGCGTTATCGTACATACCCCATTACACTATTAATCT
TGCTCTTCCAACCGACTATCACCTCCCTAATGTGGTCCCTTAATTTTCCCATCCTCCGAGAAACCAGCAA
CCCGTCGGGTAAGAACCCCCTCCTCGCTCCGGGCCCATAGGCGCTGGGGGTTCATATACTGAAACTATAC
CTGGCATCTGGTTCTTACTTCAGGGCCATAACCTAGTAATCGCCCATACGTTCCCCTTAAATAAGACATC
TCGATGGTGGAGTAACTAATCAGCCCTTGATCACTCACCCCTGCCTGTAATGCATTTGGTATTTTTAAAT
ATAGGGGTTAAGCCTCACCATAGCCTCCCGGCTACTTGTCTCCAGTCAATTCAATTGCAGAAGCACCTCT
TAGTCATTAACCTTAGTCGATAATAAAAACCACAGTTAGACTATAAATCCATGCTTGTTGGACATAAAAT
AATTTAATACACACCTACGCAGGAATCAAAAAGTTCTCTACATATTGTGAGTAAACATTGTTTACTTTAG
GGTGTTTATAATTCTACGCTTCTACATCCCTACCATATAAAACCCAAGTACTCATCAAGAAATAAAAACT
TATTATTTTATAATTTTTCTAATATCTAATATCATACGTCCATTATACCTTTAAATCAATAGACTAATCC
TACCCTACCTAGCTTACTCCACTAACTATAACTTACATAATACCCCAACTTTCTACCCACACTAGAATAG
TACTTCATACAATAATTTATTCTAAAACTTTAAACCAATAAAACTATTTACCTCTTATATTTATATCCTT
AATTACATATTT
