# Supplementary material for: Comparison of next-generation sequencing samples using compression-based distances and its application to phylogenetic reconstruction
Source: BMC Res Notes. 2014 May 29;7:320. doi: 10.1186/1756-0500-7-320 (PMC4057587; doi:10.1186/1756-0500-7-320)
Supplement: Additional file 3 — Perl scripts and the example data set of 29 mtDNA sequences. [file 1756-0500-7-320-S3.zip › compression_phylo/FASTA/9.fasta]

>gi|1632801|emb|X99256.1| Hylobates lar complete mitochondrial DNA sequence
GTTTATGTAGCTTAACTACCCAAAGCAAAACACTGAAAATGTCGAGACGGCTCACCCGCCCCATAAACAA
ATAGGTTTGGTCCTAGCCTTTCTATTAGCCCCTGGCAAGATTACACATGCAAGCATCCCCGCCCCGGTGA
AATCGCCCTTCAAATCACCCGTGATCAAAAGGAGCAGGTATCAAGCACGCAGTAATGCAGCTCAAAACAC
CCTGCCTAGCCACACCCCCACGGGAGACAGCAGTGATAAACCTTTAGCAATAAACGAAAGTTTAACTAAG
CTATGCCAACCCAGGGTTGGTCAACTTCGTGCCAGCCACCGCGGTCATACGATTAACCCCAGTTAATAGA
GCCCGGCGTAAAGAGTGTTTTAGATTGCTCCCTAATAAAGCTAAGCTCCATCCAAGTCGTAAAAAACTCT
GGCTGCTATAAAATAAACTACGAAAGTGGCTTTAACACCTCTGAATACACAATAGCTGAGACCCAAACTG
GGATTAGATACCCCACTATGCTCAGCCCTAAACTTCAACAGTCAAATCAACAAGACTGCTCGCCAGAACA
CTACGAGCAACAGCTTAAAAATCAAAGGACCTGGCGGTGCTTCACACCCCCCTAGAGGAGCCTGTCCTAT
AATCGATAAACCCCGTTCAACCTCACCATCTCTTGCTCAGCCTATATACCGCCATCTTCAGCAAACCCTG
ACAAAGGCTATAAAGTAAGCACAAACACCCACATAAAGACGTTAGGTCAAGGTGTAGCCCATGAGATGGG
AAGAGATGGGCTACATTTTCTATGCCAGAAAACCACGATAACCCTCATGAAACTTGAGCGGTCGAAGGAG
GATTTAGCAGTAAATTAAGAATAGAGTGCTTAGTTGAACAAGGCCCTGAAGCGCGTACACACCGCCCGTC
ACCCTCCTCAAGCATATTTCAAGGAACCCCTAACTAAATACTCCACGCATCTATGTAGAGGAGACAAGTC
GTAACATGGTAAGTGTACTGGAAAGTGCACTTGGACAAACCAAGGTGTAGCTTAACACAAAGCACCCGGC
TTACACCCGGGAGATTTCAATTAACTTGACCACCCTGAGCCAACCCTAGCCCCAAATCACCCCAACCCTA
CTATCAAGTAACATCAACCAAACCATTTACCCGTACAAAGTATAGGCGATAGAAATTACCAACCTGGCGC
AATAGATACAGTACCGCAAGGGAAAGATGAAAAACACGACCAAGCACAAAACAGCAAAGATAAACCCCTG
TACCTTCTGCATAATGAATTAACTAGACACAACTTAGCAAGGAGGCCCAAAGCTAAGAGCCCCGAAACCA
GACGAGCTACCTAAGAACCGCTGAAAGAGCACACCCGTCTATGTAGCAAAATAGTGGGAAGATTCATAGG
TAGAGGTGACAAGCCTACCGAGCCTGGCGATAGCTGGTTGTCCAAGACAGAATCTTAGTTCAACTTTAAA
TCTACCCGTAGAACCCCTAAATCTTCTTGTAAATTTAACTGTTAGTCTAAAGAGGAACAGCTCTTTAGAC
TCTAGGAAAAAACCTTATAAAGAGAGTAAAAAGTGTAAACCCCATAGTTGGCCTAAAAGCAGCCACCAAT
TAAGAAAGCGTTCAAGCTCAACACCACCTATCCAACAAATCCCAAACACACAACTGAACTCCTTCCACCA
CATTGGACCAATCTATCATTTTATAGAAGAAATAATGTTAGTATAAGTAACATGAATAACATTCTCCCCC
GCATAAACCTATATCAGACCAAAAAACTTCGCTGACAGTTAACAGCCCAATATCTAAAACCAACTGATAA
ACCATTATTGCCCACACTGTCAACCCAACATAGGCATGCCCACAAGGAAAGGTTAAAAAAAGTAAAAGGA
ACTCGGCAAACACTACCCCGCCTGTTTACCAAAAACATCACCTCTAGCATTACCAGTATTAGAGGCACCG
CCTGCCCAGTGACACATGTTCAACGGCCGCGGTACCCTAACCGTGCAAAGGTAGCATAATCACTTGTTCC
TTAAATGGGGACTTGTATGAATGGCTCCACGAGGGTTCAGCTGTCTCTTACTTTCAACCAGTGAAATTGA
CCTGTCCGTGAAGAGGCGGACATAACCTAACAAGACGAGAAGACCCTATGGAGCTTTAGTCTATCAATGC
AAACAACATTCAATAAACCAACAGGTCATAAATTACCAAACCTGCATCGAAGACTTCGGTTGGGGCGACC
TCGGAGCATAGACTAACCTCCGAGCAGTATATGCTAAGACCACACCAGTCAAAACGAAACTCCATGTGCA
ATTGACCCAATAACTTGATCAACGGAACAAGTTACCCTAGGGATAACAGCGCAATCCTATTCTAGAGTCC
ATATCAACAATAGGGTTTACGACCTCGATGTTGGATCAGGACATCCCGATGGTGCAGCCGCTATCAAAGG
TTCGTTTGTTCAACGATTAAAGTCCTACGTGATCTGAGTTCAGACCGGAGTAATCCAGGTCGGTTTCTAT
CTGTTCTATATTTCTCCCTGTACGAAAGGACAAGAGAAATAGGGCCCACTTCGCAAAGCGCCCTCCCTCC
TTGGATGATATTATCTCAATCCACAACATGCCCAAACCCGCTCAAGAACAGAGCCTGTTAAGATGGCAGA
GCCCGGCAATTGCATAAAACTTAAGACTTTATAATCAGAGGTTCAATCCCTCTTCTTAACAGCATGCCCA
TAATCAACCTCCTGCTCCTCATCCTACCCACCCTAATCGCCATAGCATTCCTAATGTTAACCGAACGAAA
AATCCTAGGCTACACACAACTACGCAAAGGCCCCAACATCGTAGGCCCCTATGGCCTACTACAGCCTTTC
GCCGACGCAATAAAGCTCTTCACCAAAGAACCCCTAAAACCATCTACATCAACCACCGCCCTCTATATCA
TCGCCCCAACCTTAGCCCTTACCATTGCCCTCCTACTATGAACCCCCCTCCCCATACCCAACCCCCTAAT
CAACCTCAACTTGGGCCTCCTATTTATCCTGGCTACATCTAGCCTAACCGTCTACTCCATCCTATGATCA
GGATGAGCATCAAACTCTAACTACGCCCTAATCGGCGCACTGCGAGCAGTAGCCCAAACAATTTCATATG
AAGTCACTTCGGCCATTATCTTACTATCAGTACTACTTATGAGCGGCTCATTTAACCTCTCCACCCTCAT
TACAACACAAGAGCACATCTGACTGCTCCTACCAACATGGCCCCTAGCTATAATATGATTTATCTCTACA
TTAGCAGAAACCAATCGAACCCCCTTCGACCTCACCGAAGGAGAGTCAGAATTAGTCTCAGGATTCAATA
CCGAATATGCTGCCGGCCCATTCGCCCTATTCTTCATAGCCGAATATGTAAACATCATTATGATAAACGC
CCTAACCACCATAATCTTCCTAGGTACCACACACAACGCCCACCGCCCAGAACTTTACACCACATGCTTC
ACCATCAAAACCCTACTCTTAACCTCCCTATTTCTATGAATCCGAACAACATACCCCCGATTCCGCTACG
ACCAACTCATGTACCTCCTATGAAAAAACTTCTTACCACTCACCCTAACACTACTAATATGATATATTTC
TCTATCCACCATAATTGCCAGCATTCCCCCACAGACCTAAGAAATACGTCTGACGAAAGAGTTACTTTGA
TAGAGTAAATAATAGGGGTTTAAATCCCCTTATTTCTAGAACCATAGGAGTCGAACCCATCCCTGAGAAC
CCAAAACTCTCCGTGCCACCCGTCGCACCCTGTTCTAAGTAAGGTCAGCTAAATAAGCTATCGGGCCCAT
ACCCCGAAAATGTTGGTTATACCCTTCCCGTACTAATTAATCCCCTAGCTCAACCCATCATCTACTCCAC
CATTTTCGCAGGTACACTCATTACCGCATCAAGCTCACACTGATTCCTCACCTGGGTGGGATTAGAAATA
AACATACTAGCCTTCATCCCAGTTCTGACAAAAAAAATAAATCCCCGCTCCACAGAAGCTGCTATCAAAT
ATTTCCTCGTACAAGCAACCGCATCCATAATTCTCATAATAGCCATTCTCTCCAACAACCTACTTTCCGG
GCAGTGAACTATAGCCAACATCACCAACCAATATTCATCAACAATAATATTAATAGCCCTGGCTATAAAA
CTGGGAATAGCCCCCTTTCACTTCTGGGTCCCAGAAGTCACCCAGGGAACTACCCTTATATCCGGCCTAC
TCCTCCTCACATGACAAAAACTGGCCCCTATCTCAATCATATACCAAATCTTCCCAGTGGTAAACGTAAA
CATCCTCCTCGCCTTTTCAATCTTATCTATCATGGTAGGCAGCTGAGGCGGACTGAACCAAACCCAACTA
CGCAAAATTCTAGCATACTCCTCAATCACCCACGTAGGCTGAATAATGGCCGTACTACCATACAACCCAG
ACATCACCATCTTCAACCTAATCATCTACATCGTGCTAACAACCACCGCATTCCTAGCACTCAACCTGAA
TTCCAGCACCACAACCCTACTATTATCTCGCTCTTGAAACAAACTAACCTGATTACTGCCCCTAATCCCA
TCCACCCTATTATCACTAGGAGGCCTACCCCCACTAACCGGATTCCTACCCAAATGACTCGTAATTGAAG
AACTCACAAAGAACGGAACACTCATTATCCCAACTGCCATAGCCATCATCACCCTTATCAACCTATACTT
CTACATACGCCTAATCTACTCCACCTCAATCACGCTGCTTCCCACATCCAACAACGTAAAAATAAAGTGA
CAGTTTGAAAACACAAAACCCACATTTCTCCTCCCCACACTTATGACCCTCACCACTCTCCTCCTACCAA
TCGCCCCACTTACATTCCCCACCCCATAGAAATTTAGGTTAAACACAGACCAAGAGCCTTCAAAGCCCTC
AGTAAGTTAACAAAACTTAATTTCTGCAACACGCCCAAGGACTGCAAAGCCCACTTTGCATCAACCGAAC
GCAAATCAGTCACTTTAATTAAGCTAAGCCCTTACTAGATCGATGGGACTTAAACCCACAAAAATTTAGT
TAACAGCTAAACACCCTAGACAACCTGGCTTCAATCTACTTCTCCCGCCGCGGGAAAAAAAGGCGGGAGA
AGCCCCGGCAGGATTGAAGCTGCTCCTTTGAATTTGCAATTCAACGTGAAAACCACTTCGGGACTGGCAA
AAAGAGGTTCCACCTCTGTCCTTAGATTTACAGTCTAATGCTTTACTCAGCCATTTTACCCCATTCTACT
AATGTTCGCCGACCGCTGGTTATTCTCCACAAACCATAAAGATATTGGAACACTATACTTACTATTTGGC
GCATGGGCCGGGGTTCTGGGCACGGCCTTAAGCCTCCTCATTCGAGCCGAACTGGGTCAACCCGGCAATC
TCCTAGGCAATGACCATATCTATAACGTCATTGTAACGGCCCACGCATTCGTCATAATCTTCTTCATAGT
AATACCCATCATAATTGGGGGCTTTGGCAACTGGCTCGTCCCTCTGATAATCGGCGCTCCCGATATGGCA
TTCCCTCGTATAAATAACATAAGCTTCTGACTTCTTCCCCCCTCATTCCTACTGCTGCTTGCCTCCGCTA
TAGTAGAAGCCGGCGCCGGAACAGGATGAACGGTCTACCCTCCGCTGGCAGGAAACTACTCCCACCCAGG
AGCCTCTGTCGACCTAACCATTTTTTCTCTACACCTGGCCGGAGTATCATCTATCCTAGGGGCTATTAAC
TTCATTACCACAATCATCAACATAAAACCCCCAGCCATATCCCAATACCAAACACCCCTCTTTGTCTGAT
CCGTCCTAATTACAGCCGTCCTACTCCTCCTCTCCCTACCAGTCCTAGCCGCCGGCATTACTATACTACT
AACGGACCGCAACCTCAACACTACTTTCTTTGACCCCGCTGGAGGAGGAGACCCTATCCTATATCAACAC
CTATTCTGATTCTTCGGTCACCCCGAAGTTTATATTCTCATCCTACCAGGCTTCGGAATGATCTCACATA
TCGTAACACACTACTCAGGAAAAAAAGAACCGTTCGGATATATAGGCATAGTCTGAGCCATAATATCAAT
TGGCTTCCTAGGTTTCATTGTCTGAGCCCACCATATATTCACAGTAGGTATGGACGTAGACACACGAGCC
TATTTCACCTCTGCCACCATAATTATCGCCATCCCCACCGGCGTCAAGGTATTTAGCTGACTCGCCACAC
TCCATGGAAGCGACACCAAATGGTCCGCCGCAGTGCTCTGAGCCCTAGGCTTCATCTTTCTCTTCACGGT
AGGAGGCTTGACTGGCATCGTACTGGCAAACTCATCACTGGATATTGTACTTCACGATACATATTATGTC
GTAGCCCACTTCCACTACGTCTTATCCATAGGAGCCGTATTCGCCATCATAGGAGGCTTCGTCCACTGAT
TCCCCTTATTCTCGGGCTACACTTTAGATCAAACCTACGCCAAAATTCACTTTGCCATTATATTTGTTGG
GGTAAACTTAACCTTCTTCCCACAACACTTCCTTGGCCTCTCCGGAATACCACGACGTTACTCTGACTAC
CCCGATGCATACACTACCTGAAATATCCTATCCTCTGTAGGCTCATTTATTTCCCTAACAGCAGTAATAC
TGATAATTTTTATAATCTGAGAAGCCTTCGCTTCAAAACGAAAAATTCTAATAATCGAACAACCCTCCAC
CAACCTAGAATGGCTGTACGGATGCCCGCCGCCCTATCACACATTCGAAGAGCCCGTCTATATAAAGCCT
AGACAAAAAAGGAAGGAATCGAACCCCCTAAAACTGGTTTCAAGCCAGCCCCATAACCTCTATGACTTTT
TCAAAAAGATATTAGAAAAACTATTTCATAACTTTGTCAAAGTTAAGTTACAGGTTCAAACCCCGTATAT
CTTAATGGCACATGCAACTCAAGTAGGCCTACAAGACGCTACATCCCCTATCATAGAAGAACTAATCTCT
TTCCACGACCACGCCCTTATAATCATCTTCCTCATCAGCTTCCTAGTCCTATATGCCCTCTTCCTAACAC
TCACAACAAAACTAACCAACACTAACATTACGGATGCCCAAGAAATAGAAACCGTCTGAACAATCCTGCC
TGCTATTATTCTAGTCCTAATCGCCCTCCCGTCCCTCCGCATCCTTTACCTGACAGACGAGATCAACGAC
CCCTCCTTTACTATCAAAGCAATCGGCCATCAATGATACTGGGCCTACGAATATACAGACTACGGTGGGC
TGATCTTTAATTCTTACATGCTTCCACCATTATTTCTAGAACCAGGGGATCTCCGACTCCTTGAAGTCGA
TAACCGAGTGGTTCTTCCAATTGAAGCCCCTGTCCGTATAATAATTACATCACAAGACGTCCTACACTCA
TGAACTGTCCCCTCCCTGGGTCTAAAAACAGACGCCATCCCAGGGCGCCTAAACCAAACCACATTCACCG
CTACACGCCCAGGGGTATATTACGGCCAATGCTCAGAGATCTGTGGGGCCAACCATAGCTTTATACCAAT
TGTCCTAGAACTAATTCCCTTAAAAATCTTTGAAATAGGGCCTGTATTCACTCTATAGCCCCTCCCCGCC
TCCCCGTAAATTTCACTGTAGAGCTAAATTAGCATTAACCTTTTAAGTTAAAGACTAAGAGGACCACTAC
CTCTTTACAGTGAAATGCCCCAATTAAACACCACCGTGTGACCTACAATCATCATATCAATACTCCTCGC
ACTATTCCTCCTTATACAGCTGAAAACACTAAATACACACTACCACCCACCCGCCTCCCCAAAACTCACG
AACATTAAACCTCATAATAATCCCTGAGAACACAAATGAACGAAAATCTATTCACTTCATTCGCTACCCC
CACAATTCTAGGCTTACCCGCCGCAGTACCAATTATTCTATTTCCCTCCCTATTAATCCCTACTTCCAAA
TACCTCATCAACAACCGACTAATTACCACCCAACAGTGACTAATTCAACTGACCTTAAAGCAAATAATAA
CGATACATAATACTAAAGGACGAACCTGATCCCTCATGCTAATCTCCCTAATTACCTTTATTGCCACAAC
CAACCTCCTTGGCCTCCTACCCCACTCATTCACACCAACTACCCAACTATCCATAAACCTGGCCATAGCA
ATCCCCCTATGAGCAGGCACAGTAGCCACAGGCTTCCGCCTTAAGGCCAAAAATACCCTTGCCCACCTTC
TACCCCAGGGCACACCCACCCCTCTCATTCCAATATTAATTATCATCGAAACCATTAGCCTATTTATCCA
ACCCGTAGCCCTTGCTGTACGACTAACTGCAAATATTACAGCAGGTCACCTACTAATACACCTGATCGGA
GCAGCCACAATAGCCTTATCAACTATTAGCCTACCCGCAACCCCCATCATCTTCACAGTCTTAACTCTAC
TAACAACCCTCGAAATTGCCGTAGCTCTAATCCAAGCATACGTCTTCACACTCCTGGTGAGCCTCTACCT
GCACGACAACACGTAATGACCCACCAATCCCACGCCTACCATATAGTAAAACCCAGCCCTTGGCCTCTGA
CAGGGGCTCTCTCAGCCCTCCTACTAACATCCGGCCTAGCCATATGATTCCACTTCCACTCCACCACTCT
ACTAACACTAAGCATACTGACTAACGCGCTAACCATATTCCAATGGTGGCGCGACGTAGTGCGAGAAGGC
ACATACCAAGGCCACCACACAATACCTGTCCAAAAAGGGCTTCGCTACGGAATAGTCTTATTTATTACCT
CAGAAATCTTCTTCTTTGCTGGATTTTTTTGAGCATTCTACCATTCCAGCCTAGCCCCCACCCCCCAACT
AGGAGGACACTGACCCCCAACGGGCATCACCCCACTCAACCCTCTAGAAGTCCCACTCCTAAACACCTCA
GTACTGCTCGCATCAGGAGTTTCAATCACCTGAGCCCACCACAGCCTAATAGAAAACAATCGAAATCAAA
TAATCCAAGCGCTACTTATCACAATCCTGCTAGGCATCTACTTTACCCTCCTGCAAATCTCAGAATATTT
TGAAGCCCCTTTCACCATCTCCGACGGCATTTATGGCTCCACATTCTTTGTAGCCACGGGCTTCCACGGG
CTCCATGTCATTATCGGATCAACATTCCTCACCATCTGCCTTATCCGCCAACTACTATTCCACTTCACAT
CTAAACACCACTTCGGCTTCGAAGCCGCCGCTTGATATTGACATTTCGTAGATGTGGTTTGACTGTTCCT
ATATGTCTCCATCTACTGATGAGGATCCTACTCTTTTAGTATAAACAGTACTGTTAACTTCCAATTAACC
AGCTTCGATAACGCTCGAAAAAGAGTAATGAATCTGGCATTAGCCCTAATAATTAATACACTCCTAGCCC
TACTACTAATGACTATTACATTCTGACTACCACAGCTCAACACCTACATAGAAAAAACCAACCCCTACGA
ATGCGGATTTGACCCACTATCCCCCGCCCGCATTCCATTTTCCATAAAATTCTTCCTGGTCGCAATCACT
TTTCTACTATTTGATCTAGAAATCGCTCTACTACTACCCCTACCGTGAGCCCTACAAACAACAAACCCCT
CACTGACAATCGCATCATCACTCACATTAATCACCATTTTAATCCTAAGCTTGGCTTACGAATGATCACA
AAAAGGGCTAGACTGGGTCGAATTGGTAAGTAGTTTAAGCTAAAACAAATGATTTCGACTCATTAAATTA
TGGCAACCATACTTATCAAATGCCCCTCATCTACATAAATATCACACTGGCATTCGCTATCTCACTCCTA
GGCATACTAATCTACCGTTCACACCTCATATCCTCCCTACTATGCCTGGAGGGAATAATATTATCATTAT
TCATCATGAGTACCCTTATAGCCTTAAACACACACTCCCTCCTAATCAACATTATGCCTGTCGTTCTGTT
AGTCTTTGCTGCCTGCGAAGCGGCAGTAGGCCTAGCCTTACTAGTCTCAATCTCTAACACATACGGCCTA
GACCACATCCACAACCTAAACCTACTCCAATGCTAAAGCTAATTATCCCCACCACTATACTATTACCCCT
GACATGACTATCTAAAAAACACATAATCTGAATTAACACAACCACCCACAGTCTAATTATCAGCCCCATC
CCGCTATTATTCTTTAACCAGGCCAACAACAACCTATTTACCTACTCCCTATCCTTTTCCTCCGACCCCT
TAACCACACCCCTCCTAATGTTGACAACCTGACTGCTCCCCCTAATAATCATAGCAAGCCAACACCACCT
ATCCAACGAACCCCCTCTACGAAAAAAACTCTACCTATCTATATTAATTATCCTCCAAGTCTCACTAATT
ATAACATTCACCGCCACTGAACTAATAATATTCTACGTCCTCTTTGAAACTACACTCATCCCCACTCTAG
TTATCATTACTCGATGGGGTAACCAACCGGAACGCCTAAACGCAGGCTCATACTTTCTATTCTACACCCT
AGTAGGCTCCCTCCCCCTACTCATTGCACTTATCCACACCCACAACACCCTAGGCTCACTAAACATTATA
TTACTAACCCTCTCCTCCCAAAACCTAACAGATTCTTGATCCAATAATCTCATATGACTAGCATACATAA
TAGCTTTCATAGTAAAAATACCCCTTTACGGACTTCACCTCTGACTCCCCAAAGCCCATGTTGAAGCCCC
CATCGCTGGCTCAATAGTACTCGCCGCAGTACTCCTAAAACTAGGCGGCTACGGCATAATACGGCTCACC
CTCATTCTTAGCCCACTGACAAAACACATAGCCTACCCCTTCTTAATACTATCCCTGTGAGGCATGATCA
TAACAAGCTCCATCTGCCTACGACAAACAGACCTAAAATCCCTCATCGCATACTCCTCCGTAAGCCACAT
AGCCCTTGTAATTACAGCTATCCTTATTCAAACCCCCTGAAGCTTTACAGGTGCAACCGTCCTCATAATC
GCCCACGGACTAACCTCTTCCCTGCTATTCTGCCTTGCAAACTCAAACTACGAACGAACTCACAGCCGCA
TCATAATCCTATCTCGAGGGCTCCAAGCCTTACTCCCACTGATAGCCTTCTGATGACTCGCAGCAAGCCT
CGCTAACCTCGCCCTACCCCCCACTATTAACCTCCTAGGTGAACTCTTCGTACTAATGGCCTCCTTCTCC
TGGGCAAACACTACTATTACACTCACCGGGCTCAACGTACTAATCACGGCCCTATACTCTCTTTACATAT
TTATCATAACACAACGAGGCACACTTACACACCACATTAAAAACATAAAACCCTCACTCACACGAGAAAA
CATATTAATACTTATGCACCTCTTCCCCCTCCTCCTCCTAACCCTCAACCCTAACATCATTACTGGCTTT
ACTCCCTGTAAACATAGTTTAATCAAAACATTAGATTGTGAATCTAACAATAGAGGCTCGAAACCTCTTG
CTTACCGAGAAAGCCCACAAGAACTGCTAACTCACTATCCCATGTATAACAACATGGCTTTCTCAACTTT
TAAAGGATAACAGCTATCCATTGGTCTTAGGACCCAAAAATTTTGGTGCAACTCCAAATAAAAGTAATAG
CAATGTACACCACCATAGCCATTCTAACGCTAACCTCCCTAATTCCCCCCATTACAGCCACCCTTATTAA
CCCCAATAAAAAGAACTTATACCCGCACTACGTAAAAATGACCATTGCCTCTACCTTTATAATCAGCCTA
TTTCCCACAATAATATTCATGTGCACAGACCAAGAAACCATTATTTCAAACTGACACTGAACTGCAACCC
AAACGCTAGAACTCTCCCTAAGCTTCAAACTAGACTACTTCTCCATAATATTCATCCCCATCGCACTATT
CGTCACCTGATCCATTATAGAATTCTCACTATGATACATACACTCAGACCCAAACATCAACCAGTTCTTC
AAATATTTACTCATCTTCCTCACCACAATACTAATCCTAGTTACCGCCAACAACCTGTTTCAACTCTTCA
TCGGCTGAGAAGGCGTAGGAATCATATCCTTTCTCCTAATTGGCTGATGACACGCCCGAGAAGAGGCTAA
CACCGCAGCCATCCAGGCAATCCTATACAACCGCATCGGCGACATCGGCTTTATTCTAGCCCTAGCATGA
TTTCTCCTCCACACCAACTCGTGAGAACCACAACAAATAATCCTCCTAAACTCCAACCCCAACTTTCTTC
CACTGGCAGGCCTTCTTCTAGCGGCACGGGGAAAATCAGCCCAACTTGGGCTACACCCCTGACTTCCTTC
AGCCATAGAAGGCCCGACCCCTGTCTCAGCCCTACTCCATTCAAGCACCATAGTCGTAGCCGGAGTTTTC
CTACTCATCCGCTTCCACCCTCTAACAGAAAACAACCAACTAATCCAAACCCTTACACTATGCTTAGGTG
CTATCACCACCCTATTCACAGCAATCTGTGCCCTAACACAAAACGATATCAAAAAAATCGTAGCATTCTC
TACCTCCAGCCAACTAGGCCTAATGGTGGTCACAATTGGCATCAACCAACCATACCTAGCATTCTTACAT
ATCTGCACCCATGCCTTCTTCAAAGCCATGCTATTCATATGTTCTGGATCCATTATTCATAACCTTAACA
ATGAACAGGACATCCGAAAAATAGGAGGCCTGTTTAAAACGCTGCCCCTCACCTCAACCTCCTTAACCAT
CGGTAGCCTCGCACTTACAGGAATGCCCTTCCTTACAGGCTTCTACTCCAAAGATCTTATTATCGAAACT
GCAAACATATCATACACCAACGCCTGAGCCCTATCCACAACTCTCATTGCCACTTCCCTAACAAGCGCCT
ACAGCACCCGAATAATTCTCCTCACCCTAACAAACCGACCCCGCTTCCCAACCCTAACCAACATCAACGA
GAACAACCCCACCCTACTAAACCCCATCAAACGCCTAACAATCGGAAGCCTCCTAGCAGGCTTTCTCATC
ATTAACAGCATTCCCCCTACCTCCCCTTCCCAAACGACAATCCCACTCTACCTAAAACTAACAGCCTTAA
GCATCACCCTCCTAGGCTTCCTAACAGCTTTTGACCTTCATCTCTTGACCAACAAACTTAAAATAAAAAA
CCCCTCACACACATTCCATTTCTCCAACATACTAGGATTCTACCCCAACACCATCCACCGCACCATCCCC
TACGCAAGTCTTACCATAAGCCAAAACCTAGCATCACTCCTACTAGACCTAGCCTGACTAGAAAAACTAA
TACCCAAAACCATCTCACACCACCAAATCTCTGCCTCCGTCACTATTTCTTCTCAAAAAGGCATAATCAA
GCTCTACTCCCTCTCCCTTCTAATCCCACTTTCCCTAACCCTCCTTCTAATCATATAACCTATTACCTCG
GGCAATCTCGATTACAATATATACGCCAACAAGCAATGTCCACCCAGTAACCACTACCAATCACCGCCCA
TAATCATACAAGGCACCCGCACCAATAGAATCCTCCCGAATTAAACCCGACCCCTCCCCCTCATAAATCA
CCCAGCTCCCCATGTTATCAAAATTCAACACCATCACCAACCCGTCATATTCCTTCGCCCATAGAACCAA
CGCTACCTCCATTACAAACCCCACTAAAACACCCACCAGGACCTCAACCCCTGACCCCCATGCCTCAGGA
TACTCCTCAATAGCCATCGCAGTAGTATACCCAAAAACAACCATCATACCCCCCAGATAAATTAAAAAAA
CTATCAAACCCAAATACCCCCCTCCACAATTCAAAATAACAGCACACCCCACCACACCACTAACAACCAA
CACCAAGCCCCCATAAATAGGGGAAGGTTTGGACGAAAATCCAACAAACCCCACTACTAAAATTACACTT
AACAAAAGCAAAGTATATGTCATCATTCTCGCATGGACTACAACCACGACCAATGATACGAAAAACCATC
GTTGTATTTCAACTACAAGAACACCAATGACCCCCCTGCGCAAAACTAACCCACTAATAAAACTAATCAA
CCACTCACTTATCGACCTTCCAGCCCCATCCAACATTTCTATATGATGAAACTTTGGTTCACTCCTAGGC
GCCTGCTTGATCCTCCAGATCATCACAGGATTATTTTTAGCCATACACTACACACCAGATGCCTCCACAG
CTTTCTCATCAGTAGCTCACATCACCCGAGACGTAAACTACGGCTGAATCATCCGCTACCTTCACGCCAA
CGGTGCCTCAATATTTTTTATCTGCCTATTCCTACACATCGGCCGAGGCCTATACTACGGTTCATTCCTT
TACCTAGAAACCTGAAATATTGGCATTATCCTCCTACTCGCAACCATAGCAACAGCCTTCATGGGCTATG
TCCTCCCATGAGGCCAAATATCCTTTTGAGGGGCCACAGTAATCACAAACCTACTATCCGCCGTCCCATA
CATCGGAACAGATCTAGTCCAATGGGTCTGAGGCGGCTACTCAGTAGATAACGCCACACTCACACGCTTT
TTCACCTTTCACTTCATCCTACCTTTCATTATCACGGCCCTAGCAGCCCTGCACCTTCTATTCCTACACG
AGACAGGATCAAACAATCCCTTAGGCATCTCCTCCCAACCAGACAAAATCGCCTTCCACCCCTACTATAC
AATCAAAGACATCCTAGGACTATTTCTCCTCCTCCTCATACTAATAAGCCTAGTACTATTCTCACCCGAC
CTCCTAGGCGACCCGAGCAACTATACCCAGGCTAATCCCCTAAACACCCCTCCCCACATCAAACCCGAAT
GATACTTTTTATTCGCATACGCAATTCTACGGTCCGTCCCTAATAAATTGGGAGGCGTACTAGCCCTCCT
ACTATCAATCCTCATCCTAGCAATAATCCCCGCACTCCACACAGCTAAACAGCAAAGCATGATATTTCGC
CCACTAAGCCAGCTCACGTACTGACTCCTAGTAATAAACTTACTGATTCTCACATGAATCGGAGGACAAC
CGGTAAGCTACCCATTTATCACCATTGGACAAGTGGCATCCGCACTATACTTCACCACAATCCTAGTACT
TATACCAGCCGCCTCCCTAATCGAAAACAAAATACTCAAATGAACCTGCCCTTGTAGTATAAGCCAATAC
ACCGGTCTTGTAAGCCGGAACTGAAATCTTCCTTCCAAGGACAACTCAGAGAAAAAGTACTTAACTTCAC
CCTCAGCACCCAAAGCTAAAATTCTAACTTAAACTATTCTCTGTATTCTCATGTGGAAGCCATTTTGGGT
ACAACCCCAGTACTAACCCACTTCTCCACAACTCTATGTACTTCGTACATTACTGCCAGTCCCCATGCAT
ATTGTACAGTACTATAATCACTTAAGTAACTGTAGTACATTACCCACCAAACGTACATACAAACGACCCC
AACATGCTTACAAGCAAGCACCAGCACATCTTGACCAACTGTAGAGCATCCACTTCACTCTCACGACATA
AACAGCAACCAGTAAAGATAGTCCATCTAAAGGGCATGATGCACTCATTCATTCACCGCACATACAAACT
CCCTACCACACTCAACTCACAATCCATACACAACCTATTTCACATGGAAGTTTCCCGCCCAGCATCCTCC
GTGAAATCAGCAACCCGCACAAGAGTACTAACTCCCCTCGCTCCGGGCTTACAACACCTGGGGGTAGCTA
CAGTGAGCTGTATCCGGCATCTGGTTCTTACCTCCCGGCCATAAAGCCTAAAATCGCCCATACGTTCCCC
TTAAATAAGACATCACGATGGATCACGGGTCTATCACCCTATTAACCAGTCACGGGAGCTCTCCATGCAT
TTGGTATCTTTTTACGGGGGCGTGCACGCGATAGCATTGCGAAACGCTGGAGCCGGAGCACCCTATGTCG
CAGTATCTGTCTTTGATACCTATCCCATCCCATTGTTGATCGCGCCTACATTCCATATTCCAGCCGAGCA
TCCAATCCACTAAAGGTGCTAATTAATTCATGCTTGTTGGACATAGCAATAACCAACCAACGTAACCCCA
AACCACACTCCCTCAACGGAATGAGAAAATTCACTCCGCAAACCCCCCCACACCCCCCCCCACCTTTGCC
AAACCCCAAAAACAAAGTAACCCCAGTGAGCCAGACCCATCTTTTGGCGGTACACGCCTTTAACAGCCAC
CCCCTCAACTAACACATATTTTTTTTTCTTCTTTTCCCTCCCACCTACTACTACTCCCTTACCTCAAACC
AGCCTATCCCCAAAGAGTCCCC
