# Supplementary material for: Comparison of next-generation sequencing samples using compression-based distances and its application to phylogenetic reconstruction
Source: BMC Res Notes. 2014 May 29;7:320. doi: 10.1186/1756-0500-7-320 (PMC4057587; doi:10.1186/1756-0500-7-320)
Supplement: Additional file 3 — Perl scripts and the example data set of 29 mtDNA sequences. [file 1756-0500-7-320-S3.zip › compression_phylo/FASTA/example_sample_name]

sample_ID	sample_name
1	baboon
2	cat
3	com. chimpanzee
4	pig. chimpanzee
5	cow
6	dog
7	donkey
8	fat dormouse
9	gibbon
10	gorilla
11	guinea pig
12	hippo
13	horse
14	human
15	mouse
16	opossum
17	orangutan
18	pig
19	platypus
20	rat
21	white rhino
22	Indian rhino
23	harbor seal
24	gray seal
25	sheep
26	squirrel
27	wallaroo
28	fin whale
29	blue whale
