# Supplementary material for: Comparison of next-generation sequencing samples using compression-based distances and its application to phylogenetic reconstruction
Source: BMC Res Notes. 2014 May 29;7:320. doi: 10.1186/1756-0500-7-320 (PMC4057587; doi:10.1186/1756-0500-7-320)
Supplement: Additional file 3 — Perl scripts and the example data set of 29 mtDNA sequences. [file 1756-0500-7-320-S3.zip › compression_phylo/README]

THANK YOU FOR USING OUR TOOL!


This is the Linux version.


Our tool applies the distances developed based on Kolmogorov complexity to measure the similarity between DNA sequences or NGS samples of short reads.

The output distance matrices can be further used to contruct phylogenetic trees. 

The output matrices are in symmetric format, hence you may need to modify them to fit the input format of your phylogentic tool (for example, the PHYLIP package).


We also provide one example data set of 29 mammalian mtDNA sequences, labels from "1.fasta" to "29.fasta".

The species names of those samples are given in the file "example_sample_name".

The example data set is located in the folder "FASTA".

Plese try the example data set first to make sure that the program works correctly.

The running time for this data set is about 2 minutes.


We use GenCompress as it has the advantage of conditional compression.

However, GenCompress may not be efficient for the compression of large NGS data sets.

We have tested this tool on moderate data sets with up to 70 samples, where the file size of each sample is about 100MB.


USAGE:


1. 

As we use our program GenCompress to compress DNA sequences, the first step is to concatenate all short reads of each sample to form a single string.

Please use one file for each sample, and the files must be in the FASTA format.

Please convert FASTQ files to FASTA format, as this tool does not handle the quality scores.

Next, please label the file names using numbers starting from 1.

For example: "1.fasta", "2.fasta", ..., "n.fasta"; where n is the total number of samples.

Then put all FASTA files in the folder named "FASTA".

(This folder, by default, contains our example data set of 29 files, from "1.fasta" to "29.fasta".)

Please note that we use the modules Bio::Seq and Bio::SeqIO of BioPerl to handle FASTA format.

Hence you may need to install those modules first.


Finally, you can run the following perl script:

	perl read_join.pl argument1 argument2

where argument1 is the total number of samples and argument2 is the file extension.

Example:

	perl read_join.pl 29 .fasta

This command will create the files with extension ".str" that contain the concatenated string for each sample.


2.

The next step is to run the compression using the program GenCompress, and then calculate the distances from the size of the compressed files.

Please run the following command:

	perl compress_distance.pl argument1 argument2

where argument1 is the total number of samples and argument2 is the extension of the files created in the previous step.

Example:

	perl compress_distance.pl 29 .fasta.str

This will output three files: "C_vector", "C_matrix", "C_condition", which contain the size of compressed files, that is, C(x), C(xy), C(x|y), respectively, as mentioned in our paper.

Finally, the tool outputs the three distance matrices: "d_NCD", "d", and "d_CDM", which were described in our paper.
