# Supplementary material for: Comparison of next-generation sequencing samples using compression-based distances and its application to phylogenetic reconstruction
Source: BMC Res Notes. 2014 May 29;7:320. doi: 10.1186/1756-0500-7-320 (PMC4057587; doi:10.1186/1756-0500-7-320)
Supplement: Additional file 3 — Perl scripts and the example data set of 29 mtDNA sequences. [file 1756-0500-7-320-S3.zip › compression_phylo/read_join.pl]

#!/nhtran/bin/perl

use strict;

use warnings;

#use lib "/home/nhtran/_Local_Perl_Modules/";

use Bio::Seq;

use Bio::SeqIO;

use Switch;


my $file_input;
my $file_output;
my $fileHandle;

my $seq;
my $string;
my $string_rev;
my $string_join;


foreach my $i (1..$ARGV[0]){ # file name from 1 to $ARGV[0]

	$file_input = $i . $ARGV[1]; # file extension

	my $seqIO = Bio::SeqIO->new(-file => "FASTA/" . $file_input, -format => "fasta");

	$string_join = "";

	while ($seq = $seqIO->next_seq){ # for each read

		$string = $seq->seq();

		chomp($string); # actually no need to "chomp", BioSeq can remove "\n" automatically  
#		$string =~ tr/N//d; # remove letter "N" (if applicable)
		
		$string_rev = "";
#		$string_rev = rev_com($string); # Reverse Complement

		$string_join .= $string . $string_rev; # CONCATENATION with the read & its Reverse Complement (if applicable)
	}


	##### Remove all letters different from ACGT

	my $countA = ($string_join =~ tr/A//);
	my $countC = ($string_join =~ tr/C//);
	my $countG = ($string_join =~ tr/G//);
	my $countT = ($string_join =~ tr/T//);

	my $count_other = length($string_join) - ($countA + $countC + $countG + $countT);

	if ($count_other != 0){
		print "This fasta file $file_input has letters different from ACGT !!!\n";

		print "Total number of bases: ", length($string_join), "\n";

		print "A: $countA", "\n";
		print "C: $countC", "\n";
		print "G: $countG", "\n";
		print "T: $countT", "\n";

		print "Number of other letters: $count_other to be removed", "\n";

		$string_join =~ tr/ACGT//cd;

		print "After removing non-ACGT, ", length($string_join), " bases remain.\n\n"; 

	}


	##### Print the concatenated string to the output file

	$file_output = $file_input . ".str"; # The name of the output file = the name of the input file + ".str"

	open $fileHandle, ">", $file_output or die "Cannot open $file_output";
		print {$fileHandle} $string_join;
	close $fileHandle or die "Cannot close $file_output";

}


print "Total execution time: ", time - $^T, "seconds\n";


sub rev_com{

	my $string = $_[0];
	my $string_length = length($string);
	my $string_rev = "";
	foreach my $index (reverse 0..$string_length-1){
	
		switch (substr($string, $index, 1)){
			case ("A") {$string_rev .= "T"}
			case ("T") {$string_rev .= "A"}
			case ("C") {$string_rev .= "G"}
			case ("G") {$string_rev .= "C"}
		}
	}
	
	return $string_rev;
}
